# Supplementary material for: Identification of new high affinity targets for Roquin based on structural conservation
Source: Nucleic Acids Res. 2018 Oct 8;46(22):12109–25. doi: 10.1093/nar/gky908 (PMC6294493; doi:10.1093/nar/gky908)
Supplement: Supplementary Data [file gky908_supplemental_files.zip]

Archive with 5 entries (5 files):
- Supplement revised.pdf
- Supplementary File 1.bed
- Supplementary File 2.csv
- Supplementary Table 6.xlsx
- Supplementary Table 7.xlsx
