# Supplementary material for: Identification of new high affinity targets for Roquin based on structural conservation
Source: Nucleic Acids Res. 2018 Oct 8;46(22):12109–25. doi: 10.1093/nar/gky908 (PMC6294493; doi:10.1093/nar/gky908)
Supplement: Supplementary Data [file gky908_supplemental_files.zip › Supplementary File 1.bed]

browser hide all
browser full cell development
track name="CRM" description="cis-regulatory motifs on UTRs" visibility=2 useScore=1
chr2	202053543	202053643	BC008302:3UTR	468.36	+	202053543	202053643	0,0,255	1	100	0
chr2	68122841	68122941	BC009589:3UTR|BC016284:3UTR	430.13	-	68122841	68122941	255,0,0	1	100	0
chr2	37453524	37453624	BC047756:3UTR|BC036721:3UTR	624.44	+	37453524	37453624	0,0,255	1	100	0
chr2	74295177	74295277	BC015062:3UTR	11.83	+	74295177	74295277	0,0,255	1	100	0
chr2	48760085	48760184	BC101774:3UTR|BC101772:3UTR|BC143520:3UTR	798.5	+	48760085	48760184	0,0,255	1	99	0
chr2	232286255	232286355	BC022433:3UTR	533.14	+	232286255	232286355	0,0,255	1	100	0
chr2	232286255	232286355	BC022433:3UTR	84.79	+	232286255	232286355	0,0,255	1	100	0
chr2	232286255	232286355	BC022433:3UTR	16.81	+	232286255	232286355	0,0,255	1	100	0
chr2	232286255	232286355	BC022433:3UTR	244.27	+	232286255	232286355	0,0,255	1	100	0
chr2	232286255	232286355	BC022433:3UTR	722.61	+	232286255	232286355	0,0,255	1	100	0
chr2	232285855	232285955	BC051265:3UTR	130.93	+	232285855	232285955	0,0,255	1	100	0
chr2	232286255	232286355	BC022433:3UTR	533.14	+	232286255	232286355	0,0,255	1	100	0
chr2	232286255	232286355	BC022433:3UTR	84.79	+	232286255	232286355	0,0,255	1	100	0
chr2	232286255	232286355	BC022433:3UTR	16.81	+	232286255	232286355	0,0,255	1	100	0
chr2	232286255	232286355	BC022433:3UTR	244.27	+	232286255	232286355	0,0,255	1	100	0
chr2	232286255	232286355	BC022433:3UTR	722.61	+	232286255	232286355	0,0,255	1	100	0
chr2	232285855	232285955	BC051265:3UTR	130.93	+	232285855	232285955	0,0,255	1	100	0
chr2	219131620	219133822	BC144252:5UTR	337.59	-	219131620	219133822	255,0,0	2	64,36	0,2166
chr2	150134497	150134597	BC000932:3UTR	738.15	-	150134497	150134597	255,0,0	1	100	0
chr2	236904959	236911666	BC028699:3UTR	137.54	-	236904959	236911666	255,0,0	2	20,80	0,6627
chr2	84987208	84987304	BC016731:3UTR	359.6	+	84987208	84987304	0,0,255	1	96	0
chr2	84987208	84987304	BC016731:3UTR	274.28	+	84987208	84987304	0,0,255	1	96	0
chr2	84987158	84987258	BC016731:3UTR	295.74	+	84987158	84987258	0,0,255	1	100	0
chr2	84987158	84987258	BC016731:3UTR	735.4	+	84987158	84987258	0,0,255	1	100	0
chr2	84987158	84987258	BC016731:3UTR	900.47	+	84987158	84987258	0,0,255	1	100	0
chr2	84987158	84987258	BC016731:3UTR	523.97	+	84987158	84987258	0,0,255	1	100	0
chr2	179026350	179026450	BC127903:5UTR	877.64	+	179026350	179026450	0,0,255	1	100	0
chr2	179026400	179026500	BC127903:5UTR	775.23	+	179026400	179026500	0,0,255	1	100	0
chr2	179026450	179026550	BC127903:5UTR	467.18	+	179026450	179026550	0,0,255	1	100	0
chr2	179026500	179026600	BC127903:5UTR	807.64	+	179026500	179026600	0,0,255	1	100	0
chr2	179026600	179026700	BC127903:5UTR	63.23	+	179026600	179026700	0,0,255	1	100	0
chr2	179027350	179027450	BC127903:5UTR	546.78	+	179027350	179027450	0,0,255	1	100	0
chr2	179027400	179027500	BC127903:5UTR	896.76	+	179027400	179027500	0,0,255	1	100	0
chr2	24896156	24896256	BC144119:3UTR|BC126235:3UTR	802.31	-	24896156	24896256	255,0,0	1	100	0
chr2	26058590	26058690	BC092406:5UTR	916.23	-	26058590	26058690	255,0,0	1	100	0
chr2	149779534	149779634	BC018203:3UTR	1000.0	+	149779534	149779634	0,0,255	1	100	0
chr2	149779520	149779620	BC040176:3UTR	959.75	+	149779520	149779620	0,0,255	1	100	0
chr2	61129759	61129859	BC067090:3UTR	169.38	+	61129759	61129859	0,0,255	1	100	0
chr2	85687339	85687439	BC111483:3UTR	564.11	-	85687339	85687439	255,0,0	1	100	0
chr2	85688989	85689089	BC111483:3UTR	949.61	-	85688989	85689089	255,0,0	1	100	0
chr2	85687839	85687939	BC111483:3UTR	8.88	-	85687839	85687939	255,0,0	1	100	0
chr2	85687939	85688039	BC111483:3UTR	613.01	-	85687939	85688039	255,0,0	1	100	0
chr2	9460907	9461007	BC063308:3UTR	903.86	+	9460907	9461007	0,0,255	1	100	0
chr2	9460957	9461057	BC063308:3UTR	967.65	+	9460957	9461057	0,0,255	1	100	0
chr2	9461357	9461457	BC063308:3UTR	293.42	+	9461357	9461457	0,0,255	1	100	0
chr2	9461557	9461657	BC063308:3UTR	665.54	+	9461557	9461657	0,0,255	1	100	0
chr2	9462007	9462107	BC063308:3UTR	903.49	+	9462007	9462107	0,0,255	1	100	0
chr2	9462707	9462807	BC063308:3UTR	939.84	+	9462707	9462807	0,0,255	1	100	0
chr2	9462807	9462907	BC063308:3UTR	231.45	+	9462807	9462907	0,0,255	1	100	0
chr2	9463157	9463257	BC063308:3UTR	535.26	+	9463157	9463257	0,0,255	1	100	0
chr2	85471132	85471232	BC001942:3UTR|BC018666:3UTR	769.92	+	85471132	85471232	0,0,255	1	100	0
chr2	85472291	85472380	BC001942:3UTR|BC018666:3UTR	47.15	+	85472291	85472380	0,0,255	1	89	0
chr2	150134450	150134550	BC010894:3UTR|BC023995:3UTR	658.95	-	150134450	150134550	255,0,0	1	100	0
chr2	16003720	16003820	BC002712:3UTR	872.36	+	16003720	16003820	0,0,255	1	100	0
chr2	16004070	16004170	BC002712:3UTR	766.59	+	16004070	16004170	0,0,255	1	100	0
chr2	16003970	16004070	BC002712:3UTR	582.61	+	16003970	16004070	0,0,255	1	100	0
chr2	16004120	16004220	BC002712:3UTR	943.17	+	16004120	16004220	0,0,255	1	100	0
chr2	16004470	16004570	BC002712:3UTR	193.07	+	16004470	16004570	0,0,255	1	100	0
chr2	17700542	17700642	BC022012:3UTR	1000.0	+	17700542	17700642	0,0,255	1	100	0
chr2	17700842	17700942	BC022012:3UTR	44.27	+	17700842	17700942	0,0,255	1	100	0
chr2	15688481	15688581	BC053673:3UTR	349.92	+	15688481	15688581	0,0,255	1	100	0
chr2	15688481	15688581	BC053673:3UTR	349.92	+	15688481	15688581	0,0,255	1	100	0
chr2	14691421	14691521	BC026346:5UTR	914.15	+	14691421	14691521	0,0,255	1	100	0
chr2	14692833	14692933	BC052284:3UTR	802.65	+	14692833	14692933	0,0,255	1	100	0
chr2	14692933	14693033	BC052284:3UTR	798.94	+	14692933	14693033	0,0,255	1	100	0
chr2	14693283	14693383	BC052284:3UTR	838.45	+	14693283	14693383	0,0,255	1	100	0
chr2	14693433	14693533	BC052284:3UTR	479.49	+	14693433	14693533	0,0,255	1	100	0
chr2	12775598	12775698	BC002637:5UTR	864.36	+	12775598	12775698	0,0,255	1	100	0
chr2	14692833	14692933	BC052284:3UTR	802.65	+	14692833	14692933	0,0,255	1	100	0
chr2	14692933	14693033	BC052284:3UTR	798.94	+	14692933	14693033	0,0,255	1	100	0
chr2	14693283	14693383	BC052284:3UTR	838.45	+	14693283	14693383	0,0,255	1	100	0
chr2	14693433	14693533	BC052284:3UTR	479.49	+	14693433	14693533	0,0,255	1	100	0
chr2	11715956	11716055	BC022501:3UTR	46.94	-	11715956	11716055	255,0,0	1	99	0
chr2	11883518	11883618	BC030537:3UTR	823.13	+	11883518	11883618	0,0,255	1	100	0
chr2	11884018	11884090	BC030537:3UTR	917.17	+	11884018	11884090	0,0,255	1	72	0
chr2	11503398	11503498	BC008348:3UTR	711.16	-	11503398	11503498	255,0,0	1	100	0
chr2	11503448	11503548	BC008348:3UTR	713.46	-	11503448	11503548	255,0,0	1	100	0
chr2	11503498	11503598	BC008348:3UTR	957.05	-	11503498	11503598	255,0,0	1	100	0
chr2	11503598	11503698	BC008348:3UTR	999.89	-	11503598	11503698	255,0,0	1	100	0
chr2	11503748	11503848	BC008348:3UTR	947.08	-	11503748	11503848	255,0,0	1	100	0
chr2	11503398	11503498	BC008348:3UTR	511.28	-	11503398	11503498	255,0,0	1	100	0
chr2	11503448	11503548	BC008348:3UTR	200.52	-	11503448	11503548	255,0,0	1	100	0
chr2	11503498	11503598	BC008348:3UTR	999.99	-	11503498	11503598	255,0,0	1	100	0
chr2	11503398	11503498	BC008348:3UTR	821.13	-	11503398	11503498	255,0,0	1	100	0
chr2	11503448	11503548	BC008348:3UTR	875.47	-	11503448	11503548	255,0,0	1	100	0
chr2	11503498	11503598	BC008348:3UTR	791.29	-	11503498	11503598	255,0,0	1	100	0
chr2	11503548	11503648	BC008348:3UTR	781.26	-	11503548	11503648	255,0,0	1	100	0
chr2	11503598	11503698	BC008348:3UTR	999.98	-	11503598	11503698	255,0,0	1	100	0
chr2	11503748	11503848	BC008348:3UTR	8.48	-	11503748	11503848	255,0,0	1	100	0
chr2	11240933	11241013	BC111801:3UTR	670.62	-	11240933	11241013	255,0,0	1	80	0
chr2	11503126	11503226	BC107740:3UTR	369.12	-	11503126	11503226	255,0,0	1	100	0
chr2	11503176	11503276	BC107740:3UTR	1000.0	-	11503176	11503276	255,0,0	1	100	0
chr2	11503326	11503426	BC107740:3UTR	829.12	-	11503326	11503426	255,0,0	1	100	0
chr2	11503426	11503526	BC107740:3UTR	827.55	-	11503426	11503526	255,0,0	1	100	0
chr2	11503476	11503576	BC107740:3UTR	857.77	-	11503476	11503576	255,0,0	1	100	0
chr2	11503576	11503676	BC107740:3UTR	558.13	-	11503576	11503676	255,0,0	1	100	0
chr2	11503826	11503926	BC107740:3UTR	614.51	-	11503826	11503926	255,0,0	1	100	0
chr2	11503126	11503226	BC107740:3UTR	1.84	-	11503126	11503226	255,0,0	1	100	0
chr2	11503176	11503276	BC107740:3UTR	953.95	-	11503176	11503276	255,0,0	1	100	0
chr2	11503426	11503526	BC107740:3UTR	751.69	-	11503426	11503526	255,0,0	1	100	0
chr2	11503476	11503576	BC107740:3UTR	966.73	-	11503476	11503576	255,0,0	1	100	0
chr2	11503176	11503276	BC107740:3UTR	1000.0	-	11503176	11503276	255,0,0	1	100	0
chr2	11503276	11503376	BC107740:3UTR	920.82	-	11503276	11503376	255,0,0	1	100	0
chr2	11503326	11503426	BC107740:3UTR	843.69	-	11503326	11503426	255,0,0	1	100	0
chr2	11503376	11503476	BC107740:3UTR	526.46	-	11503376	11503476	255,0,0	1	100	0
chr2	11503426	11503526	BC107740:3UTR	834.07	-	11503426	11503526	255,0,0	1	100	0
chr2	11503476	11503576	BC107740:3UTR	465.49	-	11503476	11503576	255,0,0	1	100	0
chr2	11503576	11503676	BC107740:3UTR	500.86	-	11503576	11503676	255,0,0	1	100	0
chr2	11503176	11503276	BC107740:3UTR	465.78	-	11503176	11503276	255,0,0	1	100	0
chr2	11235505	11235605	BC027625:3UTR	680.74	+	11235505	11235605	0,0,255	1	100	0
chr2	11235755	11235855	BC027625:3UTR	902.85	+	11235755	11235855	0,0,255	1	100	0
chr2	11235805	11235905	BC027625:3UTR	999.88	+	11235805	11235905	0,0,255	1	100	0
chr2	11235755	11235855	BC027625:3UTR	974.02	+	11235755	11235855	0,0,255	1	100	0
chr2	11236305	11236405	BC027625:3UTR	591.82	+	11236305	11236405	0,0,255	1	100	0
chr2	10971688	10971788	BC026110:3UTR	933.99	+	10971688	10971788	0,0,255	1	100	0
chr2	10841437	10841537	BC001312:3UTR	175.52	-	10841437	10841537	255,0,0	1	100	0
chr2	10841040	10841140	BC012142:3UTR	614.36	+	10841040	10841140	0,0,255	1	100	0
chr2	10841390	10841490	BC012142:3UTR	571.95	+	10841390	10841490	0,0,255	1	100	0
chr2	10841640	10841740	BC012142:3UTR	80.76	+	10841640	10841740	0,0,255	1	100	0
chr2	10842340	10842440	BC012142:3UTR	409.81	+	10842340	10842440	0,0,255	1	100	0
chr2	10629482	10629582	BC005125:3UTR	420.79	-	10629482	10629582	255,0,0	1	100	0
chr2	10502764	10502841	BC025296:5UTR	853.58	-	10502764	10502841	255,0,0	1	77	0
chr2	10502609	10502814	BC025296:5UTR	940.4	-	10502609	10502814	255,0,0	2	17,83	0,122
chr2	10502764	10502841	BC025296:5UTR	999.91	-	10502764	10502841	255,0,0	1	77	0
chr2	10497966	10498066	BC025296:3UTR	1000.0	-	10497966	10498066	255,0,0	1	100	0
chr2	10498066	10498166	BC025296:3UTR	540.15	-	10498066	10498166	255,0,0	1	100	0
chr2	10498216	10498300	BC025296:3UTR	141.21	-	10498216	10498300	255,0,0	1	84	0
chr2	10497966	10498066	BC025296:3UTR	1000.0	-	10497966	10498066	255,0,0	1	100	0
chr2	10498066	10498166	BC025296:3UTR	380.07	-	10498066	10498166	255,0,0	1	100	0
chr2	10497966	10498066	BC025296:3UTR	999.99	-	10497966	10498066	255,0,0	1	100	0
chr2	10498066	10498166	BC025296:3UTR	578.16	-	10498066	10498166	255,0,0	1	100	0
chr2	10498116	10498216	BC025296:3UTR	67.84	-	10498116	10498216	255,0,0	1	100	0
chr2	10497966	10498066	BC025296:3UTR	1000.0	-	10497966	10498066	255,0,0	1	100	0
chr2	10498066	10498166	BC025296:3UTR	540.15	-	10498066	10498166	255,0,0	1	100	0
chr2	10497966	10498066	BC025296:3UTR	999.99	-	10497966	10498066	255,0,0	1	100	0
chr2	10498016	10498116	BC025296:3UTR	528.49	-	10498016	10498116	255,0,0	1	100	0
chr2	10498066	10498166	BC025296:3UTR	296.9	-	10498066	10498166	255,0,0	1	100	0
chr2	10498116	10498216	BC025296:3UTR	320.34	-	10498116	10498216	255,0,0	1	100	0
chr2	10498216	10498300	BC025296:3UTR	250.39	-	10498216	10498300	255,0,0	1	84	0
chr2	10497966	10498066	BC025296:3UTR	999.97	-	10497966	10498066	255,0,0	1	100	0
chr2	10498066	10498166	BC025296:3UTR	704.79	-	10498066	10498166	255,0,0	1	100	0
chr2	10498116	10498216	BC025296:3UTR	146.12	-	10498116	10498216	255,0,0	1	100	0
chr2	10497966	10498066	BC025296:3UTR	999.99	-	10497966	10498066	255,0,0	1	100	0
chr2	10498016	10498116	BC025296:3UTR	255.52	-	10498016	10498116	255,0,0	1	100	0
chr2	10498216	10498300	BC025296:3UTR	437.94	-	10498216	10498300	255,0,0	1	84	0
chr2	10497966	10498066	BC025296:3UTR	498.34	-	10497966	10498066	255,0,0	1	100	0
chr2	10498016	10498116	BC025296:3UTR	302.77	-	10498016	10498116	255,0,0	1	100	0
chr2	10498116	10498216	BC025296:3UTR	135.49	-	10498116	10498216	255,0,0	1	100	0
chr2	10497966	10498066	BC025296:3UTR	498.34	-	10497966	10498066	255,0,0	1	100	0
chr2	10498016	10498116	BC025296:3UTR	302.77	-	10498016	10498116	255,0,0	1	100	0
chr2	10498116	10498216	BC025296:3UTR	135.49	-	10498116	10498216	255,0,0	1	100	0
chr2	10497966	10498066	BC025296:3UTR	951.13	-	10497966	10498066	255,0,0	1	100	0
chr2	10498016	10498116	BC025296:3UTR	447.62	-	10498016	10498116	255,0,0	1	100	0
chr2	10498066	10498166	BC025296:3UTR	827.74	-	10498066	10498166	255,0,0	1	100	0
chr2	10498066	10498166	BC025296:3UTR	644.84	-	10498066	10498166	255,0,0	1	100	0
chr2	10498066	10498166	BC025296:3UTR	376.33	-	10498066	10498166	255,0,0	1	100	0
chr2	10498216	10498300	BC025296:3UTR	430.09	-	10498216	10498300	255,0,0	1	84	0
chr2	10498066	10498166	BC025296:3UTR	793.43	-	10498066	10498166	255,0,0	1	100	0
chr2	10498216	10498300	BC025296:3UTR	334.84	-	10498216	10498300	255,0,0	1	84	0
chr2	10497966	10498066	BC025296:3UTR	999.98	-	10497966	10498066	255,0,0	1	100	0
chr2	10498066	10498166	BC025296:3UTR	428.68	-	10498066	10498166	255,0,0	1	100	0
chr2	10497966	10498066	BC025296:3UTR	999.98	-	10497966	10498066	255,0,0	1	100	0
chr2	10498066	10498166	BC025296:3UTR	589.38	-	10498066	10498166	255,0,0	1	100	0
chr2	10498116	10498216	BC025296:3UTR	24.36	-	10498116	10498216	255,0,0	1	100	0
chr2	10498216	10498300	BC025296:3UTR	625.33	-	10498216	10498300	255,0,0	1	84	0
chr2	10497966	10498066	BC025296:3UTR	999.98	-	10497966	10498066	255,0,0	1	100	0
chr2	10498066	10498166	BC025296:3UTR	687.55	-	10498066	10498166	255,0,0	1	100	0
chr2	10498216	10498300	BC025296:3UTR	339.07	-	10498216	10498300	255,0,0	1	84	0
chr2	10497970	10498066	BC025296:3UTR	160.18	-	10497970	10498066	255,0,0	1	96	0
chr2	10498016	10498116	BC025296:3UTR	305.02	-	10498016	10498116	255,0,0	1	100	0
chr2	10497989	10498066	BC025296:3UTR	903.72	-	10497989	10498066	255,0,0	1	77	0
chr2	10498016	10498116	BC025296:3UTR	720.06	-	10498016	10498116	255,0,0	1	100	0
chr2	10498066	10498166	BC025296:3UTR	477.39	-	10498066	10498166	255,0,0	1	100	0
chr2	10497966	10498066	BC025296:3UTR	999.96	-	10497966	10498066	255,0,0	1	100	0
chr2	10497966	10498066	BC025296:3UTR	545.17	-	10497966	10498066	255,0,0	1	100	0
chr2	10498066	10498166	BC025296:3UTR	823.78	-	10498066	10498166	255,0,0	1	100	0
chr2	10497966	10498066	BC025296:3UTR	915.0	-	10497966	10498066	255,0,0	1	100	0
chr2	10497966	10498066	BC025296:3UTR	909.13	-	10497966	10498066	255,0,0	1	100	0
chr2	10484648	10484748	BC017028:3UTR	703.83	+	10484648	10484748	0,0,255	1	100	0
chr2	10484648	10484748	BC017028:3UTR	534.21	+	10484648	10484748	0,0,255	1	100	0
chr2	10484648	10484748	BC017028:3UTR	806.21	+	10484648	10484748	0,0,255	1	100	0
chr2	10484648	10484748	BC017028:3UTR	560.1	+	10484648	10484748	0,0,255	1	100	0
chr2	10484648	10484748	BC017028:3UTR	244.97	+	10484648	10484748	0,0,255	1	100	0
chr2	10484648	10484748	BC017028:3UTR	703.83	+	10484648	10484748	0,0,255	1	100	0
chr2	10484648	10484748	BC017028:3UTR	534.21	+	10484648	10484748	0,0,255	1	100	0
chr2	10484648	10484748	BC017028:3UTR	806.21	+	10484648	10484748	0,0,255	1	100	0
chr2	10484648	10484748	BC017028:3UTR	560.1	+	10484648	10484748	0,0,255	1	100	0
chr2	10484648	10484748	BC017028:3UTR	244.97	+	10484648	10484748	0,0,255	1	100	0
chr2	10186964	10187064	BC001886:3UTR|BC030154:3UTR	326.77	+	10186964	10187064	0,0,255	1	100	0
chr2	10187164	10187264	BC001886:3UTR|BC030154:3UTR	542.09	+	10187164	10187264	0,0,255	1	100	0
chr2	10110585	10110685	BC063286:3UTR	298.79	+	10110585	10110685	0,0,255	1	100	0
chr2	10110785	10110885	BC063286:3UTR	325.4	+	10110785	10110885	0,0,255	1	100	0
chr2	10111185	10111285	BC063286:3UTR	839.37	+	10111185	10111285	0,0,255	1	100	0
chr2	10058289	10058389	BC067521:3UTR	818.23	+	10058289	10058389	0,0,255	1	100	0
chr2	10058286	10058386	BC067520:3UTR|BC067519:3UTR	950.43	+	10058286	10058386	0,0,255	1	100	0
chr2	9642344	9642444	BC093019:3UTR	742.94	-	9642344	9642444	255,0,0	1	100	0
chr2	9642544	9642644	BC093019:3UTR	36.12	-	9642544	9642644	255,0,0	1	100	0
chr2	9642594	9642694	BC093019:3UTR	952.95	-	9642594	9642694	255,0,0	1	100	0
chr2	9642344	9642444	BC093019:3UTR	848.09	-	9642344	9642444	255,0,0	1	100	0
chr2	9642594	9642694	BC093019:3UTR	967.79	-	9642594	9642694	255,0,0	1	100	0
chr2	9642344	9642444	BC093019:3UTR	559.91	-	9642344	9642444	255,0,0	1	100	0
chr2	9642544	9642644	BC093019:3UTR	36.12	-	9642544	9642644	255,0,0	1	100	0
chr2	9642594	9642694	BC093019:3UTR	952.95	-	9642594	9642694	255,0,0	1	100	0
chr2	9642344	9642444	BC093019:3UTR	214.42	-	9642344	9642444	255,0,0	1	100	0
chr2	9642594	9642694	BC093019:3UTR	921.76	-	9642594	9642694	255,0,0	1	100	0
chr2	9642444	9642544	BC093019:3UTR	605.2	-	9642444	9642544	255,0,0	1	100	0
chr2	9642294	9642394	BC093019:3UTR	67.38	-	9642294	9642394	255,0,0	1	100	0
chr2	9642344	9642444	BC093019:3UTR	39.97	-	9642344	9642444	255,0,0	1	100	0
chr2	9642244	9642344	BC093019:3UTR	368.78	-	9642244	9642344	255,0,0	1	100	0
chr2	9642344	9642444	BC093019:3UTR	708.8	-	9642344	9642444	255,0,0	1	100	0
chr2	9642544	9642644	BC093019:3UTR	812.16	-	9642544	9642644	255,0,0	1	100	0
chr2	9642594	9642694	BC093019:3UTR	759.0	-	9642594	9642694	255,0,0	1	100	0
chr2	9642344	9642444	BC093019:3UTR	266.47	-	9642344	9642444	255,0,0	1	100	0
chr2	9642544	9642644	BC093019:3UTR	879.23	-	9642544	9642644	255,0,0	1	100	0
chr2	9642594	9642694	BC093019:3UTR	625.89	-	9642594	9642694	255,0,0	1	100	0
chr2	9642344	9642444	BC093019:3UTR	419.22	-	9642344	9642444	255,0,0	1	100	0
chr2	9642244	9642344	BC093019:3UTR	702.85	-	9642244	9642344	255,0,0	1	100	0
chr2	9642344	9642444	BC093019:3UTR	965.16	-	9642344	9642444	255,0,0	1	100	0
chr2	9641997	9642097	BC056867:3UTR	718.91	-	9641997	9642097	255,0,0	1	100	0
chr2	9642097	9642197	BC056867:3UTR	302.24	-	9642097	9642197	255,0,0	1	100	0
chr2	9642347	9642447	BC056867:3UTR	812.23	-	9642347	9642447	255,0,0	1	100	0
chr2	9642547	9642647	BC056867:3UTR	657.56	-	9642547	9642647	255,0,0	1	100	0
chr2	9642097	9642197	BC056867:3UTR	472.95	-	9642097	9642197	255,0,0	1	100	0
chr2	9641947	9642047	BC056867:3UTR	824.16	-	9641947	9642047	255,0,0	1	100	0
chr2	9642097	9642197	BC056867:3UTR	499.22	-	9642097	9642197	255,0,0	1	100	0
chr2	9642347	9642447	BC056867:3UTR	863.45	-	9642347	9642447	255,0,0	1	100	0
chr2	9642597	9642697	BC056867:3UTR	407.1	-	9642597	9642697	255,0,0	1	100	0
chr2	9642347	9642447	BC056867:3UTR	680.69	-	9642347	9642447	255,0,0	1	100	0
chr2	9642547	9642647	BC056867:3UTR	657.56	-	9642547	9642647	255,0,0	1	100	0
chr2	9642347	9642447	BC056867:3UTR	323.14	-	9642347	9642447	255,0,0	1	100	0
chr2	9642447	9642547	BC056867:3UTR	572.9	-	9642447	9642547	255,0,0	1	100	0
chr2	9642347	9642447	BC056867:3UTR	596.05	-	9642347	9642447	255,0,0	1	100	0
chr2	9642247	9642347	BC056867:3UTR	862.65	-	9642247	9642347	255,0,0	1	100	0
chr2	9642347	9642447	BC056867:3UTR	758.07	-	9642347	9642447	255,0,0	1	100	0
chr2	9641947	9642047	BC056867:3UTR	406.33	-	9641947	9642047	255,0,0	1	100	0
chr2	9642097	9642197	BC056867:3UTR	740.08	-	9642097	9642197	255,0,0	1	100	0
chr2	9642347	9642447	BC056867:3UTR	313.14	-	9642347	9642447	255,0,0	1	100	0
chr2	9642347	9642447	BC056867:3UTR	840.52	-	9642347	9642447	255,0,0	1	100	0
chr2	9642547	9642647	BC056867:3UTR	879.49	-	9642547	9642647	255,0,0	1	100	0
chr2	9642647	9642747	BC056867:3UTR	6.23	-	9642647	9642747	255,0,0	1	100	0
chr2	9642347	9642447	BC056867:3UTR	760.83	-	9642347	9642447	255,0,0	1	100	0
chr2	9642497	9642597	BC056867:3UTR	63.01	-	9642497	9642597	255,0,0	1	100	0
chr2	9642547	9642647	BC056867:3UTR	876.87	-	9642547	9642647	255,0,0	1	100	0
chr2	9642347	9642447	BC056867:3UTR	736.47	-	9642347	9642447	255,0,0	1	100	0
chr2	9642497	9642597	BC056867:3UTR	63.01	-	9642497	9642597	255,0,0	1	100	0
chr2	9642547	9642647	BC056867:3UTR	546.34	-	9642547	9642647	255,0,0	1	100	0
chr2	9641947	9642047	BC056867:3UTR	505.13	-	9641947	9642047	255,0,0	1	100	0
chr2	9642247	9642347	BC056867:3UTR	381.56	-	9642247	9642347	255,0,0	1	100	0
chr2	9642247	9642347	BC056867:3UTR	657.29	-	9642247	9642347	255,0,0	1	100	0
chr2	9642347	9642447	BC056867:3UTR	999.97	-	9642347	9642447	255,0,0	1	100	0
chr2	9641947	9642047	BC056867:3UTR	637.46	-	9641947	9642047	255,0,0	1	100	0
chr2	9641708	9641808	BC050601:3UTR	664.51	-	9641708	9641808	255,0,0	1	100	0
chr2	9642008	9642108	BC050601:3UTR	829.78	-	9642008	9642108	255,0,0	1	100	0
chr2	9642058	9642158	BC050601:3UTR	275.35	-	9642058	9642158	255,0,0	1	100	0
chr2	9642358	9642458	BC050601:3UTR	718.51	-	9642358	9642458	255,0,0	1	100	0
chr2	9642558	9642658	BC050601:3UTR	154.74	-	9642558	9642658	255,0,0	1	100	0
chr2	9642708	9642808	BC050601:3UTR	101.28	-	9642708	9642808	255,0,0	1	100	0
chr2	9642008	9642108	BC050601:3UTR	841.57	-	9642008	9642108	255,0,0	1	100	0
chr2	9642258	9642358	BC050601:3UTR	331.86	-	9642258	9642358	255,0,0	1	100	0
chr2	9642358	9642458	BC050601:3UTR	724.13	-	9642358	9642458	255,0,0	1	100	0
chr2	9642008	9642108	BC050601:3UTR	242.52	-	9642008	9642108	255,0,0	1	100	0
chr2	9642208	9642308	BC050601:3UTR	203.94	-	9642208	9642308	255,0,0	1	100	0
chr2	9642708	9642808	BC050601:3UTR	644.51	-	9642708	9642808	255,0,0	1	100	0
chr2	9642358	9642458	BC050601:3UTR	632.43	-	9642358	9642458	255,0,0	1	100	0
chr2	9642558	9642658	BC050601:3UTR	167.26	-	9642558	9642658	255,0,0	1	100	0
chr2	9642708	9642808	BC050601:3UTR	101.28	-	9642708	9642808	255,0,0	1	100	0
chr2	9642358	9642458	BC050601:3UTR	582.56	-	9642358	9642458	255,0,0	1	100	0
chr2	9642558	9642658	BC050601:3UTR	154.74	-	9642558	9642658	255,0,0	1	100	0
chr2	9642708	9642808	BC050601:3UTR	101.28	-	9642708	9642808	255,0,0	1	100	0
chr2	9642358	9642458	BC050601:3UTR	608.52	-	9642358	9642458	255,0,0	1	100	0
chr2	9642708	9642808	BC050601:3UTR	101.28	-	9642708	9642808	255,0,0	1	100	0
chr2	9642458	9642558	BC050601:3UTR	547.24	-	9642458	9642558	255,0,0	1	100	0
chr2	9642708	9642808	BC050601:3UTR	351.07	-	9642708	9642808	255,0,0	1	100	0
chr2	9642358	9642458	BC050601:3UTR	291.75	-	9642358	9642458	255,0,0	1	100	0
chr2	9642108	9642208	BC050601:3UTR	680.84	-	9642108	9642208	255,0,0	1	100	0
chr2	9642258	9642358	BC050601:3UTR	725.23	-	9642258	9642358	255,0,0	1	100	0
chr2	9642708	9642808	BC050601:3UTR	377.66	-	9642708	9642808	255,0,0	1	100	0
chr2	9642558	9642658	BC050601:3UTR	242.43	-	9642558	9642658	255,0,0	1	100	0
chr2	9642008	9642108	BC050601:3UTR	364.27	-	9642008	9642108	255,0,0	1	100	0
chr2	9642108	9642208	BC050601:3UTR	164.93	-	9642108	9642208	255,0,0	1	100	0
chr2	9642358	9642458	BC050601:3UTR	280.36	-	9642358	9642458	255,0,0	1	100	0
chr2	9642358	9642458	BC050601:3UTR	824.43	-	9642358	9642458	255,0,0	1	100	0
chr2	9642558	9642658	BC050601:3UTR	538.7	-	9642558	9642658	255,0,0	1	100	0
chr2	9642358	9642458	BC050601:3UTR	191.7	-	9642358	9642458	255,0,0	1	100	0
chr2	9642558	9642658	BC050601:3UTR	565.04	-	9642558	9642658	255,0,0	1	100	0
chr2	9642358	9642458	BC050601:3UTR	578.85	-	9642358	9642458	255,0,0	1	100	0
chr2	9641608	9641708	BC050601:3UTR	431.36	-	9641608	9641708	255,0,0	1	100	0
chr2	9641658	9641758	BC050601:3UTR	583.67	-	9641658	9641758	255,0,0	1	100	0
chr2	9641958	9642058	BC050601:3UTR	882.1	-	9641958	9642058	255,0,0	1	100	0
chr2	9642358	9642458	BC050601:3UTR	398.59	-	9642358	9642458	255,0,0	1	100	0
chr2	9641558	9641658	BC050601:3UTR	587.37	-	9641558	9641658	255,0,0	1	100	0
chr2	9641608	9641708	BC050601:3UTR	58.69	-	9641608	9641708	255,0,0	1	100	0
chr2	9641808	9641908	BC050601:3UTR	416.35	-	9641808	9641908	255,0,0	1	100	0
chr2	9642208	9642308	BC050601:3UTR	851.4	-	9642208	9642308	255,0,0	1	100	0
chr2	9642258	9642358	BC050601:3UTR	755.47	-	9642258	9642358	255,0,0	1	100	0
chr2	9642358	9642458	BC050601:3UTR	579.65	-	9642358	9642458	255,0,0	1	100	0
chr2	9641958	9642058	BC050601:3UTR	880.96	-	9641958	9642058	255,0,0	1	100	0
chr2	8741458	8741558	BC030639:3UTR	924.62	+	8741458	8741558	0,0,255	1	100	0
chr2	8741508	8741608	BC030639:3UTR	910.63	+	8741508	8741608	0,0,255	1	100	0
chr2	8741558	8741658	BC030639:3UTR	753.5	+	8741558	8741658	0,0,255	1	100	0
chr2	8741608	8741708	BC030639:3UTR	999.96	+	8741608	8741708	0,0,255	1	100	0
chr2	8741658	8741758	BC030639:3UTR	554.93	+	8741658	8741758	0,0,255	1	100	0
chr2	8741358	8741458	BC030639:3UTR	522.48	+	8741358	8741458	0,0,255	1	100	0
chr2	8741458	8741558	BC030639:3UTR	505.92	+	8741458	8741558	0,0,255	1	100	0
chr2	8741808	8741888	BC030639:3UTR	808.67	+	8741808	8741888	0,0,255	1	80	0
chr2	8741808	8741905	BC030639:3UTR	19.01	+	8741808	8741905	0,0,255	1	97	0
chr2	6953624	6953724	BC017969:3UTR	138.18	+	6953624	6953724	0,0,255	1	100	0
chr2	3669633	3669733	BC009951:3UTR	498.47	+	3669633	3669733	0,0,255	1	100	0
chr2	3669733	3669833	BC009951:3UTR	855.24	+	3669733	3669833	0,0,255	1	100	0
chr2	3620563	3629809	BC009951:5UTR	479.91	+	3620563	3629809	0,0,255	2	70,30	0,9216
chr2	3620613	3629859	BC009951:5UTR	624.68	+	3620613	3629859	0,0,255	2	20,80	0,9166
chr2	3669633	3669733	BC009951:3UTR	498.47	+	3669633	3669733	0,0,255	1	100	0
chr2	3669733	3669833	BC009951:3UTR	855.24	+	3669733	3669833	0,0,255	1	100	0
chr2	3481231	3481331	BC001467:3UTR	345.22	-	3481231	3481331	255,0,0	1	100	0
chr2	1962556	1980069	BC137273:5UTR|BC137272:5UTR	858.12	-	1962556	1980069	255,0,0	2	0,100	0,17413
chr2	1980019	1980119	BC137273:5UTR|BC137272:5UTR	652.93	-	1980019	1980119	255,0,0	1	100	0
chr2	2267262	2313825	BC137273:5UTR|BC137272:5UTR	870.52	-	2267262	2313825	255,0,0	2	20,80	0,46483
chr2	1772498	1772598	BC150281:3UTR	810.06	-	1772498	1772598	255,0,0	1	100	0
chr2	1772598	1772698	BC150281:3UTR	494.0	-	1772598	1772698	255,0,0	1	100	0
chr2	1772698	1772798	BC150281:3UTR	591.31	-	1772698	1772798	255,0,0	1	100	0
chr2	1772748	1772848	BC150281:3UTR	751.82	-	1772748	1772848	255,0,0	1	100	0
chr2	1772798	1772898	BC150281:3UTR	572.32	-	1772798	1772898	255,0,0	1	100	0
chr2	1772998	1773098	BC150281:3UTR	282.65	-	1772998	1773098	255,0,0	1	100	0
chr2	1774148	1774248	BC150281:3UTR	671.07	-	1774148	1774248	255,0,0	1	100	0
chr2	1774198	1774298	BC150281:3UTR	51.75	-	1774198	1774298	255,0,0	1	100	0
chr2	3171798	3171898	BC002485:3UTR	130.42	-	3171798	3171898	255,0,0	1	100	0
chr2	3171848	3171948	BC002485:3UTR	675.27	-	3171848	3171948	255,0,0	1	100	0
chr2	659074	659174	BC032379:3UTR	460.37	-	659074	659174	255,0,0	1	100	0
chr2	268004	268104	BC007422:3UTR	283.41	+	268004	268104	0,0,255	1	100	0
chr2	267604	267704	BC007422:3UTR	865.37	+	267604	267704	0,0,255	1	100	0
chr2	268004	268104	BC007422:3UTR	283.41	+	268004	268104	0,0,255	1	100	0
chr2	267604	267704	BC007422:3UTR	556.52	+	267604	267704	0,0,255	1	100	0
chr2	267904	268004	BC007422:3UTR	525.44	+	267904	268004	0,0,255	1	100	0
chr2	267604	267704	BC007422:3UTR	907.45	+	267604	267704	0,0,255	1	100	0
chr2	268004	268104	BC007422:3UTR	283.41	+	268004	268104	0,0,255	1	100	0
chr2	268004	268104	BC007422:3UTR	524.38	+	268004	268104	0,0,255	1	100	0
chr2	268054	268154	BC007422:3UTR	104.09	+	268054	268154	0,0,255	1	100	0
chr2	267504	267604	BC007422:3UTR	17.31	+	267504	267604	0,0,255	1	100	0
chr2	208296	208396	BC008374:3UTR	906.07	-	208296	208396	255,0,0	1	100	0
chr2	54441653	54441753	BC144192:3UTR	357.38	+	54441653	54441753	0,0,255	1	100	0
chr2	28926661	28926761	BC093005:3UTR	859.48	+	28926661	28926761	0,0,255	1	100	0
chr2	28926711	28926811	BC093005:3UTR	852.88	+	28926711	28926811	0,0,255	1	100	0
chr2	233270299	233273591	BC146775:5UTR	912.71	+	233270299	233273591	0,0,255	2	47,53	0,3239
chr2	233273591	233308125	BC146775:5UTR	640.97	+	233273591	233308125	0,0,255	3	17,66,17	0,2786,34517
chr2	233430014	233430114	BC146775:3UTR	935.79	+	233430014	233430114	0,0,255	1	100	0
chr2	233430214	233430314	BC146775:3UTR	492.87	+	233430214	233430314	0,0,255	1	100	0
chr2	233430264	233430364	BC146775:3UTR	713.11	+	233430264	233430364	0,0,255	1	100	0
chr2	233430314	233430414	BC146775:3UTR	193.01	+	233430314	233430414	0,0,255	1	100	0
chr2	233430414	233430514	BC146775:3UTR	157.26	+	233430414	233430514	0,0,255	1	100	0
chr2	233430764	233430864	BC146775:3UTR	1000.0	+	233430764	233430864	0,0,255	1	100	0
chr2	233430814	233430914	BC146775:3UTR	1000.0	+	233430814	233430914	0,0,255	1	100	0
chr2	233430864	233430964	BC146775:3UTR	896.31	+	233430864	233430964	0,0,255	1	100	0
chr2	233430914	233431014	BC146775:3UTR	708.07	+	233430914	233431014	0,0,255	1	100	0
chr2	233430964	233431064	BC146775:3UTR	661.24	+	233430964	233431064	0,0,255	1	100	0
chr2	233431214	233431314	BC146775:3UTR	270.04	+	233431214	233431314	0,0,255	1	100	0
chr2	233431314	233431414	BC146775:3UTR	711.77	+	233431314	233431414	0,0,255	1	100	0
chr2	233431364	233431464	BC146775:3UTR	265.07	+	233431364	233431464	0,0,255	1	100	0
chr2	233431414	233431514	BC146775:3UTR	702.94	+	233431414	233431514	0,0,255	1	100	0
chr2	233431364	233431464	BC146775:3UTR	960.29	+	233431364	233431464	0,0,255	1	100	0
chr2	84987208	84987305	BC016731:3UTR	427.37	+	84987208	84987305	0,0,255	1	97	0
chr2	84987208	84987305	BC016731:3UTR	273.81	+	84987208	84987305	0,0,255	1	97	0
chr2	84987208	84987305	BC016731:3UTR	427.37	+	84987208	84987305	0,0,255	1	97	0
chr2	84987208	84987305	BC016731:3UTR	559.62	+	84987208	84987305	0,0,255	1	97	0
chr2	84987208	84987305	BC016731:3UTR	797.64	+	84987208	84987305	0,0,255	1	97	0
chr2	84987158	84987258	BC016731:3UTR	295.74	+	84987158	84987258	0,0,255	1	100	0
chr2	84987158	84987258	BC016731:3UTR	735.4	+	84987158	84987258	0,0,255	1	100	0
chr2	84987208	84987305	BC016731:3UTR	397.61	+	84987208	84987305	0,0,255	1	97	0
chr2	84987158	84987258	BC016731:3UTR	900.47	+	84987158	84987258	0,0,255	1	100	0
chr2	84987158	84987258	BC016731:3UTR	523.97	+	84987158	84987258	0,0,255	1	100	0
chr2	84987208	84987305	BC016731:3UTR	196.41	+	84987208	84987305	0,0,255	1	97	0
chr2	71045959	71046059	BC063411:3UTR	947.19	+	71045959	71046059	0,0,255	1	100	0
chr2	232286255	232286355	BC022433:3UTR	533.14	+	232286255	232286355	0,0,255	1	100	0
chr2	232286255	232286355	BC022433:3UTR	84.79	+	232286255	232286355	0,0,255	1	100	0
chr2	232286255	232286355	BC022433:3UTR	16.81	+	232286255	232286355	0,0,255	1	100	0
chr2	232286255	232286355	BC022433:3UTR	244.27	+	232286255	232286355	0,0,255	1	100	0
chr2	232286255	232286355	BC022433:3UTR	722.61	+	232286255	232286355	0,0,255	1	100	0
chr2	232285855	232285955	BC051265:3UTR	130.93	+	232285855	232285955	0,0,255	1	100	0
chr2	157884742	157884842	BC026345:3UTR	195.71	-	157884742	157884842	255,0,0	1	100	0
chr2	157884942	157885042	BC026345:3UTR	443.88	-	157884942	157885042	255,0,0	1	100	0
chr2	157885642	157885742	BC026345:3UTR	131.5	-	157885642	157885742	255,0,0	1	100	0
chr2	42129277	42129377	BC110513:5UTR|BC110514:5UTR	719.53	+	42129277	42129377	0,0,255	1	100	0
chr2	42138332	42138432	BC094697:3UTR	999.99	+	42138332	42138432	0,0,255	1	100	0
chr2	131522019	131522119	BC066347:3UTR	133.72	-	131522019	131522119	255,0,0	1	100	0
chr2	131522069	131522169	BC066347:3UTR	835.98	-	131522069	131522169	255,0,0	1	100	0
chr2	131523969	131524069	BC110642:3UTR	697.07	-	131523969	131524069	255,0,0	1	100	0
chr2	131524669	131524769	BC110642:3UTR	482.08	-	131524669	131524769	255,0,0	1	100	0
chr2	131526419	131526945	BC110642:3UTR	791.29	-	131526419	131526945	255,0,0	2	76,12	0,514
chr2	131524769	131524869	BC110642:3UTR	561.24	-	131524769	131524869	255,0,0	1	100	0
chr2	131525419	131525519	BC110642:3UTR	974.17	-	131525419	131525519	255,0,0	1	100	0
chr2	131525419	131525519	BC110642:3UTR	103.86	-	131525419	131525519	255,0,0	1	100	0
chr2	131525419	131525519	BC110642:3UTR	430.13	-	131525419	131525519	255,0,0	1	100	0
chr2	131525419	131525519	BC110642:3UTR	507.88	-	131525419	131525519	255,0,0	1	100	0
chr2	131525419	131525519	BC110642:3UTR	469.91	-	131525419	131525519	255,0,0	1	100	0
chr2	68548245	68548345	BC041144:5UTR	868.63	+	68548245	68548345	0,0,255	1	100	0
chr2	68658808	68658908	BC041144:3UTR	921.95	+	68658808	68658908	0,0,255	1	100	0
chr2	68659408	68659508	BC041144:3UTR	458.14	+	68659408	68659508	0,0,255	1	100	0
chr2	68660258	68660358	BC041144:3UTR	489.11	+	68660258	68660358	0,0,255	1	100	0
chr2	242083409	242083509	BC091505:3UTR	724.6	-	242083409	242083509	255,0,0	1	100	0
chr2	242260702	242260802	BC000719:3UTR	955.21	+	242260702	242260802	0,0,255	1	100	0
chr2	242261002	242261102	BC000719:3UTR	999.99	+	242261002	242261102	0,0,255	1	100	0
chr2	242261052	242261152	BC000719:3UTR	999.96	+	242261052	242261152	0,0,255	1	100	0
chr2	242261252	242261352	BC000719:3UTR	546.71	+	242261252	242261352	0,0,255	1	100	0
chr2	242083355	242083455	BC007852:3UTR	53.11	-	242083355	242083455	255,0,0	1	100	0
chr2	241904608	241905666	BC033559:5UTR	813.01	+	241904608	241905666	0,0,255	2	20,80	0,978
chr2	241940075	241940175	BC014455:3UTR	817.09	+	241940075	241940175	0,0,255	1	100	0
chr2	241940075	241940175	BC014455:3UTR	817.09	+	241940075	241940175	0,0,255	1	100	0
chr2	241702481	241702581	BC050565:3UTR	276.37	-	241702481	241702581	255,0,0	1	100	0
chr2	241694187	241694287	BC063585:3UTR	887.8	-	241694187	241694287	255,0,0	1	100	0
chr2	241694237	241694337	BC063585:3UTR	514.73	-	241694237	241694337	255,0,0	1	100	0
chr2	241186820	241186920	BC004260:3UTR|BC007553:3UTR	962.74	+	241186820	241186920	0,0,255	1	100	0
chr2	241186970	241187070	BC004260:3UTR|BC007553:3UTR	595.75	+	241186970	241187070	0,0,255	1	100	0
chr2	241161204	241161304	BC099906:5UTR	918.86	+	241161204	241161304	0,0,255	1	100	0
chr2	241162267	241162367	BC099906:5UTR	821.99	+	241162267	241162367	0,0,255	1	100	0
chr2	241162317	241162405	BC099906:5UTR	759.51	+	241162317	241162405	0,0,255	1	88	0
chr2	241166082	241166182	BC067258:3UTR|BC082975:3UTR	488.2	+	241166082	241166182	0,0,255	1	100	0
chr2	241166582	241166682	BC067258:3UTR|BC082975:3UTR	733.43	+	241166582	241166682	0,0,255	1	100	0
chr2	241166082	241166182	BC067258:3UTR|BC082975:3UTR	488.2	+	241166082	241166182	0,0,255	1	100	0
chr2	241166582	241166682	BC067258:3UTR|BC082975:3UTR	733.43	+	241166582	241166682	0,0,255	1	100	0
chr2	237155036	237155136	BC036661:3UTR	853.0	+	237155036	237155136	0,0,255	1	100	0
chr2	237155136	237155236	BC036661:3UTR	1000.0	+	237155136	237155236	0,0,255	1	100	0
chr2	237155486	237155586	BC036661:3UTR	500.03	+	237155486	237155586	0,0,255	1	100	0
chr2	237155536	237155636	BC036661:3UTR	600.66	+	237155536	237155636	0,0,255	1	100	0
chr2	237671724	237671824	BC003090:3UTR	78.94	+	237671724	237671824	0,0,255	1	100	0
chr2	237671724	237671824	BC003090:3UTR	718.45	+	237671724	237671824	0,0,255	1	100	0
chr2	237671774	237671874	BC003090:3UTR	726.08	+	237671774	237671874	0,0,255	1	100	0
chr2	237671274	237671374	BC080617:3UTR	100.07	+	237671274	237671374	0,0,255	1	100	0
chr2	237671724	237671824	BC003090:3UTR	78.94	+	237671724	237671824	0,0,255	1	100	0
chr2	237671724	237671824	BC003090:3UTR	718.45	+	237671724	237671824	0,0,255	1	100	0
chr2	237671774	237671874	BC003090:3UTR	726.08	+	237671774	237671874	0,0,255	1	100	0
chr2	237671274	237671374	BC080617:3UTR	100.07	+	237671274	237671374	0,0,255	1	100	0
chr2	237671274	237671374	BC080617:3UTR	100.07	+	237671274	237671374	0,0,255	1	100	0
chr2	238485264	238485364	BC000548:3UTR	933.19	+	238485264	238485364	0,0,255	1	100	0
chr2	238485364	238485464	BC000548:3UTR	938.62	+	238485364	238485464	0,0,255	1	100	0
chr2	238614718	238614818	BC010549:3UTR	885.47	+	238614718	238614818	0,0,255	1	100	0
chr2	238614718	238614818	BC010549:3UTR	811.7	+	238614718	238614818	0,0,255	1	100	0
chr2	238614718	238614818	BC010549:3UTR	904.06	+	238614718	238614818	0,0,255	1	100	0
chr2	238706112	238706212	BC080639:3UTR	570.32	+	238706112	238706212	0,0,255	1	100	0
chr2	238811898	238811998	BC007939:3UTR	965.88	-	238811898	238811998	255,0,0	1	100	0
chr2	238811898	238811998	BC007939:3UTR	904.53	-	238811898	238811998	255,0,0	1	100	0
chr2	238973349	238973449	BC059174:3UTR	286.46	+	238973349	238973449	0,0,255	1	100	0
chr2	238973849	238973949	BC059174:3UTR	857.24	+	238973849	238973949	0,0,255	1	100	0
chr2	239639596	239639696	BC039904:3UTR	938.17	-	239639596	239639696	255,0,0	1	100	0
chr2	241149757	241149857	BC036198:3UTR	846.99	+	241149757	241149857	0,0,255	1	100	0
chr2	234504051	234510761	BC126342:5UTR	249.86	+	234504051	234510761	0,0,255	2	74,26	0,6684
chr2	234512399	234512499	BC126342:5UTR	407.32	+	234512399	234512499	0,0,255	1	100	0
chr2	234512449	234512549	BC126342:5UTR	957.56	+	234512449	234512549	0,0,255	1	100	0
chr2	234516049	234519256	BC126342:5UTR	795.68	+	234516049	234519256	0,0,255	2	82,18	0,3189
chr2	234519356	234520513	BC126342:5UTR	833.19	+	234519356	234520513	0,0,255	2	57,43	0,1114
chr2	234519406	234520733	BC126342:5UTR	621.88	+	234519406	234520733	0,0,255	3	7,68,25	0,1064,1302
chr2	235068600	235068700	BC089043:3UTR	262.36	-	235068600	235068700	255,0,0	1	100	0
chr2	235068750	235068850	BC089043:3UTR	999.99	-	235068750	235068850	255,0,0	1	100	0
chr2	235068800	235068900	BC089043:3UTR	348.29	-	235068800	235068900	255,0,0	1	100	0
chr2	235068750	235068850	BC089043:3UTR	999.98	-	235068750	235068850	255,0,0	1	100	0
chr2	235068800	235068883	BC089043:3UTR	658.71	-	235068800	235068883	255,0,0	1	83	0
chr2	235627199	235627299	BC057396:3UTR	730.67	+	235627199	235627299	0,0,255	1	100	0
chr2	235627549	235627649	BC057396:3UTR	670.49	+	235627549	235627649	0,0,255	1	100	0
chr2	235628099	235628199	BC057396:3UTR	707.13	+	235628099	235628199	0,0,255	1	100	0
chr2	235628549	235628649	BC057396:3UTR	796.15	+	235628549	235628649	0,0,255	1	100	0
chr2	235628899	235628999	BC057396:3UTR	652.39	+	235628899	235628999	0,0,255	1	100	0
chr2	233451762	233451862	BC031573:3UTR	531.42	-	233451762	233451862	255,0,0	1	100	0
chr2	233781093	233781193	BC099920:3UTR	286.41	+	233781093	233781193	0,0,255	1	100	0
chr2	233340068	233340168	BC037290:3UTR	671.28	-	233340068	233340168	255,0,0	1	100	0
chr2	233340418	233340518	BC037290:3UTR	453.56	-	233340418	233340518	255,0,0	1	100	0
chr2	233340668	233340768	BC037290:3UTR	450.91	-	233340668	233340768	255,0,0	1	100	0
chr2	233255573	233255673	BC004128:3UTR|BC002449:3UTR	871.45	+	233255573	233255673	0,0,255	1	100	0
chr2	233142021	233142121	BC021226:3UTR|BC005874:3UTR	956.18	+	233142021	233142121	0,0,255	1	100	0
chr2	233142021	233142121	BC021226:3UTR|BC005874:3UTR	395.34	+	233142021	233142121	0,0,255	1	100	0
chr2	233142021	233142121	BC021226:3UTR|BC005874:3UTR	956.18	+	233142021	233142121	0,0,255	1	100	0
chr2	233142021	233142121	BC021226:3UTR|BC005874:3UTR	395.34	+	233142021	233142121	0,0,255	1	100	0
chr2	233123336	233123436	BC063500:5UTR	676.22	-	233123336	233123436	255,0,0	1	100	0
chr2	233123336	233123436	BC063500:5UTR	676.22	-	233123336	233123436	255,0,0	1	100	0
chr2	233052880	233052980	BC050453:3UTR	889.07	-	233052880	233052980	255,0,0	1	100	0
chr2	232955449	232955549	BC094743:3UTR	551.22	+	232955449	232955549	0,0,255	1	100	0
chr2	232955499	232955599	BC094743:3UTR	999.9	+	232955499	232955599	0,0,255	1	100	0
chr2	232955449	232955549	BC094743:3UTR	999.84	+	232955449	232955549	0,0,255	1	100	0
chr2	232955499	232955599	BC094743:3UTR	649.34	+	232955499	232955599	0,0,255	1	100	0
chr2	232955449	232955549	BC094743:3UTR	551.22	+	232955449	232955549	0,0,255	1	100	0
chr2	232955499	232955599	BC094743:3UTR	999.9	+	232955499	232955599	0,0,255	1	100	0
chr2	232955449	232955549	BC094743:3UTR	999.84	+	232955449	232955549	0,0,255	1	100	0
chr2	232955499	232955599	BC094743:3UTR	649.34	+	232955499	232955599	0,0,255	1	100	0
chr2	232380573	232380673	BC091493:3UTR	967.82	+	232380573	232380673	0,0,255	1	100	0
chr2	232380923	232381023	BC091493:3UTR	704.5	+	232380923	232381023	0,0,255	1	100	0
chr2	232380973	232381073	BC091493:3UTR	804.39	+	232380973	232381073	0,0,255	1	100	0
chr2	232381123	232381223	BC091493:3UTR	999.9	+	232381123	232381223	0,0,255	1	100	0
chr2	232381173	232381273	BC091493:3UTR	972.8	+	232381173	232381273	0,0,255	1	100	0
chr2	232907397	232907628	BC026166:3UTR|BC036113:3UTR	230.38	+	232907397	232907628	0,0,255	2	56,44	0,187
chr2	232907628	232908765	BC026166:3UTR|BC036113:3UTR	556.29	+	232907628	232908765	0,0,255	2	61,39	0,1098
chr2	232908765	232909459	BC026166:3UTR|BC036113:3UTR	896.3	+	232908765	232909459	0,0,255	2	63,37	0,657
chr2	232955449	232955549	BC094743:3UTR	551.22	+	232955449	232955549	0,0,255	1	100	0
chr2	232955499	232955599	BC094743:3UTR	999.9	+	232955499	232955599	0,0,255	1	100	0
chr2	232955449	232955549	BC094743:3UTR	999.84	+	232955449	232955549	0,0,255	1	100	0
chr2	232955499	232955599	BC094743:3UTR	649.34	+	232955499	232955599	0,0,255	1	100	0
chr2	232096614	232096714	BC036543:3UTR	461.41	-	232096614	232096714	255,0,0	1	100	0
chr2	232096714	232096814	BC036543:3UTR	225.63	-	232096714	232096814	255,0,0	1	100	0
chr2	232097214	232097314	BC036543:3UTR	644.69	-	232097214	232097314	255,0,0	1	100	0
chr2	232097514	232097614	BC036543:3UTR	804.72	-	232097514	232097614	255,0,0	1	100	0
chr2	232097914	232097997	BC036543:3UTR	549.62	-	232097914	232097997	255,0,0	1	83	0
chr2	232097224	232097324	BC051914:3UTR	450.25	-	232097224	232097324	255,0,0	1	100	0
chr2	232027962	232028062	BC006516:3UTR|BC002343:3UTR|BC006494:3UTR	947.34	-	232027962	232028062	255,0,0	1	100	0
chr2	232028012	232028112	BC006516:3UTR|BC002343:3UTR|BC006494:3UTR	934.15	-	232028012	232028112	255,0,0	1	100	0
chr2	232028042	232028112	BC006516:3UTR|BC002343:3UTR|BC006494:3UTR	756.81	-	232028042	232028112	255,0,0	1	70	0
chr2	232028040	232028112	BC006516:3UTR|BC002343:3UTR|BC006494:3UTR	789.55	-	232028040	232028112	255,0,0	1	72	0
chr2	231696872	231696972	BC063123:5UTR	831.66	-	231696872	231696972	255,0,0	1	100	0
chr2	231451558	231451658	BC098563:3UTR	953.61	+	231451558	231451658	0,0,255	1	100	0
chr2	231451908	231452008	BC098563:3UTR	999.99	+	231451908	231452008	0,0,255	1	100	0
chr2	231451558	231451658	BC098563:3UTR	953.61	+	231451558	231451658	0,0,255	1	100	0
chr2	231451908	231452008	BC098563:3UTR	999.99	+	231451908	231452008	0,0,255	1	100	0
chr2	231480927	231481027	BC032694:3UTR	852.72	-	231480927	231481027	255,0,0	1	100	0
chr2	231391863	231391963	BC020570:3UTR	999.99	+	231391863	231391963	0,0,255	1	100	0
chr2	231392313	231392413	BC020570:3UTR	270.35	+	231392313	231392413	0,0,255	1	100	0
chr2	231392713	231392813	BC020570:3UTR	352.29	+	231392713	231392813	0,0,255	1	100	0
chr2	231392913	231393013	BC020570:3UTR	901.07	+	231392913	231393013	0,0,255	1	100	0
chr2	231393063	231393163	BC020570:3UTR	830.35	+	231393063	231393163	0,0,255	1	100	0
chr2	231393663	231393763	BC020570:3UTR	964.9	+	231393663	231393763	0,0,255	1	100	0
chr2	231391863	231391963	BC020570:3UTR	841.29	+	231391863	231391963	0,0,255	1	100	0
chr2	230798705	230798803	BC105743:5UTR	764.88	+	230798705	230798803	0,0,255	1	98	0
chr2	230798705	230798803	BC105743:5UTR	566.42	+	230798705	230798803	0,0,255	1	98	0
chr2	230798705	230798803	BC105743:5UTR	566.42	+	230798705	230798803	0,0,255	1	98	0
chr2	230798705	230798803	BC105743:5UTR	304.26	+	230798705	230798803	0,0,255	1	98	0
chr2	230885643	230885743	BC105743:3UTR|BC105960:3UTR|BC105744:3UTR	552.23	+	230885643	230885743	0,0,255	1	100	0
chr2	230885643	230885743	BC105743:3UTR|BC105960:3UTR|BC105744:3UTR	959.5	+	230885643	230885743	0,0,255	1	100	0
chr2	230885643	230885743	BC105743:3UTR|BC105960:3UTR|BC105744:3UTR	954.21	+	230885643	230885743	0,0,255	1	100	0
chr2	228127555	228127655	BC030592:3UTR	576.97	+	228127555	228127655	0,0,255	1	100	0
chr2	228127855	228127955	BC030592:3UTR	243.17	+	228127855	228127955	0,0,255	1	100	0
chr2	228127905	228128005	BC030592:3UTR	383.95	+	228127905	228128005	0,0,255	1	100	0
chr2	228128105	228128205	BC030592:3UTR	670.22	+	228128105	228128205	0,0,255	1	100	0
chr2	228129155	228129255	BC030592:3UTR	226.92	+	228129155	228129255	0,0,255	1	100	0
chr2	228129205	228129305	BC030592:3UTR	87.62	+	228129205	228129305	0,0,255	1	100	0
chr2	228129405	228129505	BC030592:3UTR	170.74	+	228129405	228129505	0,0,255	1	100	0
chr2	20095996	20096096	BC000421:3UTR|BC093075:3UTR	210.71	-	20095996	20096096	255,0,0	1	100	0
chr2	20096146	20096246	BC000421:3UTR|BC093075:3UTR	726.87	-	20096146	20096246	255,0,0	1	100	0
chr2	230798703	230798803	BC105960:5UTR|BC105744:5UTR	360.87	+	230798703	230798803	0,0,255	1	100	0
chr2	230798703	230798803	BC105960:5UTR|BC105744:5UTR	630.72	+	230798703	230798803	0,0,255	1	100	0
chr2	230798703	230798803	BC105960:5UTR|BC105744:5UTR	630.72	+	230798703	230798803	0,0,255	1	100	0
chr2	230798703	230798803	BC105960:5UTR|BC105744:5UTR	543.79	+	230798703	230798803	0,0,255	1	100	0
chr2	230608443	230608543	BC065524:3UTR	544.89	-	230608443	230608543	255,0,0	1	100	0
chr2	230609293	230609393	BC065524:3UTR	949.27	-	230609293	230609393	255,0,0	1	100	0
chr2	230609893	230609993	BC065524:3UTR	999.92	-	230609893	230609993	255,0,0	1	100	0
chr2	230610093	230610193	BC065524:3UTR	999.87	-	230610093	230610193	255,0,0	1	100	0
chr2	230340401	230340501	BC114556:3UTR|BC113891:3UTR	310.25	-	230340401	230340501	255,0,0	1	100	0
chr2	230340401	230340501	BC114556:3UTR|BC113891:3UTR	128.93	-	230340401	230340501	255,0,0	1	100	0
chr2	229930643	229930743	BC035009:3UTR	602.92	-	229930643	229930743	255,0,0	1	100	0
chr2	229596951	229597051	BC040164:3UTR	173.5	-	229596951	229597051	255,0,0	1	100	0
chr2	229597001	229597101	BC040164:3UTR	924.81	-	229597001	229597101	255,0,0	1	100	0
chr2	229597251	229597351	BC040164:3UTR	637.77	-	229597251	229597351	255,0,0	1	100	0
chr2	229598401	229598501	BC040164:3UTR	562.73	-	229598401	229598501	255,0,0	1	100	0
chr2	227308208	227308308	BC053895:3UTR	602.35	-	227308208	227308308	255,0,0	1	100	0
chr2	227308458	227308558	BC053895:3UTR	226.42	-	227308458	227308558	255,0,0	1	100	0
chr2	227309008	227309108	BC053895:3UTR	916.25	-	227309008	227309108	255,0,0	1	100	0
chr2	225046920	225047020	BC039598:3UTR	882.19	-	225046920	225047020	255,0,0	1	100	0
chr2	225046920	225047020	BC039598:3UTR	999.9	-	225046920	225047020	255,0,0	1	100	0
chr2	224974779	224974879	BC025754:5UTR	878.42	-	224974779	224974879	255,0,0	1	100	0
chr2	224952109	224952209	BC025754:3UTR	61.34	-	224952109	224952209	255,0,0	1	100	0
chr2	224952609	224952709	BC025754:3UTR	727.7	-	224952609	224952709	255,0,0	1	100	0
chr2	225046915	225047015	BC092409:3UTR	529.33	-	225046915	225047015	255,0,0	1	100	0
chr2	225046915	225047015	BC092409:3UTR	999.98	-	225046915	225047015	255,0,0	1	100	0
chr2	224604178	224604278	BC042628:5UTR	137.05	-	224604178	224604278	255,0,0	1	100	0
chr2	224448409	224448509	BC065934:3UTR|BC040525:3UTR	439.99	-	224448409	224448509	255,0,0	1	100	0
chr2	224449309	224449409	BC065934:3UTR|BC040525:3UTR	702.32	-	224449309	224449409	255,0,0	1	100	0
chr2	224449359	224449459	BC065934:3UTR|BC040525:3UTR	292.12	-	224449359	224449459	255,0,0	1	100	0
chr2	224451159	224451259	BC065934:3UTR|BC040525:3UTR	697.35	-	224451159	224451259	255,0,0	1	100	0
chr2	224451459	224451559	BC065934:3UTR|BC040525:3UTR	231.22	-	224451459	224451559	255,0,0	1	100	0
chr2	223514616	223514716	BC041692:3UTR	857.36	+	223514616	223514716	0,0,255	1	100	0
chr2	223626605	223626705	BC014429:3UTR	889.01	+	223626605	223626705	0,0,255	1	100	0
chr2	224170203	224170303	BC022509:3UTR	531.1	-	224170203	224170303	255,0,0	1	100	0
chr2	224170253	224170353	BC022509:3UTR	539.86	-	224170253	224170353	255,0,0	1	100	0
chr2	221998932	221999032	BC026327:3UTR	679.78	-	221998932	221999032	255,0,0	1	100	0
chr2	220189259	220189359	BC034051:3UTR	925.4	+	220189259	220189359	0,0,255	1	100	0
chr2	220189309	220189409	BC034051:3UTR	999.88	+	220189309	220189409	0,0,255	1	100	0
chr2	220148542	220148642	BC006391:3UTR	184.88	+	220148542	220148642	0,0,255	1	100	0
chr2	220111921	220112021	BC023531:3UTR	962.32	-	220111921	220112021	255,0,0	1	100	0
chr2	220112021	220112121	BC023531:3UTR	293.23	-	220112021	220112121	255,0,0	1	100	0
chr2	220111913	220112013	BC021223:3UTR	1000.0	-	220111913	220112013	255,0,0	1	100	0
chr2	220111012	220111112	BC010439:3UTR	936.48	+	220111012	220111112	0,0,255	1	100	0
chr2	220111462	220111562	BC010439:3UTR	334.59	+	220111462	220111562	0,0,255	1	100	0
chr2	220111562	220111662	BC010439:3UTR	999.97	+	220111562	220111662	0,0,255	1	100	0
chr2	219999406	219999506	BC032116:3UTR	1000.0	+	219999406	219999506	0,0,255	1	100	0
chr2	220072072	220072172	BC007456:5UTR	869.09	+	220072072	220072172	0,0,255	1	100	0
chr2	220072122	220072928	BC007456:5UTR	54.38	+	220072122	220072928	0,0,255	2	98,2	0,804
chr2	220079814	220079914	BC007456:3UTR	963.76	+	220079814	220079914	0,0,255	1	100	0
chr2	220079814	220079891	BC007456:3UTR	591.65	+	220079814	220079891	0,0,255	1	77	0
chr2	220087135	220087235	BC031812:5UTR	971.61	+	220087135	220087235	0,0,255	1	100	0
chr2	220105212	220105312	BC031812:3UTR	955.5	+	220105212	220105312	0,0,255	1	100	0
chr2	220105312	220105412	BC031812:3UTR	555.53	+	220105312	220105412	0,0,255	1	100	0
chr2	220105362	220105462	BC031812:3UTR	401.31	+	220105362	220105462	0,0,255	1	100	0
chr2	220105512	220105612	BC031812:3UTR	1000.0	+	220105512	220105612	0,0,255	1	100	0
chr2	220105562	220105662	BC031812:3UTR	1000.0	+	220105562	220105662	0,0,255	1	100	0
chr2	220105612	220105712	BC031812:3UTR	269.66	+	220105612	220105712	0,0,255	1	100	0
chr2	220105762	220105862	BC031812:3UTR	851.65	+	220105762	220105862	0,0,255	1	100	0
chr2	220106212	220106312	BC031812:3UTR	35.24	+	220106212	220106312	0,0,255	1	100	0
chr2	219862890	219862990	BC070053:3UTR	999.99	-	219862890	219862990	255,0,0	1	100	0
chr2	219947068	219947168	BC000653:3UTR	1.11	-	219947068	219947168	255,0,0	1	100	0
chr2	219947118	219947218	BC000653:3UTR	549.57	-	219947118	219947218	255,0,0	1	100	0
chr2	219858963	219859063	BC047056:3UTR	203.52	+	219858963	219859063	0,0,255	1	100	0
chr2	219859213	219859313	BC047056:3UTR	748.98	+	219859213	219859313	0,0,255	1	100	0
chr2	219859263	219859363	BC047056:3UTR	1000.0	+	219859263	219859363	0,0,255	1	100	0
chr2	219859663	219859763	BC047056:3UTR	818.54	+	219859663	219859763	0,0,255	1	100	0
chr2	219821775	219821872	BC053998:3UTR|BC002618:3UTR	19.4	+	219821775	219821872	0,0,255	1	97	0
chr2	219821775	219821858	BC053998:3UTR|BC002618:3UTR	747.57	+	219821775	219821858	0,0,255	1	83	0
chr2	219809411	219809511	BC008948:3UTR	448.27	+	219809411	219809511	0,0,255	1	100	0
chr2	219809411	219809511	BC008948:3UTR	448.27	+	219809411	219809511	0,0,255	1	100	0
chr2	219782422	219782522	BC018415:3UTR	948.56	+	219782422	219782522	0,0,255	1	100	0
chr2	219782522	219782613	BC018415:3UTR	747.95	+	219782522	219782613	0,0,255	1	91	0
chr2	219745363	219745463	BC012821:3UTR|BC001393:3UTR	22.52	-	219745363	219745463	255,0,0	1	100	0
chr2	219534640	219534740	BC041771:3UTR	943.35	+	219534640	219534740	0,0,255	1	100	0
chr2	219534790	219534890	BC041771:3UTR	924.35	+	219534790	219534890	0,0,255	1	100	0
chr2	219534990	219535090	BC041771:3UTR	366.6	+	219534990	219535090	0,0,255	1	100	0
chr2	219466237	219466337	BC052234:3UTR	335.47	+	219466237	219466337	0,0,255	1	100	0
chr2	219466437	219466537	BC052234:3UTR	593.25	+	219466437	219466537	0,0,255	1	100	0
chr2	219327556	219327652	BC021707:3UTR	786.47	+	219327556	219327652	0,0,255	1	96	0
chr2	219245102	219245727	BC026158:5UTR	803.68	+	219245102	219245727	0,0,255	2	80,20	0,605
chr2	219275426	219275526	BC026158:3UTR	629.24	+	219275426	219275526	0,0,255	1	100	0
chr2	218977842	218977942	BC012977:3UTR	158.2	+	218977842	218977942	0,0,255	1	100	0
chr2	218978142	218978242	BC012977:3UTR	691.51	+	218978142	218978242	0,0,255	1	100	0
chr2	218978192	218978292	BC012977:3UTR	1000.0	+	218978192	218978292	0,0,255	1	100	0
chr2	218978242	218978342	BC012977:3UTR	600.74	+	218978242	218978342	0,0,255	1	100	0
chr2	218978492	218978592	BC012977:3UTR	211.23	+	218978492	218978592	0,0,255	1	100	0
chr2	218978492	218978592	BC012977:3UTR	545.84	+	218978492	218978592	0,0,255	1	100	0
chr2	219004009	219004109	BC017303:3UTR	711.01	+	219004009	219004109	0,0,255	1	100	0
chr2	219026867	219026967	BC112901:3UTR	10.35	-	219026867	219026967	255,0,0	1	100	0
chr2	219027267	219027367	BC112901:3UTR	614.77	-	219027267	219027367	255,0,0	1	100	0
chr2	219027717	219027817	BC112901:3UTR	790.56	-	219027717	219027817	255,0,0	1	100	0
chr2	218918148	218918248	BC036457:3UTR	189.08	+	218918148	218918248	0,0,255	1	100	0
chr2	218918498	218918598	BC036457:3UTR	333.34	+	218918498	218918598	0,0,255	1	100	0
chr2	218918548	218918648	BC036457:3UTR	971.55	+	218918548	218918648	0,0,255	1	100	0
chr2	218918598	218918698	BC036457:3UTR	927.85	+	218918598	218918698	0,0,255	1	100	0
chr2	218919648	218919748	BC036457:3UTR	955.48	+	218919648	218919748	0,0,255	1	100	0
chr2	218919698	218919756	BC002937:3UTR	648.12	+	218919698	218919756	0,0,255	1	58	0
chr2	218847817	218847917	BC026348:3UTR|BC013428:3UTR	925.8	-	218847817	218847917	255,0,0	1	100	0
chr2	218847810	218847910	BC007980:3UTR	594.41	-	218847810	218847910	255,0,0	1	100	0
chr2	218918148	218918248	BC036457:3UTR	189.08	+	218918148	218918248	0,0,255	1	100	0
chr2	218918498	218918598	BC036457:3UTR	333.34	+	218918498	218918598	0,0,255	1	100	0
chr2	218918548	218918648	BC036457:3UTR	971.55	+	218918548	218918648	0,0,255	1	100	0
chr2	218918598	218918698	BC036457:3UTR	927.85	+	218918598	218918698	0,0,255	1	100	0
chr2	218919648	218919748	BC036457:3UTR	955.48	+	218919648	218919748	0,0,255	1	100	0
chr2	218919698	218919759	BC036457:3UTR	292.23	+	218919698	218919759	0,0,255	1	61	0
chr2	218736693	218736793	BC028221:3UTR|BC072397:3UTR	452.42	-	218736693	218736793	255,0,0	1	100	0
chr2	218826883	218826983	BC000590:3UTR	999.95	+	218826883	218826983	0,0,255	1	100	0
chr2	218837096	218837196	BC039866:3UTR	999.92	-	218837096	218837196	255,0,0	1	100	0
chr2	218837346	218837446	BC039866:3UTR	902.47	-	218837346	218837446	255,0,0	1	100	0
chr2	218699076	218699176	BC037961:5UTR	98.53	+	218699076	218699176	0,0,255	1	100	0
chr2	218377033	218377133	BC116188:3UTR|BC116187:3UTR	925.57	-	218377033	218377133	255,0,0	1	100	0
chr2	218377333	218377426	BC116188:3UTR|BC116187:3UTR	595.8	-	218377333	218377426	255,0,0	1	93	0
chr2	217432428	217432528	BC029516:3UTR	232.14	-	217432428	217432528	255,0,0	1	100	0
chr2	217237122	217237222	BC071967:3UTR	742.28	+	217237122	217237222	0,0,255	1	100	0
chr2	217237222	217237322	BC071967:3UTR	421.57	+	217237222	217237322	0,0,255	1	100	0
chr2	217267793	217267893	BC011453:5UTR	932.77	-	217267793	217267893	255,0,0	1	100	0
chr2	217267843	217267943	BC011453:5UTR	737.6	-	217267843	217267943	255,0,0	1	100	0
chr2	217237122	217237222	BC071967:3UTR	742.28	+	217237122	217237222	0,0,255	1	100	0
chr2	217237222	217237322	BC071967:3UTR	421.57	+	217237222	217237322	0,0,255	1	100	0
chr2	217237322	217237380	BC071967:3UTR	47.22	+	217237322	217237380	0,0,255	1	58	0
chr2	217074372	217074435	BC067789:3UTR	554.16	+	217074372	217074435	0,0,255	1	63	0
chr2	217073503	217073603	BC063476:3UTR	102.68	+	217073503	217073603	0,0,255	1	100	0
chr2	217073903	217074003	BC063476:3UTR	573.89	+	217073903	217074003	0,0,255	1	100	0
chr2	217074103	217074203	BC063476:3UTR	253.08	+	217074103	217074203	0,0,255	1	100	0
chr2	217074353	217074431	BC063476:3UTR	552.38	+	217074353	217074431	0,0,255	1	78	0
chr2	217074353	217074431	BC063476:3UTR	760.04	+	217074353	217074431	0,0,255	1	78	0
chr2	217074353	217074431	BC063476:3UTR	862.03	+	217074353	217074431	0,0,255	1	78	0
chr2	217074353	217074431	BC063476:3UTR	711.09	+	217074353	217074431	0,0,255	1	78	0
chr2	217074353	217074431	BC063476:3UTR	28.7	+	217074353	217074431	0,0,255	1	78	0
chr2	217074353	217074431	BC063476:3UTR	663.74	+	217074353	217074431	0,0,255	1	78	0
chr2	217074353	217074431	BC063476:3UTR	792.01	+	217074353	217074431	0,0,255	1	78	0
chr2	217074353	217074431	BC063476:3UTR	262.66	+	217074353	217074431	0,0,255	1	78	0
chr2	217074353	217074431	BC063476:3UTR	819.2	+	217074353	217074431	0,0,255	1	78	0
chr2	217074372	217074435	BC067789:3UTR	554.16	+	217074372	217074435	0,0,255	1	63	0
chr2	216943278	216943378	BC098448:5UTR	570.25	-	216943278	216943378	255,0,0	1	100	0
chr2	216831483	216831583	BC098448:3UTR	821.97	-	216831483	216831583	255,0,0	1	100	0
chr2	215922623	215922710	BC008879:3UTR	240.08	+	215922623	215922710	0,0,255	1	87	0
chr2	214983284	214983384	BC025379:3UTR	840.73	+	214983284	214983384	0,0,255	1	100	0
chr2	211007142	211007242	BC028685:3UTR	252.47	-	211007142	211007242	255,0,0	1	100	0
chr2	210593360	210593460	BC072401:3UTR	619.98	+	210593360	210593460	0,0,255	1	100	0
chr2	210593410	210593510	BC072401:3UTR	1000.0	+	210593410	210593510	0,0,255	1	100	0
chr2	210594260	210594360	BC005148:3UTR	252.19	+	210594260	210594360	0,0,255	1	100	0
chr2	210593360	210593460	BC072401:3UTR	911.52	+	210593360	210593460	0,0,255	1	100	0
chr2	210593410	210593510	BC072401:3UTR	1000.0	+	210593410	210593510	0,0,255	1	100	0
chr2	210594260	210594360	BC005148:3UTR	252.19	+	210594260	210594360	0,0,255	1	100	0
chr2	210592760	210592860	BC072401:3UTR	533.19	+	210592760	210592860	0,0,255	1	100	0
chr2	210593210	210593310	BC072401:3UTR	184.01	+	210593210	210593310	0,0,255	1	100	0
chr2	210593360	210593460	BC072401:3UTR	619.98	+	210593360	210593460	0,0,255	1	100	0
chr2	210593410	210593510	BC072401:3UTR	1000.0	+	210593410	210593510	0,0,255	1	100	0
chr2	210593360	210593460	BC072401:3UTR	911.52	+	210593360	210593460	0,0,255	1	100	0
chr2	210593410	210593510	BC072401:3UTR	1000.0	+	210593410	210593510	0,0,255	1	100	0
chr2	210592760	210592860	BC072401:3UTR	533.19	+	210592760	210592860	0,0,255	1	100	0
chr2	210593210	210593310	BC072401:3UTR	184.01	+	210593210	210593310	0,0,255	1	100	0
chr2	210593360	210593460	BC072401:3UTR	619.98	+	210593360	210593460	0,0,255	1	100	0
chr2	210593410	210593510	BC072401:3UTR	1000.0	+	210593410	210593510	0,0,255	1	100	0
chr2	210593360	210593460	BC072401:3UTR	911.52	+	210593360	210593460	0,0,255	1	100	0
chr2	210593410	210593510	BC072401:3UTR	1000.0	+	210593410	210593510	0,0,255	1	100	0
chr2	210592760	210592860	BC072401:3UTR	533.19	+	210592760	210592860	0,0,255	1	100	0
chr2	210593210	210593310	BC072401:3UTR	184.01	+	210593210	210593310	0,0,255	1	100	0
chr2	208809548	208809648	BC093020:3UTR	909.19	-	208809548	208809648	255,0,0	1	100	0
chr2	208827059	208827155	BC012846:5UTR	900.11	-	208827059	208827155	255,0,0	1	96	0
chr2	208809483	208809583	BC012846:3UTR	707.15	-	208809483	208809583	255,0,0	1	100	0
chr2	208809533	208809633	BC012846:3UTR	559.61	-	208809533	208809633	255,0,0	1	100	0
chr2	208809983	208810047	BC012846:3UTR	660.24	-	208809983	208810047	255,0,0	1	64	0
chr2	208736288	208736388	BC114456:5UTR	788.05	-	208736288	208736388	255,0,0	1	100	0
chr2	208736288	208736388	BC114456:5UTR	753.71	-	208736288	208736388	255,0,0	1	100	0
chr2	208736288	208736388	BC114456:5UTR	753.71	-	208736288	208736388	255,0,0	1	100	0
chr2	208326867	208326967	BC067253:3UTR	959.75	+	208326867	208326967	0,0,255	1	100	0
chr2	208327467	208327567	BC067253:3UTR	308.45	+	208327467	208327567	0,0,255	1	100	0
chr2	208327417	208327517	BC067253:3UTR	438.91	+	208327417	208327517	0,0,255	1	100	0
chr2	208327467	208327567	BC067253:3UTR	463.11	+	208327467	208327567	0,0,255	1	100	0
chr2	208185285	208185385	BC033720:3UTR	704.96	-	208185285	208185385	255,0,0	1	100	0
chr2	208185835	208185935	BC033720:3UTR	999.9	-	208185835	208185935	255,0,0	1	100	0
chr2	208170027	208170127	BC095407:3UTR	443.98	+	208170027	208170127	0,0,255	1	100	0
chr2	208170677	208170777	BC095407:3UTR	866.08	+	208170677	208170777	0,0,255	1	100	0
chr2	208170027	208170127	BC095407:3UTR	443.98	+	208170027	208170127	0,0,255	1	100	0
chr2	208170677	208170777	BC095407:3UTR	866.08	+	208170677	208170777	0,0,255	1	100	0
chr2	207653681	207653781	BC012919:3UTR	176.33	-	207653681	207653781	255,0,0	1	100	0
chr2	207653731	207653831	BC012919:3UTR	219.74	-	207653731	207653831	255,0,0	1	100	0
chr2	207654031	207654131	BC012919:3UTR	999.93	-	207654031	207654131	255,0,0	1	100	0
chr2	204445880	204445972	BC069566:3UTR	87.4	+	204445880	204445972	0,0,255	1	92	0
chr2	204000320	204000420	BC001439:3UTR	897.98	+	204000320	204000420	0,0,255	1	100	0
chr2	206748734	206748834	BC067833:3UTR	792.42	-	206748734	206748834	255,0,0	1	100	0
chr2	206748934	206749034	BC067833:3UTR	349.6	-	206748934	206749034	255,0,0	1	100	0
chr2	203490893	203490993	BC033777:5UTR	501.58	+	203490893	203490993	0,0,255	1	100	0
chr2	203348943	203349043	BC063876:3UTR	937.65	-	203348943	203349043	255,0,0	1	100	0
chr2	203349193	203349293	BC063876:3UTR	173.82	-	203349193	203349293	255,0,0	1	100	0
chr2	203351907	203352007	BC063876:3UTR	2.6	-	203351907	203352007	255,0,0	1	100	0
chr2	202950303	202950403	BC052985:5UTR	367.52	+	202950303	202950403	0,0,255	1	100	0
chr2	202779608	202779708	BC006462:3UTR|BC066306:3UTR|BC053528:3UTR	816.53	-	202779608	202779708	255,0,0	1	100	0
chr2	202779708	202779808	BC006462:3UTR|BC066306:3UTR|BC053528:3UTR	256.32	-	202779708	202779808	255,0,0	1	100	0
chr2	202779758	202779858	BC006462:3UTR|BC066306:3UTR|BC053528:3UTR	686.59	-	202779758	202779858	255,0,0	1	100	0
chr2	202779608	202779708	BC006462:3UTR|BC066306:3UTR|BC053528:3UTR	737.4	-	202779608	202779708	255,0,0	1	100	0
chr2	202779708	202779808	BC006462:3UTR|BC066306:3UTR|BC053528:3UTR	256.32	-	202779708	202779808	255,0,0	1	100	0
chr2	202779758	202779858	BC006462:3UTR|BC066306:3UTR|BC053528:3UTR	745.27	-	202779758	202779858	255,0,0	1	100	0
chr2	202779608	202779708	BC006462:3UTR|BC066306:3UTR|BC053528:3UTR	654.27	-	202779608	202779708	255,0,0	1	100	0
chr2	202779708	202779808	BC006462:3UTR|BC066306:3UTR|BC053528:3UTR	405.0	-	202779708	202779808	255,0,0	1	100	0
chr2	202779758	202779858	BC006462:3UTR|BC066306:3UTR|BC053528:3UTR	369.09	-	202779758	202779858	255,0,0	1	100	0
chr2	202779708	202779808	BC006462:3UTR|BC066306:3UTR|BC053528:3UTR	125.22	-	202779708	202779808	255,0,0	1	100	0
chr2	202779808	202779908	BC006462:3UTR|BC066306:3UTR|BC053528:3UTR	867.85	-	202779808	202779908	255,0,0	1	100	0
chr2	202779808	202779908	BC006462:3UTR|BC066306:3UTR|BC053528:3UTR	142.43	-	202779808	202779908	255,0,0	1	100	0
chr2	202609340	202609440	BC015915:3UTR	999.97	+	202609340	202609440	0,0,255	1	100	0
chr2	202609390	202609490	BC015915:3UTR	856.89	+	202609390	202609490	0,0,255	1	100	0
chr2	202609790	202609890	BC015915:3UTR	849.86	+	202609790	202609890	0,0,255	1	100	0
chr2	202609940	202610040	BC015915:3UTR	517.62	+	202609940	202610040	0,0,255	1	100	0
chr2	202610040	202610140	BC015915:3UTR	413.46	+	202610040	202610140	0,0,255	1	100	0
chr2	202610090	202610190	BC015915:3UTR	911.0	+	202610090	202610190	0,0,255	1	100	0
chr2	202610140	202610240	BC015915:3UTR	431.31	+	202610140	202610240	0,0,255	1	100	0
chr2	202711172	202711272	BC118982:5UTR	349.33	+	202711172	202711272	0,0,255	1	100	0
chr2	202379588	202379688	BC038807:5UTR	999.82	+	202379588	202379688	0,0,255	1	100	0
chr2	202060451	202060551	BC030659:3UTR	471.31	-	202060451	202060551	255,0,0	1	100	0
chr2	201993475	201993575	BC041330:5UTR|BC048093:5UTR|BC040668:5UTR	915.29	-	201993475	201993575	255,0,0	1	100	0
chr2	201993525	201993625	BC041330:5UTR|BC048093:5UTR|BC040668:5UTR	852.03	-	201993525	201993625	255,0,0	1	100	0
chr2	202024368	202024468	BC041330:5UTR|BC048093:5UTR|BC040668:5UTR	487.8	-	202024368	202024468	255,0,0	1	100	0
chr2	201952990	201953090	BC041330:3UTR|BC048093:3UTR|BC040668:3UTR	214.91	-	201952990	201953090	255,0,0	1	100	0
chr2	201952990	201953090	BC041330:3UTR|BC048093:3UTR|BC040668:3UTR	876.78	-	201952990	201953090	255,0,0	1	100	0
chr2	201953090	201953190	BC041330:3UTR|BC048093:3UTR|BC040668:3UTR	486.02	-	201953090	201953190	255,0,0	1	100	0
chr2	201953440	201953510	BC041330:3UTR|BC048093:3UTR|BC040668:3UTR	430.94	-	201953440	201953510	255,0,0	1	70	0
chr2	201952990	201953090	BC041330:3UTR|BC048093:3UTR|BC040668:3UTR	734.58	-	201952990	201953090	255,0,0	1	100	0
chr2	201952940	201953040	BC041330:3UTR|BC048093:3UTR|BC040668:3UTR	230.28	-	201952940	201953040	255,0,0	1	100	0
chr2	201953240	201953340	BC041330:3UTR|BC048093:3UTR|BC040668:3UTR	530.4	-	201953240	201953340	255,0,0	1	100	0
chr2	201953090	201953190	BC041330:3UTR|BC048093:3UTR|BC040668:3UTR	555.01	-	201953090	201953190	255,0,0	1	100	0
chr2	201953090	201953190	BC041330:3UTR|BC048093:3UTR|BC040668:3UTR	699.71	-	201953090	201953190	255,0,0	1	100	0
chr2	201953440	201953510	BC041330:3UTR|BC048093:3UTR|BC040668:3UTR	170.53	-	201953440	201953510	255,0,0	1	70	0
chr2	201952890	201952990	BC041330:3UTR|BC048093:3UTR|BC040668:3UTR	418.9	-	201952890	201952990	255,0,0	1	100	0
chr2	201952990	201953090	BC041330:3UTR|BC048093:3UTR|BC040668:3UTR	488.07	-	201952990	201953090	255,0,0	1	100	0
chr2	201953090	201953190	BC041330:3UTR|BC048093:3UTR|BC040668:3UTR	586.89	-	201953090	201953190	255,0,0	1	100	0
chr2	204532709	204532809	BC028006:3UTR	208.31	+	204532709	204532809	0,0,255	1	100	0
chr2	204533009	204533109	BC028006:3UTR	999.94	+	204533009	204533109	0,0,255	1	100	0
chr2	204533409	204533509	BC028006:3UTR	15.58	+	204533409	204533509	0,0,255	1	100	0
chr2	204533609	204533709	BC028006:3UTR	863.2	+	204533609	204533709	0,0,255	1	100	0
chr2	204533709	204533809	BC028006:3UTR	208.7	+	204533709	204533809	0,0,255	1	100	0
chr2	204534059	204534159	BC028006:3UTR	689.09	+	204534059	204534159	0,0,255	1	100	0
chr2	204533017	204533117	BC028210:3UTR	925.85	+	204533017	204533117	0,0,255	1	100	0
chr2	204533717	204533817	BC028210:3UTR	931.94	+	204533717	204533817	0,0,255	1	100	0
chr2	204533967	204534067	BC028210:3UTR	652.65	+	204533967	204534067	0,0,255	1	100	0
chr2	204534117	204534217	BC028210:3UTR	865.2	+	204534117	204534217	0,0,255	1	100	0
chr2	201483698	201483798	BC014834:3UTR	430.55	-	201483698	201483798	255,0,0	1	100	0
chr2	201483898	201483998	BC014834:3UTR	143.8	-	201483898	201483998	255,0,0	1	100	0
chr2	201596977	201618533	BC039295:5UTR	464.56	-	201596977	201618533	255,0,0	2	30,70	0,21486
chr2	201618483	201644599	BC039295:5UTR	837.85	-	201618483	201644599	255,0,0	2	78,22	0,26094
chr2	201553081	201553181	BC039295:3UTR	49.19	-	201553081	201553181	255,0,0	1	100	0
chr2	201553181	201553281	BC039295:3UTR	1000.0	-	201553181	201553281	255,0,0	1	100	0
chr2	201553531	201553631	BC039295:3UTR	902.71	-	201553531	201553631	255,0,0	1	100	0
chr2	201553631	201553731	BC039295:3UTR	908.35	-	201553631	201553731	255,0,0	1	100	0
chr2	201553681	201553781	BC039295:3UTR	999.98	-	201553681	201553781	255,0,0	1	100	0
chr2	201553881	201553981	BC039295:3UTR	905.56	-	201553881	201553981	255,0,0	1	100	0
chr2	201426200	201426273	BC031549:3UTR	83.06	-	201426200	201426273	255,0,0	1	73	0
chr2	201395246	201395346	BC001804:3UTR	162.48	+	201395246	201395346	0,0,255	1	100	0
chr2	201395746	201395846	BC001804:3UTR	964.87	+	201395746	201395846	0,0,255	1	100	0
chr2	201395796	201395896	BC001804:3UTR	87.26	+	201395796	201395896	0,0,255	1	100	0
chr2	201396346	201396446	BC001804:3UTR	614.48	+	201396346	201396446	0,0,255	1	100	0
chr2	201395246	201395346	BC001804:3UTR	106.19	+	201395246	201395346	0,0,255	1	100	0
chr2	201395746	201395846	BC001804:3UTR	757.01	+	201395746	201395846	0,0,255	1	100	0
chr2	201395796	201395896	BC001804:3UTR	674.64	+	201395796	201395896	0,0,255	1	100	0
chr2	201396346	201396446	BC001804:3UTR	377.96	+	201396346	201396446	0,0,255	1	100	0
chr2	201395246	201395346	BC001804:3UTR	151.51	+	201395246	201395346	0,0,255	1	100	0
chr2	201395796	201395896	BC001804:3UTR	717.84	+	201395796	201395896	0,0,255	1	100	0
chr2	201396346	201396446	BC001804:3UTR	368.19	+	201396346	201396446	0,0,255	1	100	0
chr2	201395746	201395846	BC001804:3UTR	927.89	+	201395746	201395846	0,0,255	1	100	0
chr2	201396356	201396446	BC001804:3UTR	636.13	+	201396356	201396446	0,0,255	1	90	0
chr2	201396346	201396446	BC001804:3UTR	95.37	+	201396346	201396446	0,0,255	1	100	0
chr2	201079984	201080059	BC067755:5UTR	467.51	-	201079984	201080059	255,0,0	1	75	0
chr2	201062182	201062282	BC067755:3UTR	524.28	-	201062182	201062282	255,0,0	1	100	0
chr2	201062232	201062332	BC067755:3UTR	196.0	-	201062232	201062332	255,0,0	1	100	0
chr2	201062232	201062332	BC067755:3UTR	392.26	-	201062232	201062332	255,0,0	1	100	0
chr2	201062632	201062732	BC067755:3UTR	152.26	-	201062632	201062732	255,0,0	1	100	0
chr2	201062682	201062782	BC067755:3UTR	842.5	-	201062682	201062782	255,0,0	1	100	0
chr2	201051299	201051399	BC018736:3UTR	950.05	+	201051299	201051399	0,0,255	1	100	0
chr2	201082720	201082820	BC045189:5UTR	918.16	-	201082720	201082820	255,0,0	1	100	0
chr2	201062230	201062330	BC045189:3UTR	104.96	-	201062230	201062330	255,0,0	1	100	0
chr2	201062680	201062780	BC045189:3UTR	934.38	-	201062680	201062780	255,0,0	1	100	0
chr2	201062830	201062930	BC045189:3UTR	95.6	-	201062830	201062930	255,0,0	1	100	0
chr2	200499854	200499954	BC036456:3UTR	943.46	+	200499854	200499954	0,0,255	1	100	0
chr2	200499904	200500004	BC036456:3UTR	747.49	+	200499904	200500004	0,0,255	1	100	0
chr2	200500004	200500104	BC036456:3UTR	910.06	+	200500004	200500104	0,0,255	1	100	0
chr2	198358109	198358209	BC033674:5UTR	354.79	-	198358109	198358209	255,0,0	1	100	0
chr2	198248677	198248777	BC111069:5UTR	289.04	-	198248677	198248777	255,0,0	1	100	0
chr2	198144672	198144772	BC111069:3UTR	239.24	-	198144672	198144772	255,0,0	1	100	0
chr2	198144722	198144822	BC111069:3UTR	823.03	-	198144722	198144822	255,0,0	1	100	0
chr2	198059654	198059754	BC002676:3UTR|BC003030:3UTR|BC073746:3UTR|BC067082:3UTR	889.75	-	198059654	198059754	255,0,0	1	100	0
chr2	198059704	198059804	BC002676:3UTR|BC003030:3UTR|BC073746:3UTR|BC067082:3UTR	506.25	-	198059704	198059804	255,0,0	1	100	0
chr2	198059854	198059954	BC002676:3UTR|BC003030:3UTR|BC073746:3UTR|BC067082:3UTR	714.75	-	198059854	198059954	255,0,0	1	100	0
chr2	198059904	198060004	BC002676:3UTR|BC003030:3UTR|BC073746:3UTR|BC067082:3UTR	68.06	-	198059904	198060004	255,0,0	1	100	0
chr2	198059654	198059754	BC002676:3UTR|BC003030:3UTR|BC073746:3UTR|BC067082:3UTR	856.84	-	198059654	198059754	255,0,0	1	100	0
chr2	198059704	198059804	BC002676:3UTR|BC003030:3UTR|BC073746:3UTR|BC067082:3UTR	506.25	-	198059704	198059804	255,0,0	1	100	0
chr2	198059854	198059954	BC002676:3UTR|BC003030:3UTR|BC073746:3UTR|BC067082:3UTR	590.33	-	198059854	198059954	255,0,0	1	100	0
chr2	198059904	198060004	BC002676:3UTR|BC003030:3UTR|BC073746:3UTR|BC067082:3UTR	68.06	-	198059904	198060004	255,0,0	1	100	0
chr2	198059854	198059954	BC002676:3UTR|BC003030:3UTR|BC073746:3UTR|BC067082:3UTR	815.42	-	198059854	198059954	255,0,0	1	100	0
chr2	198059904	198060004	BC002676:3UTR|BC003030:3UTR|BC073746:3UTR|BC067082:3UTR	100.05	-	198059904	198060004	255,0,0	1	100	0
chr2	198059654	198059754	BC002676:3UTR|BC003030:3UTR|BC073746:3UTR|BC067082:3UTR	660.87	-	198059654	198059754	255,0,0	1	100	0
chr2	198059854	198059954	BC002676:3UTR|BC003030:3UTR|BC073746:3UTR|BC067082:3UTR	819.91	-	198059854	198059954	255,0,0	1	100	0
chr2	198059904	198060004	BC002676:3UTR|BC003030:3UTR|BC073746:3UTR|BC067082:3UTR	732.82	-	198059904	198060004	255,0,0	1	100	0
chr2	198059654	198059754	BC002676:3UTR|BC003030:3UTR|BC073746:3UTR|BC067082:3UTR	495.93	-	198059654	198059754	255,0,0	1	100	0
chr2	198059854	198059954	BC002676:3UTR|BC003030:3UTR|BC073746:3UTR|BC067082:3UTR	525.24	-	198059854	198059954	255,0,0	1	100	0
chr2	198059904	198060004	BC002676:3UTR|BC003030:3UTR|BC073746:3UTR|BC067082:3UTR	569.49	-	198059904	198060004	255,0,0	1	100	0
chr2	198059704	198059804	BC002676:3UTR|BC003030:3UTR|BC073746:3UTR|BC067082:3UTR	729.13	-	198059704	198059804	255,0,0	1	100	0
chr2	198059754	198059854	BC002676:3UTR|BC003030:3UTR|BC073746:3UTR|BC067082:3UTR	439.38	-	198059754	198059854	255,0,0	1	100	0
chr2	198059854	198059954	BC002676:3UTR|BC003030:3UTR|BC073746:3UTR|BC067082:3UTR	839.25	-	198059854	198059954	255,0,0	1	100	0
chr2	198059904	198060004	BC002676:3UTR|BC003030:3UTR|BC073746:3UTR|BC067082:3UTR	542.69	-	198059904	198060004	255,0,0	1	100	0
chr2	198059904	198060004	BC002676:3UTR|BC003030:3UTR|BC073746:3UTR|BC067082:3UTR	699.93	-	198059904	198060004	255,0,0	1	100	0
chr2	198059604	198059704	BC002676:3UTR|BC003030:3UTR|BC073746:3UTR|BC067082:3UTR	721.71	-	198059604	198059704	255,0,0	1	100	0
chr2	198059604	198059704	BC002676:3UTR|BC003030:3UTR|BC073746:3UTR|BC067082:3UTR	690.9	-	198059604	198059704	255,0,0	1	100	0
chr2	198059704	198059804	BC002676:3UTR|BC003030:3UTR|BC073746:3UTR|BC067082:3UTR	973.8	-	198059704	198059804	255,0,0	1	100	0
chr2	198059904	198060004	BC002676:3UTR|BC003030:3UTR|BC073746:3UTR|BC067082:3UTR	106.1	-	198059904	198060004	255,0,0	1	100	0
chr2	198059804	198059904	BC002676:3UTR|BC003030:3UTR|BC073746:3UTR|BC067082:3UTR	221.82	-	198059804	198059904	255,0,0	1	100	0
chr2	198059654	198059754	BC002676:3UTR|BC003030:3UTR|BC073746:3UTR|BC067082:3UTR	706.39	-	198059654	198059754	255,0,0	1	100	0
chr2	198059704	198059804	BC002676:3UTR|BC003030:3UTR|BC073746:3UTR|BC067082:3UTR	677.93	-	198059704	198059804	255,0,0	1	100	0
chr2	198059854	198059954	BC002676:3UTR|BC003030:3UTR|BC073746:3UTR|BC067082:3UTR	547.9	-	198059854	198059954	255,0,0	1	100	0
chr2	198059904	198060004	BC002676:3UTR|BC003030:3UTR|BC073746:3UTR|BC067082:3UTR	227.04	-	198059904	198060004	255,0,0	1	100	0
chr2	198059704	198059804	BC002676:3UTR|BC003030:3UTR|BC073746:3UTR|BC067082:3UTR	649.71	-	198059704	198059804	255,0,0	1	100	0
chr2	198059704	198059804	BC002676:3UTR|BC003030:3UTR|BC073746:3UTR|BC067082:3UTR	456.23	-	198059704	198059804	255,0,0	1	100	0
chr2	198059854	198059954	BC002676:3UTR|BC003030:3UTR|BC073746:3UTR|BC067082:3UTR	255.19	-	198059854	198059954	255,0,0	1	100	0
chr2	198059904	198060004	BC002676:3UTR|BC003030:3UTR|BC073746:3UTR|BC067082:3UTR	589.67	-	198059904	198060004	255,0,0	1	100	0
chr2	198059854	198059954	BC002676:3UTR|BC003030:3UTR|BC073746:3UTR|BC067082:3UTR	796.62	-	198059854	198059954	255,0,0	1	100	0
chr2	198059854	198059954	BC002676:3UTR|BC003030:3UTR|BC073746:3UTR|BC067082:3UTR	848.31	-	198059854	198059954	255,0,0	1	100	0
chr2	198059705	198059804	BC002676:3UTR|BC003030:3UTR|BC073746:3UTR|BC067082:3UTR	622.47	-	198059705	198059804	255,0,0	1	99	0
chr2	198059654	198059754	BC002676:3UTR|BC003030:3UTR|BC073746:3UTR|BC067082:3UTR	587.73	-	198059654	198059754	255,0,0	1	100	0
chr2	198059704	198059804	BC002676:3UTR|BC003030:3UTR|BC073746:3UTR|BC067082:3UTR	258.42	-	198059704	198059804	255,0,0	1	100	0
chr2	198059654	198059754	BC002676:3UTR|BC003030:3UTR|BC073746:3UTR|BC067082:3UTR	827.07	-	198059654	198059754	255,0,0	1	100	0
chr2	198059704	198059804	BC002676:3UTR|BC003030:3UTR|BC073746:3UTR|BC067082:3UTR	430.38	-	198059704	198059804	255,0,0	1	100	0
chr2	198059854	198059954	BC002676:3UTR|BC003030:3UTR|BC073746:3UTR|BC067082:3UTR	634.6	-	198059854	198059954	255,0,0	1	100	0
chr2	198059904	198060004	BC002676:3UTR|BC003030:3UTR|BC073746:3UTR|BC067082:3UTR	137.5	-	198059904	198060004	255,0,0	1	100	0
chr2	198059654	198059754	BC002676:3UTR|BC003030:3UTR|BC073746:3UTR|BC067082:3UTR	685.27	-	198059654	198059754	255,0,0	1	100	0
chr2	198059854	198059954	BC002676:3UTR|BC003030:3UTR|BC073746:3UTR|BC067082:3UTR	886.27	-	198059854	198059954	255,0,0	1	100	0
chr2	198059604	198059704	BC002676:3UTR|BC003030:3UTR|BC073746:3UTR|BC067082:3UTR	22.35	-	198059604	198059704	255,0,0	1	100	0
chr2	198059654	198059754	BC002676:3UTR|BC003030:3UTR|BC073746:3UTR|BC067082:3UTR	915.16	-	198059654	198059754	255,0,0	1	100	0
chr2	198059704	198059804	BC002676:3UTR|BC003030:3UTR|BC073746:3UTR|BC067082:3UTR	316.7	-	198059704	198059804	255,0,0	1	100	0
chr2	198059904	198060004	BC002676:3UTR|BC003030:3UTR|BC073746:3UTR|BC067082:3UTR	661.09	-	198059904	198060004	255,0,0	1	100	0
chr2	198059854	198059954	BC002676:3UTR|BC003030:3UTR|BC073746:3UTR|BC067082:3UTR	368.02	-	198059854	198059954	255,0,0	1	100	0
chr2	198059904	198060003	BC002676:3UTR|BC003030:3UTR|BC073746:3UTR|BC067082:3UTR	665.24	-	198059904	198060003	255,0,0	1	99	0
chr2	198059904	198060004	BC002676:3UTR|BC003030:3UTR|BC073746:3UTR|BC067082:3UTR	892.3	-	198059904	198060004	255,0,0	1	100	0
chr2	198059654	198059754	BC002676:3UTR|BC003030:3UTR|BC073746:3UTR|BC067082:3UTR	851.9	-	198059654	198059754	255,0,0	1	100	0
chr2	198059604	198059691	BC002676:3UTR|BC003030:3UTR|BC073746:3UTR|BC067082:3UTR	466.42	-	198059604	198059691	255,0,0	1	87	0
chr2	198047893	198047993	BC022453:3UTR	518.48	+	198047893	198047993	0,0,255	1	100	0
chr2	198047793	198047893	BC022453:3UTR	288.56	+	198047793	198047893	0,0,255	1	100	0
chr2	196710302	196710402	BC016040:3UTR	57.43	-	196710302	196710402	255,0,0	1	100	0
chr2	192258839	192258939	BC107723:3UTR	114.07	+	192258839	192258939	0,0,255	1	100	0
chr2	192258889	192258989	BC107723:3UTR	893.01	+	192258889	192258989	0,0,255	1	100	0
chr2	192259589	192259689	BC107723:3UTR	745.33	+	192259589	192259689	0,0,255	1	100	0
chr2	192259739	192259839	BC107723:3UTR	629.71	+	192259739	192259839	0,0,255	1	100	0
chr2	192259789	192259889	BC107723:3UTR	495.41	+	192259789	192259889	0,0,255	1	100	0
chr2	192258839	192258939	BC107723:3UTR	114.07	+	192258839	192258939	0,0,255	1	100	0
chr2	192258889	192258989	BC107723:3UTR	893.01	+	192258889	192258989	0,0,255	1	100	0
chr2	192259589	192259689	BC107723:3UTR	745.33	+	192259589	192259689	0,0,255	1	100	0
chr2	192259739	192259839	BC107723:3UTR	629.71	+	192259739	192259839	0,0,255	1	100	0
chr2	192259789	192259889	BC107723:3UTR	495.41	+	192259789	192259889	0,0,255	1	100	0
chr2	191997231	191997331	BC053558:3UTR	566.02	+	191997231	191997331	0,0,255	1	100	0
chr2	191997431	191997531	BC053558:3UTR	44.23	+	191997431	191997531	0,0,255	1	100	0
chr2	191724403	191724503	BC031212:5UTR	697.86	-	191724403	191724503	255,0,0	1	100	0
chr2	191548712	191548778	BC002704:3UTR	645.06	-	191548712	191548778	255,0,0	1	66	0
chr2	191535957	191536057	BC038507:3UTR	518.88	+	191535957	191536057	0,0,255	1	100	0
chr2	191537607	191537707	BC038507:3UTR	1000.0	+	191537607	191537707	0,0,255	1	100	0
chr2	190777761	190777861	BC067822:3UTR	942.6	-	190777761	190777861	255,0,0	1	100	0
chr2	190777811	190777911	BC067822:3UTR	999.94	-	190777811	190777911	255,0,0	1	100	0
chr2	190344485	190344585	BC005200:3UTR	999.84	-	190344485	190344585	255,0,0	1	100	0
chr2	190344585	190344685	BC005200:3UTR	935.26	-	190344585	190344685	255,0,0	1	100	0
chr2	190344485	190344585	BC005200:3UTR	969.76	-	190344485	190344585	255,0,0	1	100	0
chr2	190344585	190344685	BC005200:3UTR	935.26	-	190344585	190344685	255,0,0	1	100	0
chr2	190319880	190319980	BC011904:3UTR	314.07	-	190319880	190319980	255,0,0	1	100	0
chr2	190319880	190319980	BC011904:3UTR	51.95	-	190319880	190319980	255,0,0	1	100	0
chr2	190153581	190153681	BC037733:5UTR	999.91	-	190153581	190153681	255,0,0	1	100	0
chr2	190247610	190247710	BC044907:5UTR	999.88	+	190247610	190247710	0,0,255	1	100	0
chr2	190247660	190247760	BC044907:5UTR	124.62	+	190247660	190247760	0,0,255	1	100	0
chr2	190310703	190310803	BC044907:3UTR	811.78	+	190310703	190310803	0,0,255	1	100	0
chr2	190310753	190311576	BC044907:3UTR	921.4	+	190310753	190311576	0,0,255	2	59,41	0,782
chr2	190316358	190317725	BC044907:3UTR	949.72	+	190316358	190317725	0,0,255	2	87,13	0,1354
chr2	190317725	190334134	BC044907:3UTR	19.61	+	190317725	190334134	0,0,255	2	34,66	0,16343
chr2	190311626	190314385	BC044907:3UTR	873.09	+	190311626	190314385	0,0,255	2	27,73	0,2686
chr2	190316358	190317725	BC044907:3UTR	963.68	+	190316358	190317725	0,0,255	2	87,13	0,1354
chr2	190316408	190317759	BC044907:3UTR	999.97	+	190316408	190317759	0,0,255	2	37,47	0,1304
chr2	190310703	190310803	BC044907:3UTR	85.25	+	190310703	190310803	0,0,255	1	100	0
chr2	190311626	190314385	BC044907:3UTR	929.41	+	190311626	190314385	0,0,255	2	27,73	0,2686
chr2	190153581	190153681	BC037733:5UTR	999.91	-	190153581	190153681	255,0,0	1	100	0
chr2	190134162	190134262	BC037733:3UTR	417.85	-	190134162	190134262	255,0,0	1	100	0
chr2	190134462	190134562	BC037733:3UTR	999.87	-	190134462	190134562	255,0,0	1	100	0
chr2	190134612	190134712	BC037733:3UTR	49.08	-	190134612	190134712	255,0,0	1	100	0
chr2	189752486	189752586	BC086874:5UTR	335.43	-	189752486	189752586	255,0,0	1	100	0
chr2	189752536	189752636	BC086874:5UTR	999.97	-	189752536	189752636	255,0,0	1	100	0
chr2	187081805	187081905	BC021102:3UTR	815.62	+	187081805	187081905	0,0,255	1	100	0
chr2	187082055	187082155	BC021102:3UTR	417.41	+	187082055	187082155	0,0,255	1	100	0
chr2	187082105	187082205	BC021102:3UTR	699.68	+	187082105	187082205	0,0,255	1	100	0
chr2	187082155	187082255	BC021102:3UTR	846.79	+	187082155	187082255	0,0,255	1	100	0
chr2	187081805	187081905	BC021102:3UTR	579.35	+	187081805	187081905	0,0,255	1	100	0
chr2	187082105	187082205	BC021102:3UTR	812.1	+	187082105	187082205	0,0,255	1	100	0
chr2	187082155	187082255	BC021102:3UTR	774.65	+	187082155	187082255	0,0,255	1	100	0
chr2	187081705	187081805	BC021102:3UTR	236.41	+	187081705	187081805	0,0,255	1	100	0
chr2	187081755	187081855	BC021102:3UTR	883.21	+	187081755	187081855	0,0,255	1	100	0
chr2	187081805	187081905	BC021102:3UTR	850.04	+	187081805	187081905	0,0,255	1	100	0
chr2	187081755	187081855	BC021102:3UTR	889.52	+	187081755	187081855	0,0,255	1	100	0
chr2	187082155	187082255	BC021102:3UTR	919.21	+	187082155	187082255	0,0,255	1	100	0
chr2	185512098	185512198	BC150198:3UTR	475.78	+	185512098	185512198	0,0,255	1	100	0
chr2	185512198	185512298	BC150198:3UTR	119.97	+	185512198	185512298	0,0,255	1	100	0
chr2	183734204	183734304	BC061698:3UTR	778.99	+	183734204	183734304	0,0,255	1	100	0
chr2	183734254	183734354	BC061698:3UTR	881.38	+	183734254	183734354	0,0,255	1	100	0
chr2	183734354	183734454	BC061698:3UTR	390.71	+	183734354	183734454	0,0,255	1	100	0
chr2	183734404	183734504	BC061698:3UTR	812.34	+	183734404	183734504	0,0,255	1	100	0
chr2	183734454	183734554	BC061698:3UTR	132.07	+	183734454	183734554	0,0,255	1	100	0
chr2	183734204	183734304	BC061698:3UTR	735.49	+	183734204	183734304	0,0,255	1	100	0
chr2	183734254	183734354	BC061698:3UTR	637.44	+	183734254	183734354	0,0,255	1	100	0
chr2	183734354	183734454	BC061698:3UTR	306.57	+	183734354	183734454	0,0,255	1	100	0
chr2	183734404	183734504	BC061698:3UTR	744.22	+	183734404	183734504	0,0,255	1	100	0
chr2	183734454	183734554	BC061698:3UTR	132.07	+	183734454	183734554	0,0,255	1	100	0
chr2	183734204	183734304	BC061698:3UTR	778.99	+	183734204	183734304	0,0,255	1	100	0
chr2	183734254	183734354	BC061698:3UTR	881.38	+	183734254	183734354	0,0,255	1	100	0
chr2	183734354	183734454	BC061698:3UTR	390.71	+	183734354	183734454	0,0,255	1	100	0
chr2	183734404	183734504	BC061698:3UTR	812.34	+	183734404	183734504	0,0,255	1	100	0
chr2	183734454	183734554	BC061698:3UTR	132.07	+	183734454	183734554	0,0,255	1	100	0
chr2	183734204	183734304	BC061698:3UTR	735.49	+	183734204	183734304	0,0,255	1	100	0
chr2	183734254	183734354	BC061698:3UTR	637.44	+	183734254	183734354	0,0,255	1	100	0
chr2	183734354	183734454	BC061698:3UTR	306.57	+	183734354	183734454	0,0,255	1	100	0
chr2	183734404	183734504	BC061698:3UTR	744.22	+	183734404	183734504	0,0,255	1	100	0
chr2	183734454	183734554	BC061698:3UTR	132.07	+	183734454	183734554	0,0,255	1	100	0
chr2	183289297	183289397	BC126168:5UTR|BC117299:5UTR	351.98	+	183289297	183289397	0,0,255	1	100	0
chr2	183350154	183350254	BC126168:3UTR|BC117299:3UTR	482.94	+	183350154	183350254	0,0,255	1	100	0
chr2	183350204	183350304	BC126168:3UTR|BC117299:3UTR	251.85	+	183350204	183350304	0,0,255	1	100	0
chr2	183350254	183350354	BC126168:3UTR|BC117299:3UTR	761.4	+	183350254	183350354	0,0,255	1	100	0
chr2	183350304	183350404	BC126168:3UTR|BC117299:3UTR	107.76	+	183350304	183350404	0,0,255	1	100	0
chr2	183095398	183095498	BC022480:5UTR	522.79	-	183095398	183095498	255,0,0	1	100	0
chr2	182715692	182715792	BC022480:3UTR	380.52	-	182715692	182715792	255,0,0	1	100	0
chr2	182702172	182702272	BC017943:3UTR	193.46	+	182702172	182702272	0,0,255	1	100	0
chr2	182702222	182702322	BC017943:3UTR	577.74	+	182702222	182702322	0,0,255	1	100	0
chr2	182502678	182502778	BC028706:3UTR	836.49	+	182502678	182502778	0,0,255	1	100	0
chr2	182503428	182503528	BC028706:3UTR	440.39	+	182503428	182503528	0,0,255	1	100	0
chr2	182250468	182250568	BC009046:3UTR	155.43	-	182250468	182250568	255,0,0	1	100	0
chr2	182250518	182250618	BC009046:3UTR	358.89	-	182250518	182250618	255,0,0	1	100	0
chr2	182250568	182250668	BC009046:3UTR	115.79	-	182250568	182250668	255,0,0	1	100	0
chr2	182250668	182250761	BC009046:3UTR	632.35	-	182250668	182250761	255,0,0	1	93	0
chr2	181635860	181635960	BC092407:3UTR	297.85	+	181635860	181635960	0,0,255	1	100	0
chr2	181635960	181636060	BC092407:3UTR	838.57	+	181635960	181636060	0,0,255	1	100	0
chr2	181635860	181635960	BC092407:3UTR	854.91	+	181635860	181635960	0,0,255	1	100	0
chr2	181635960	181636060	BC092407:3UTR	938.67	+	181635960	181636060	0,0,255	1	100	0
chr2	181636210	181636310	BC092407:3UTR	7.62	+	181636210	181636310	0,0,255	1	100	0
chr2	181635860	181635960	BC092407:3UTR	218.25	+	181635860	181635960	0,0,255	1	100	0
chr2	181635960	181636060	BC092407:3UTR	899.67	+	181635960	181636060	0,0,255	1	100	0
chr2	181635860	181635960	BC092407:3UTR	124.09	+	181635860	181635960	0,0,255	1	100	0
chr2	181636110	181636210	BC092407:3UTR	645.01	+	181636110	181636210	0,0,255	1	100	0
chr2	181635860	181635960	BC092407:3UTR	297.85	+	181635860	181635960	0,0,255	1	100	0
chr2	181635960	181636060	BC092407:3UTR	838.57	+	181635960	181636060	0,0,255	1	100	0
chr2	181636310	181636395	BC092407:3UTR	921.78	+	181636310	181636395	0,0,255	1	85	0
chr2	181635860	181635960	BC092407:3UTR	854.91	+	181635860	181635960	0,0,255	1	100	0
chr2	181635960	181636060	BC092407:3UTR	938.67	+	181635960	181636060	0,0,255	1	100	0
chr2	181636210	181636310	BC092407:3UTR	7.62	+	181636210	181636310	0,0,255	1	100	0
chr2	181636310	181636395	BC092407:3UTR	445.54	+	181636310	181636395	0,0,255	1	85	0
chr2	181635860	181635960	BC092407:3UTR	218.25	+	181635860	181635960	0,0,255	1	100	0
chr2	181635960	181636060	BC092407:3UTR	899.67	+	181635960	181636060	0,0,255	1	100	0
chr2	181636310	181636393	BC092407:3UTR	415.6	+	181636310	181636393	0,0,255	1	83	0
chr2	181636310	181636395	BC092407:3UTR	489.6	+	181636310	181636395	0,0,255	1	85	0
chr2	181635860	181635960	BC092407:3UTR	124.09	+	181635860	181635960	0,0,255	1	100	0
chr2	181636110	181636210	BC092407:3UTR	645.01	+	181636110	181636210	0,0,255	1	100	0
chr2	181636310	181636395	BC092407:3UTR	63.18	+	181636310	181636395	0,0,255	1	85	0
chr2	181636310	181636395	BC092407:3UTR	63.18	+	181636310	181636395	0,0,255	1	85	0
chr2	180015014	180015114	BC092423:3UTR	262.45	-	180015014	180015114	255,0,0	1	100	0
chr2	180015114	180015214	BC092423:3UTR	653.69	-	180015114	180015214	255,0,0	1	100	0
chr2	180015164	180015264	BC092423:3UTR	427.42	-	180015164	180015264	255,0,0	1	100	0
chr2	180015714	180015814	BC092423:3UTR	625.11	-	180015714	180015814	255,0,0	1	100	0
chr2	180015764	180015864	BC092423:3UTR	999.94	-	180015764	180015864	255,0,0	1	100	0
chr2	180015722	180015822	BC038422:3UTR	933.58	-	180015722	180015822	255,0,0	1	100	0
chr2	179077060	179077160	BC044567:3UTR	165.2	+	179077060	179077160	0,0,255	1	100	0
chr2	179077260	179077360	BC044567:3UTR	528.87	+	179077260	179077360	0,0,255	1	100	0
chr2	179077310	179077410	BC044567:3UTR	891.02	+	179077310	179077410	0,0,255	1	100	0
chr2	179077260	179077360	BC044567:3UTR	804.44	+	179077260	179077360	0,0,255	1	100	0
chr2	179077310	179077410	BC044567:3UTR	931.12	+	179077310	179077410	0,0,255	1	100	0
chr2	179077160	179077260	BC044567:3UTR	243.66	+	179077160	179077260	0,0,255	1	100	0
chr2	179077286	179077360	BC044567:3UTR	600.49	+	179077286	179077360	0,0,255	1	74	0
chr2	179004640	179004740	BC009470:3UTR	628.98	-	179004640	179004740	255,0,0	1	100	0
chr2	179004840	179004940	BC009470:3UTR	301.35	-	179004840	179004940	255,0,0	1	100	0
chr2	179004840	179004940	BC009470:3UTR	85.94	-	179004840	179004940	255,0,0	1	100	0
chr2	178645510	178645610	BC114431:5UTR|BC112393:5UTR	858.86	-	178645510	178645610	255,0,0	1	100	0
chr2	178189279	178189379	BC048006:3UTR	1000.0	-	178189279	178189379	255,0,0	1	100	0
chr2	178191675	178191757	BC042848:5UTR	617.61	-	178191675	178191757	255,0,0	1	82	0
chr2	178189287	178189387	BC042848:3UTR	999.81	-	178189287	178189387	255,0,0	1	100	0
chr2	177803434	177803534	BC011558:3UTR	156.81	-	177803434	177803534	255,0,0	1	100	0
chr2	176737100	176742062	BC005124:5UTR	881.38	+	176737100	176742062	0,0,255	2	42,58	0,4904
chr2	176745448	176745548	BC005124:3UTR|BC008789:3UTR	804.74	+	176745448	176745548	0,0,255	1	100	0
chr2	176745698	176745798	BC005124:3UTR|BC008789:3UTR	423.82	+	176745698	176745798	0,0,255	1	100	0
chr2	176763116	176763216	BC014477:3UTR	407.52	+	176763116	176763216	0,0,255	1	100	0
chr2	176763166	176763266	BC014477:3UTR	951.07	+	176763166	176763266	0,0,255	1	100	0
chr2	176763666	176763766	BC014477:3UTR	258.35	+	176763666	176763766	0,0,255	1	100	0
chr2	176702863	176702963	BC038709:5UTR	394.52	+	176702863	176702963	0,0,255	1	100	0
chr2	176725966	176726066	BC016763:3UTR	861.44	+	176725966	176726066	0,0,255	1	100	0
chr2	175751141	175751241	BC106881:3UTR	677.33	-	175751141	175751241	255,0,0	1	100	0
chr2	175751141	175751241	BC106881:3UTR	882.8	-	175751141	175751241	255,0,0	1	100	0
chr2	175709417	175724055	BC130335:5UTR|BC130337:5UTR	485.75	-	175709417	175724055	255,0,0	2	43,22	0,14616
chr2	175709390	175724063	BC107698:5UTR	696.55	-	175709390	175724063	255,0,0	2	70,30	0,14643
chr2	175709440	175724113	BC107698:5UTR	961.48	-	175709440	175724113	255,0,0	2	20,80	0,14593
chr2	175724113	175741104	BC107698:5UTR	422.76	-	175724113	175741104	255,0,0	2	19,81	0,16910
chr2	175645835	175645935	BC107698:3UTR	873.13	-	175645835	175645935	255,0,0	1	100	0
chr2	175645885	175645985	BC107698:3UTR	907.77	-	175645885	175645985	255,0,0	1	100	0
chr2	175645935	175646035	BC107698:3UTR	823.34	-	175645935	175646035	255,0,0	1	100	0
chr2	175645985	175646085	BC107698:3UTR	640.57	-	175645985	175646085	255,0,0	1	100	0
chr2	175646135	175646235	BC107698:3UTR	334.83	-	175646135	175646235	255,0,0	1	100	0
chr2	175646235	175646335	BC107698:3UTR	267.57	-	175646235	175646335	255,0,0	1	100	0
chr2	175646785	175646885	BC107698:3UTR	430.32	-	175646785	175646885	255,0,0	1	100	0
chr2	175646835	175646935	BC107698:3UTR	591.64	-	175646835	175646935	255,0,0	1	100	0
chr2	175646935	175647035	BC107698:3UTR	470.82	-	175646935	175647035	255,0,0	1	100	0
chr2	175372934	175373034	BC011393:3UTR	56.23	-	175372934	175373034	255,0,0	1	100	0
chr2	175372934	175373034	BC011393:3UTR	618.67	-	175372934	175373034	255,0,0	1	100	0
chr2	175007525	175007625	BC035037:3UTR	300.78	-	175007525	175007625	255,0,0	1	100	0
chr2	175007825	175007925	BC035037:3UTR	9.21	-	175007825	175007925	255,0,0	1	100	0
chr2	174648132	174648232	BC012842:3UTR|BC091522:3UTR	999.9	-	174648132	174648232	255,0,0	1	100	0
chr2	174648182	174648282	BC012842:3UTR|BC091522:3UTR	533.97	-	174648182	174648282	255,0,0	1	100	0
chr2	174648135	174648235	BC013925:3UTR	967.28	-	174648135	174648235	255,0,0	1	100	0
chr2	174482224	174482324	BC126414:3UTR|BC143928:3UTR	59.71	-	174482224	174482324	255,0,0	1	100	0
chr2	173941038	173941138	BC027966:3UTR	483.27	+	173941038	173941138	0,0,255	1	100	0
chr2	173394610	173394710	BC040183:5UTR	942.34	+	173394610	173394710	0,0,255	1	100	0
chr2	173624791	173624891	BC024004:3UTR	182.68	+	173624791	173624891	0,0,255	1	100	0
chr2	173170832	173170932	BC039158:3UTR	945.65	+	173170832	173170932	0,0,255	1	100	0
chr2	173171332	173171432	BC039158:3UTR	712.82	+	173171332	173171432	0,0,255	1	100	0
chr2	172658486	172658586	BC036189:5UTR	726.02	+	172658486	172658586	0,0,255	1	100	0
chr2	172675512	172675612	BC032558:5UTR	476.96	-	172675512	172675612	255,0,0	1	100	0
chr2	172675562	172675662	BC032558:5UTR	660.09	-	172675562	172675662	255,0,0	1	100	0
chr2	172653630	172653730	BC113644:3UTR	677.32	+	172653630	172653730	0,0,255	1	100	0
chr2	172487203	172490332	BC063003:5UTR	767.51	+	172487203	172490332	0,0,255	2	60,40	0,3089
chr2	172490332	172517679	BC063003:5UTR	444.47	+	172490332	172517679	0,0,255	2	65,35	0,27312
chr2	172349626	172349726	BC016932:3UTR	567.16	-	172349626	172349726	255,0,0	1	100	0
chr2	171925262	171956891	BC025250:5UTR	999.99	-	171925262	171956891	255,0,0	2	7,93	0,31536
chr2	171956841	171956941	BC025250:5UTR	933.5	-	171956841	171956941	255,0,0	1	100	0
chr2	171888940	171889040	BC025250:3UTR	468.19	-	171888940	171889040	255,0,0	1	100	0
chr2	171888990	171889090	BC025250:3UTR	165.58	-	171888990	171889090	255,0,0	1	100	0
chr2	171889040	171890618	BC025250:3UTR	232.43	-	171889040	171890618	255,0,0	2	78,22	0,1556
chr2	171557215	171557315	BC032657:3UTR	373.97	-	171557215	171557315	255,0,0	1	100	0
chr2	171557265	171557365	BC032657:3UTR	601.75	-	171557265	171557365	255,0,0	1	100	0
chr2	171557915	171558015	BC032657:3UTR	178.44	-	171557915	171558015	255,0,0	1	100	0
chr2	171557215	171557315	BC032657:3UTR	584.56	-	171557215	171557315	255,0,0	1	100	0
chr2	171557265	171557365	BC032657:3UTR	837.74	-	171557265	171557365	255,0,0	1	100	0
chr2	171531136	171531236	BC007770:3UTR	468.45	+	171531136	171531236	0,0,255	1	100	0
chr2	171531536	171531636	BC007770:3UTR	570.15	+	171531536	171531636	0,0,255	1	100	0
chr2	171424469	171424569	BC036552:3UTR	945.96	+	171424469	171424569	0,0,255	1	100	0
chr2	171424519	171424619	BC036552:3UTR	546.6	+	171424519	171424619	0,0,255	1	100	0
chr2	171424569	171424669	BC036552:3UTR	999.95	+	171424569	171424669	0,0,255	1	100	0
chr2	171425019	171425119	BC036552:3UTR	679.0	+	171425019	171425119	0,0,255	1	100	0
chr2	171418731	171421826	BC036552:3UTR	584.5	+	171418731	171421826	0,0,255	2	47,53	0,3042
chr2	171424469	171424569	BC036552:3UTR	862.09	+	171424469	171424569	0,0,255	1	100	0
chr2	171424519	171424619	BC036552:3UTR	453.91	+	171424519	171424619	0,0,255	1	100	0
chr2	171424569	171424669	BC036552:3UTR	954.02	+	171424569	171424669	0,0,255	1	100	0
chr2	171425119	171425219	BC036552:3UTR	141.27	+	171425119	171425219	0,0,255	1	100	0
chr2	171424838	171424938	BC037780:3UTR	415.78	+	171424838	171424938	0,0,255	1	100	0
chr2	171424838	171424938	BC037780:3UTR	415.78	+	171424838	171424938	0,0,255	1	100	0
chr2	170376562	170376662	BC001289:3UTR|BC020818:3UTR	162.2	+	170376562	170376662	0,0,255	1	100	0
chr2	170314538	170314638	BC010437:3UTR	922.93	+	170314538	170314638	0,0,255	1	100	0
chr2	170314638	170314738	BC010437:3UTR	880.12	+	170314638	170314738	0,0,255	1	100	0
chr2	170314688	170314788	BC010437:3UTR	999.99	+	170314688	170314788	0,0,255	1	100	0
chr2	170314738	170314838	BC010437:3UTR	746.58	+	170314738	170314838	0,0,255	1	100	0
chr2	170315038	170315138	BC010437:3UTR	705.05	+	170315038	170315138	0,0,255	1	100	0
chr2	170315088	170315188	BC010437:3UTR	999.95	+	170315088	170315188	0,0,255	1	100	0
chr2	170128036	170133969	BC032687:5UTR	891.0	-	170128036	170133969	255,0,0	2	70,30	0,5903
chr2	170149158	170168409	BC111693:5UTR	150.17	+	170149158	170168409	0,0,255	2	88,12	0,19239
chr2	170149208	170168790	BC111693:5UTR	622.8	+	170149208	170168790	0,0,255	3	38,53,9	0,19189,19573
chr2	169660723	169660823	BC058883:3UTR	3.42	+	169660723	169660823	0,0,255	1	100	0
chr2	169429726	169429810	BC014189:3UTR	172.32	+	169429726	169429810	0,0,255	1	84	0
chr2	169429726	169429807	BC093072:3UTR	280.87	+	169429726	169429807	0,0,255	1	81	0
chr2	166313439	166313536	BC113565:3UTR|BC113567:3UTR	312.98	-	166313439	166313536	255,0,0	1	97	0
chr2	166439289	166439389	BC055424:3UTR	972.63	-	166439289	166439389	255,0,0	1	100	0
chr2	165249979	165250079	BC071588:3UTR	628.95	-	165249979	165250079	255,0,0	1	100	0
chr2	165250379	165250479	BC071588:3UTR	246.88	-	165250379	165250479	255,0,0	1	100	0
chr2	165249887	165249979	BC071588:3UTR	999.88	-	165249887	165249979	255,0,0	1	92	0
chr2	163403274	163403374	BC035815:5UTR	58.18	-	163403274	163403374	255,0,0	1	100	0
chr2	163403324	163403424	BC035815:5UTR	901.95	-	163403324	163403424	255,0,0	1	100	0
chr2	162713934	162717003	BC005278:5UTR	644.06	-	162713934	162717003	255,0,0	2	9,90	0,2979
chr2	162735491	162735591	BC026250:3UTR	56.78	-	162735491	162735591	255,0,0	1	100	0
chr2	161800275	161800375	BC067779:3UTR	700.54	+	161800275	161800375	0,0,255	1	100	0
chr2	161800825	161800925	BC067779:3UTR	615.6	+	161800825	161800925	0,0,255	1	100	0
chr2	161980922	161981022	BC104844:5UTR|BC113418:5UTR	767.25	+	161980922	161981022	0,0,255	1	100	0
chr2	161980972	161981072	BC104844:5UTR|BC113418:5UTR	422.63	+	161980972	161981072	0,0,255	1	100	0
chr2	161981072	161981167	BC104844:5UTR|BC113418:5UTR	912.0	+	161981072	161981167	0,0,255	1	95	0
chr2	159245435	159245535	BC050308:3UTR	308.58	+	159245435	159245535	0,0,255	1	100	0
chr2	160332199	160332299	BC065014:3UTR	959.23	+	160332199	160332299	0,0,255	1	100	0
chr2	160838760	160838860	BC018951:3UTR	436.99	-	160838760	160838860	255,0,0	1	100	0
chr2	160838810	160838910	BC018951:3UTR	670.08	-	160838810	160838910	255,0,0	1	100	0
chr2	158741292	158741392	BC107597:3UTR	550.74	-	158741292	158741392	255,0,0	1	100	0
chr2	158905385	158923253	BC107596:5UTR	702.56	-	158905385	158923253	255,0,0	2	53,47	0,17821
chr2	158383285	158439689	BC033867:5UTR	365.77	-	158383285	158439689	255,0,0	2	32,68	0,56336
chr2	158301254	158301354	BC033867:3UTR	55.4	-	158301254	158301354	255,0,0	1	100	0
chr2	158301604	158301704	BC033867:3UTR	8.07	-	158301604	158301704	255,0,0	1	100	0
chr2	158301654	158301754	BC033867:3UTR	374.95	-	158301654	158301754	255,0,0	1	100	0
chr2	158301854	158301954	BC033867:3UTR	915.47	-	158301854	158301954	255,0,0	1	100	0
chr2	158301904	158302004	BC033867:3UTR	922.85	-	158301904	158302004	255,0,0	1	100	0
chr2	158302104	158302204	BC033867:3UTR	714.69	-	158302104	158302204	255,0,0	1	100	0
chr2	158302154	158302254	BC033867:3UTR	588.74	-	158302154	158302254	255,0,0	1	100	0
chr2	157824948	157825048	BC142703:3UTR	679.76	+	157824948	157825048	0,0,255	1	100	0
chr2	157979577	157979677	BC036449:3UTR	41.74	-	157979577	157979677	255,0,0	1	100	0
chr2	157979877	157979977	BC036449:3UTR	749.54	-	157979877	157979977	255,0,0	1	100	0
chr2	156889976	156890076	BC009288:3UTR	954.64	-	156889976	156890076	255,0,0	1	100	0
chr2	156890226	156890326	BC009288:3UTR	606.29	-	156890226	156890326	255,0,0	1	100	0
chr2	156890376	156890476	BC009288:3UTR	852.88	-	156890376	156890476	255,0,0	1	100	0
chr2	157144474	157147578	BC019874:3UTR	343.67	+	157144474	157147578	0,0,255	2	72,28	0,3076
chr2	157148028	157148128	BC019874:3UTR	109.07	+	157148028	157148128	0,0,255	1	100	0
chr2	157822655	157822755	BC142676:5UTR	876.44	+	157822655	157822755	0,0,255	1	100	0
chr2	173624791	173624891	BC024004:3UTR	182.68	+	173624791	173624891	0,0,255	1	100	0
chr2	155420371	155420471	BC022495:3UTR	448.11	+	155420371	155420471	0,0,255	1	100	0
chr2	155420421	155420521	BC022495:3UTR	656.07	+	155420421	155420521	0,0,255	1	100	0
chr2	155420521	155420621	BC022495:3UTR	581.98	+	155420521	155420621	0,0,255	1	100	0
chr2	155420721	155420821	BC022495:3UTR	837.45	+	155420721	155420821	0,0,255	1	100	0
chr2	155420771	155420871	BC022495:3UTR	963.67	+	155420771	155420871	0,0,255	1	100	0
chr2	155011511	155015256	BC101032:3UTR	772.99	+	155011511	155015256	0,0,255	2	12,88	0,3657
chr2	155015256	155015356	BC101032:3UTR	840.49	+	155015256	155015356	0,0,255	1	100	0
chr2	155015406	155015506	BC101032:3UTR	37.24	+	155015406	155015506	0,0,255	1	100	0
chr2	154042197	154042297	BC002908:3UTR	878.95	-	154042197	154042297	255,0,0	1	100	0
chr2	151835233	151835333	BC021987:3UTR	450.69	-	151835233	151835333	255,0,0	1	100	0
chr2	152367725	152367825	BC001254:3UTR	654.4	-	152367725	152367825	255,0,0	1	100	0
chr2	151052177	151052370	BC012513:5UTR	952.09	-	151052177	151052370	255,0,0	2	38,62	0,131
chr2	151052320	151052410	BC012513:5UTR	999.97	-	151052320	151052410	255,0,0	1	90	0
chr2	151033104	151033204	BC012513:3UTR	425.01	-	151033104	151033204	255,0,0	1	100	0
chr2	151033304	151033404	BC012513:3UTR	999.95	-	151033304	151033404	255,0,0	1	100	0
chr2	151033704	151033804	BC012513:3UTR	487.73	-	151033704	151033804	255,0,0	1	100	0
chr2	151034054	151034154	BC012513:3UTR	209.15	-	151034054	151034154	255,0,0	1	100	0
chr2	151034254	151034354	BC012513:3UTR	551.11	-	151034254	151034354	255,0,0	1	100	0
chr2	151034404	151034504	BC012513:3UTR	929.06	-	151034404	151034504	255,0,0	1	100	0
chr2	151034554	151034654	BC012513:3UTR	4.1	-	151034554	151034654	255,0,0	1	100	0
chr2	149932825	149935289	BC047013:5UTR	492.02	+	149932825	149935289	0,0,255	2	90,10	0,2454
chr2	149576436	149585028	BC110287:3UTR	805.22	+	149576436	149585028	0,0,255	2	7,93	0,8499
chr2	149587973	149588073	BC110287:3UTR	94.51	+	149587973	149588073	0,0,255	1	100	0
chr2	149588173	149588270	BC110287:3UTR	227.8	+	149588173	149588270	0,0,255	1	97	0
chr2	148932707	148932797	BC150264:5UTR	974.42	+	148932707	148932797	0,0,255	1	90	0
chr2	148986980	148987080	BC150264:3UTR	1000.0	+	148986980	148987080	0,0,255	1	100	0
chr2	148987030	148987130	BC150264:3UTR	568.82	+	148987030	148987130	0,0,255	1	100	0
chr2	148319105	148319191	BC067418:5UTR|BC067417:5UTR	28.35	+	148319105	148319191	0,0,255	1	86	0
chr2	148401313	148401413	BC069707:3UTR	405.08	+	148401313	148401413	0,0,255	1	100	0
chr2	148401513	148401613	BC069707:3UTR	331.69	+	148401513	148401613	0,0,255	1	100	0
chr2	148401563	148401663	BC069707:3UTR	911.09	+	148401563	148401663	0,0,255	1	100	0
chr2	144863353	144863453	BC127101:3UTR|BC127102:3UTR	810.6	-	144863353	144863453	255,0,0	1	100	0
chr2	144682818	144709724	BC017741:5UTR	799.31	-	144682818	144709724	255,0,0	3	23,65,12	0,2733,26894
chr2	144480387	144480487	BC061699:3UTR	932.75	-	144480387	144480487	255,0,0	1	100	0
chr2	144480537	144480637	BC061699:3UTR	111.98	-	144480537	144480637	255,0,0	1	100	0
chr2	144682818	144709724	BC017741:5UTR	799.31	-	144682818	144709724	255,0,0	3	23,65,12	0,2733,26894
chr2	144420451	144420551	BC017741:3UTR	821.94	-	144420451	144420551	255,0,0	1	100	0
chr2	144420501	144420601	BC017741:3UTR	934.85	-	144420501	144420601	255,0,0	1	100	0
chr2	144420551	144420651	BC017741:3UTR	721.05	-	144420551	144420651	255,0,0	1	100	0
chr2	144420601	144420701	BC017741:3UTR	321.67	-	144420601	144420701	255,0,0	1	100	0
chr2	144420751	144420851	BC017741:3UTR	477.76	-	144420751	144420851	255,0,0	1	100	0
chr2	144420901	144421001	BC017741:3UTR	972.46	-	144420901	144421001	255,0,0	1	100	0
chr2	143463442	143463542	BC000879:3UTR	907.74	+	143463442	143463542	0,0,255	1	100	0
chr2	139043170	139043270	BC071613:3UTR	898.13	+	139043170	139043270	0,0,255	1	100	0
chr2	139045920	139046020	BC071613:3UTR	675.43	+	139045920	139046020	0,0,255	1	100	0
chr2	139046470	139046570	BC071613:3UTR	613.64	+	139046470	139046570	0,0,255	1	100	0
chr2	136314123	136314223	BC032374:3UTR	108.55	-	136314123	136314223	255,0,0	1	100	0
chr2	136314773	136314873	BC032374:3UTR	640.44	-	136314773	136314873	255,0,0	1	100	0
chr2	136076568	136076668	BC041093:5UTR	868.84	+	136076568	136076668	0,0,255	1	100	0
chr2	136076668	136078865	BC041093:5UTR	328.36	+	136076668	136078865	0,0,255	2	80,20	0,2177
chr2	136198482	136198582	BC041093:3UTR	822.19	+	136198482	136198582	0,0,255	1	100	0
chr2	136198682	136198782	BC041093:3UTR	914.97	+	136198682	136198782	0,0,255	1	100	0
chr2	136199032	136199132	BC041093:3UTR	1.04	+	136199032	136199132	0,0,255	1	100	0
chr2	136199082	136199182	BC041093:3UTR	26.86	+	136199082	136199182	0,0,255	1	100	0
chr2	135674295	135674381	BC089429:3UTR	277.48	-	135674295	135674381	255,0,0	1	86	0
chr2	135428838	135428938	BC114366:3UTR	736.79	+	135428838	135428938	0,0,255	1	100	0
chr2	135428938	135429038	BC114366:3UTR	468.98	+	135428938	135429038	0,0,255	1	100	0
chr2	135526488	135532113	BC146809:5UTR	940.02	+	135526488	135532113	0,0,255	2	37,63	0,5562
chr2	134930430	134930530	BC026170:3UTR	646.01	-	134930430	134930530	255,0,0	1	100	0
chr2	133119846	133119946	BC017318:3UTR	549.88	-	133119846	133119946	255,0,0	1	100	0
chr2	131956891	131956974	BC057810:3UTR	270.99	+	131956891	131956974	0,0,255	1	83	0
chr2	131621066	131621166	BC050695:3UTR	429.34	+	131621066	131621166	0,0,255	1	100	0
chr2	131621316	131621416	BC050695:3UTR	737.38	+	131621316	131621416	0,0,255	1	100	0
chr2	131522019	131522119	BC066347:3UTR	133.72	-	131522019	131522119	255,0,0	1	100	0
chr2	131522069	131522169	BC066347:3UTR	835.98	-	131522069	131522169	255,0,0	1	100	0
chr2	131621066	131621166	BC050695:3UTR	429.34	+	131621066	131621166	0,0,255	1	100	0
chr2	131621316	131621416	BC050695:3UTR	737.38	+	131621316	131621416	0,0,255	1	100	0
chr2	130665790	130665873	BC057811:3UTR	523.72	-	130665790	130665873	255,0,0	1	83	0
chr2	130812585	130812685	BC006429:3UTR	821.21	-	130812585	130812685	255,0,0	1	100	0
chr2	130647390	130650602	BC064947:5UTR	841.54	-	130647390	130650602	255,0,0	3	7,87,6	0,1566,3206
chr2	130625551	130625651	BC064947:3UTR	286.27	-	130625551	130625651	255,0,0	1	100	0
chr2	130626451	130626551	BC064947:3UTR	763.93	-	130626451	130626551	255,0,0	1	100	0
chr2	128663936	128664036	BC041098:3UTR	577.6	+	128663936	128664036	0,0,255	1	100	0
chr2	128664436	128664536	BC041098:3UTR	342.19	+	128664436	128664536	0,0,255	1	100	0
chr2	128335725	128335825	BC078174:3UTR|BC016181:3UTR	501.11	-	128335725	128335825	255,0,0	1	100	0
chr2	128335975	128336075	BC078174:3UTR|BC016181:3UTR	561.3	-	128335975	128336075	255,0,0	1	100	0
chr2	128336025	128336125	BC078174:3UTR|BC016181:3UTR	523.92	-	128336025	128336125	255,0,0	1	100	0
chr2	128336375	128336475	BC078174:3UTR|BC016181:3UTR	851.84	-	128336375	128336475	255,0,0	1	100	0
chr2	128336425	128336525	BC078174:3UTR|BC016181:3UTR	585.67	-	128336425	128336525	255,0,0	1	100	0
chr2	128337125	128337225	BC078174:3UTR|BC016181:3UTR	843.02	-	128337125	128337225	255,0,0	1	100	0
chr2	128337175	128337275	BC078174:3UTR|BC016181:3UTR	276.97	-	128337175	128337275	255,0,0	1	100	0
chr2	128337525	128337625	BC078174:3UTR|BC016181:3UTR	849.36	-	128337525	128337625	255,0,0	1	100	0
chr2	128337975	128338075	BC078174:3UTR|BC016181:3UTR	954.88	-	128337975	128338075	255,0,0	1	100	0
chr2	128338025	128338125	BC078174:3UTR|BC016181:3UTR	929.01	-	128338025	128338125	255,0,0	1	100	0
chr2	128338075	128338175	BC078174:3UTR|BC016181:3UTR	1000.0	-	128338075	128338175	255,0,0	1	100	0
chr2	128338125	128338225	BC078174:3UTR|BC016181:3UTR	999.99	-	128338125	128338225	255,0,0	1	100	0
chr2	128338825	128338925	BC078174:3UTR|BC016181:3UTR	475.66	-	128338825	128338925	255,0,0	1	100	0
chr2	128338875	128338975	BC078174:3UTR|BC016181:3UTR	883.2	-	128338875	128338975	255,0,0	1	100	0
chr2	128335975	128336075	BC078174:3UTR|BC016181:3UTR	522.78	-	128335975	128336075	255,0,0	1	100	0
chr2	128336025	128336125	BC078174:3UTR|BC016181:3UTR	392.15	-	128336025	128336125	255,0,0	1	100	0
chr2	128337025	128337125	BC078174:3UTR|BC016181:3UTR	634.68	-	128337025	128337125	255,0,0	1	100	0
chr2	128337125	128337225	BC078174:3UTR|BC016181:3UTR	566.38	-	128337125	128337225	255,0,0	1	100	0
chr2	128338825	128338925	BC078174:3UTR|BC016181:3UTR	323.94	-	128338825	128338925	255,0,0	1	100	0
chr2	128336025	128336125	BC078174:3UTR|BC016181:3UTR	732.92	-	128336025	128336125	255,0,0	1	100	0
chr2	128336075	128336175	BC078174:3UTR|BC016181:3UTR	9.54	-	128336075	128336175	255,0,0	1	100	0
chr2	128336625	128336725	BC078174:3UTR|BC016181:3UTR	944.21	-	128336625	128336725	255,0,0	1	100	0
chr2	128336675	128336775	BC078174:3UTR|BC016181:3UTR	724.17	-	128336675	128336775	255,0,0	1	100	0
chr2	128336725	128336825	BC078174:3UTR|BC016181:3UTR	949.19	-	128336725	128336825	255,0,0	1	100	0
chr2	128337025	128337125	BC078174:3UTR|BC016181:3UTR	296.6	-	128337025	128337125	255,0,0	1	100	0
chr2	128337125	128337225	BC078174:3UTR|BC016181:3UTR	921.62	-	128337125	128337225	255,0,0	1	100	0
chr2	128337175	128337275	BC078174:3UTR|BC016181:3UTR	324.85	-	128337175	128337275	255,0,0	1	100	0
chr2	128338075	128338175	BC078174:3UTR|BC016181:3UTR	936.69	-	128338075	128338175	255,0,0	1	100	0
chr2	128338125	128338225	BC078174:3UTR|BC016181:3UTR	1000.0	-	128338125	128338225	255,0,0	1	100	0
chr2	128338875	128338975	BC078174:3UTR|BC016181:3UTR	640.47	-	128338875	128338975	255,0,0	1	100	0
chr2	128336025	128336125	BC078174:3UTR|BC016181:3UTR	16.53	-	128336025	128336125	255,0,0	1	100	0
chr2	128336625	128336725	BC078174:3UTR|BC016181:3UTR	953.84	-	128336625	128336725	255,0,0	1	100	0
chr2	128321154	128321254	BC017205:3UTR	685.37	-	128321154	128321254	255,0,0	1	100	0
chr2	128321004	128321104	BC017205:3UTR	919.97	-	128321004	128321104	255,0,0	1	100	0
chr2	128321104	128321202	BC017205:3UTR	191.12	-	128321104	128321202	255,0,0	1	98	0
chr2	128321004	128321104	BC017205:3UTR	837.74	-	128321004	128321104	255,0,0	1	100	0
chr2	128320954	128321054	BC017205:3UTR	236.7	-	128320954	128321054	255,0,0	1	100	0
chr2	128321004	128321104	BC017205:3UTR	999.89	-	128321004	128321104	255,0,0	1	100	0
chr2	128321004	128321104	BC017205:3UTR	584.89	-	128321004	128321104	255,0,0	1	100	0
chr2	127954979	127955079	BC110537:3UTR|BC110536:3UTR	596.36	-	127954979	127955079	255,0,0	1	100	0
chr2	127954979	127955079	BC110537:3UTR|BC110536:3UTR	839.24	-	127954979	127955079	255,0,0	1	100	0
chr2	127954979	127955079	BC110537:3UTR|BC110536:3UTR	596.36	-	127954979	127955079	255,0,0	1	100	0
chr2	127731442	127731542	BC008820:3UTR	380.69	-	127731442	127731542	255,0,0	1	100	0
chr2	127522402	127522502	BC004101:3UTR	964.03	-	127522402	127522502	255,0,0	1	100	0
chr2	127170588	127170688	BC106051:3UTR	999.99	+	127170588	127170688	0,0,255	1	100	0
chr2	122201590	122201690	BC022990:3UTR	594.61	-	122201590	122201690	255,0,0	1	100	0
chr2	122201590	122201690	BC022990:3UTR	829.89	-	122201590	122201690	255,0,0	1	100	0
chr2	122201640	122201740	BC022990:3UTR	716.41	-	122201640	122201740	255,0,0	1	100	0
chr2	122201590	122201690	BC022990:3UTR	915.09	-	122201590	122201690	255,0,0	1	100	0
chr2	122239413	122239513	BC002359:3UTR	942.62	+	122239413	122239513	0,0,255	1	100	0
chr2	122201273	122201373	BC024238:3UTR	952.28	-	122201273	122201373	255,0,0	1	100	0
chr2	122201273	122201373	BC024238:3UTR	859.28	-	122201273	122201373	255,0,0	1	100	0
chr2	122201573	122201673	BC024238:3UTR	999.93	-	122201573	122201673	255,0,0	1	100	0
chr2	122201623	122201723	BC024238:3UTR	100.01	-	122201623	122201723	255,0,0	1	100	0
chr2	122201573	122201673	BC024238:3UTR	786.71	-	122201573	122201673	255,0,0	1	100	0
chr2	122201623	122201723	BC024238:3UTR	904.69	-	122201623	122201723	255,0,0	1	100	0
chr2	122201573	122201673	BC024238:3UTR	73.39	-	122201573	122201673	255,0,0	1	100	0
chr2	122079941	122080041	BC132723:5UTR|BC144107:5UTR	951.66	-	122079941	122080041	255,0,0	1	100	0
chr2	122079991	122080091	BC132723:5UTR|BC144107:5UTR	962.08	-	122079991	122080091	255,0,0	1	100	0
chr2	121814697	121814797	BC112940:3UTR	795.58	-	121814697	121814797	255,0,0	1	100	0
chr2	120649503	120649603	BC054508:3UTR	654.01	+	120649503	120649603	0,0,255	1	100	0
chr2	120649753	120649853	BC054508:3UTR	854.99	+	120649753	120649853	0,0,255	1	100	0
chr2	120652603	120652703	BC054508:3UTR	196.91	+	120652603	120652703	0,0,255	1	100	0
chr2	120653003	120653103	BC054508:3UTR	94.87	+	120653003	120653103	0,0,255	1	100	0
chr2	120451316	120451416	BC010674:3UTR	829.95	+	120451316	120451416	0,0,255	1	100	0
chr2	122079941	122080041	BC132723:5UTR|BC144107:5UTR	951.66	-	122079941	122080041	255,0,0	1	100	0
chr2	122079991	122080091	BC132723:5UTR|BC144107:5UTR	962.08	-	122079991	122080091	255,0,0	1	100	0
chr2	122080191	122123482	BC132723:5UTR|BC144107:5UTR	175.43	-	122080191	122123482	255,0,0	2	35,65	0,43226
chr2	120767806	120767906	BC018163:3UTR	888.62	+	120767806	120767906	0,0,255	1	100	0
chr2	120767956	120768056	BC018163:3UTR	999.93	+	120767956	120768056	0,0,255	1	100	0
chr2	120768406	120768506	BC018163:3UTR	1000.0	+	120768406	120768506	0,0,255	1	100	0
chr2	120824220	120824320	BC030029:3UTR	954.48	+	120824220	120824320	0,0,255	1	100	0
chr2	120824620	120824720	BC030029:3UTR	280.29	+	120824620	120824720	0,0,255	1	100	0
chr2	120824670	120824770	BC030029:3UTR	963.29	+	120824670	120824770	0,0,255	1	100	0
chr2	119911636	119911736	BC046362:3UTR	936.71	+	119911636	119911736	0,0,255	1	100	0
chr2	119913888	119913988	BC035757:3UTR	185.65	-	119913888	119913988	255,0,0	1	100	0
chr2	119913938	119914038	BC035757:3UTR	944.55	-	119913938	119914038	255,0,0	1	100	0
chr2	119841129	119841229	BC062996:5UTR	941.66	+	119841129	119841229	0,0,255	1	100	0
chr2	119737534	119737623	BC042150:3UTR	377.76	+	119737534	119737623	0,0,255	1	89	0
chr2	119468566	119468666	BC016004:3UTR	999.99	+	119468566	119468666	0,0,255	1	100	0
chr2	119738284	119738384	BC095421:3UTR	550.41	+	119738284	119738384	0,0,255	1	100	0
chr2	119739134	119739234	BC095421:3UTR	908.19	+	119739134	119739234	0,0,255	1	100	0
chr2	119739284	119739384	BC095421:3UTR	756.77	+	119739284	119739384	0,0,255	1	100	0
chr2	118582518	118582618	BC022475:3UTR	820.2	+	118582518	118582618	0,0,255	1	100	0
chr2	118582668	118582768	BC022475:3UTR	318.62	+	118582668	118582768	0,0,255	1	100	0
chr2	118582768	118582868	BC022475:3UTR	248.1	+	118582768	118582868	0,0,255	1	100	0
chr2	118582868	118582968	BC022475:3UTR	350.76	+	118582868	118582968	0,0,255	1	100	0
chr2	118583018	118583118	BC022475:3UTR	229.1	+	118583018	118583118	0,0,255	1	100	0
chr2	118583368	118583468	BC022475:3UTR	0.99	+	118583368	118583468	0,0,255	1	100	0
chr2	118583768	118583868	BC022475:3UTR	162.3	+	118583768	118583868	0,0,255	1	100	0
chr2	118393689	118393789	BC093018:3UTR	456.85	-	118393689	118393789	255,0,0	1	100	0
chr2	118304770	118304870	BC024739:3UTR	682.51	+	118304770	118304870	0,0,255	1	100	0
chr2	118304920	118305020	BC024739:3UTR	394.73	+	118304920	118305020	0,0,255	1	100	0
chr2	118304770	118304870	BC024739:3UTR	682.51	+	118304770	118304870	0,0,255	1	100	0
chr2	118304920	118305020	BC024739:3UTR	394.73	+	118304920	118305020	0,0,255	1	100	0
chr2	118305120	118305220	BC024739:3UTR	968.16	+	118305120	118305220	0,0,255	1	100	0
chr2	118305270	118305370	BC024739:3UTR	806.62	+	118305270	118305370	0,0,255	1	100	0
chr2	118305320	118305420	BC024739:3UTR	200.77	+	118305320	118305420	0,0,255	1	100	0
chr2	114916468	114916568	BC030832:5UTR	999.99	+	114916468	114916568	0,0,255	1	100	0
chr2	116316391	116316491	BC030832:3UTR	390.47	+	116316391	116316491	0,0,255	1	100	0
chr2	116316591	116316691	BC030832:3UTR	460.77	+	116316591	116316691	0,0,255	1	100	0
chr2	116316841	116316941	BC030832:3UTR	501.22	+	116316841	116316941	0,0,255	1	100	0
chr2	116317341	116317441	BC030832:3UTR	733.76	+	116317341	116317441	0,0,255	1	100	0
chr2	116317741	116317841	BC030832:3UTR	718.48	+	116317741	116317841	0,0,255	1	100	0
chr2	116317941	116318041	BC030832:3UTR	296.3	+	116317941	116318041	0,0,255	1	100	0
chr2	116318091	116318191	BC030832:3UTR	628.76	+	116318091	116318191	0,0,255	1	100	0
chr2	114431752	114431852	BC044590:3UTR	230.26	+	114431752	114431852	0,0,255	1	100	0
chr2	114431802	114431902	BC044590:3UTR	553.29	+	114431802	114431902	0,0,255	1	100	0
chr2	114431752	114431852	BC044590:3UTR	121.19	+	114431752	114431852	0,0,255	1	100	0
chr2	114431802	114431902	BC044590:3UTR	553.29	+	114431802	114431902	0,0,255	1	100	0
chr2	114431952	114432052	BC044590:3UTR	273.67	+	114431952	114432052	0,0,255	1	100	0
chr2	114431552	114431652	BC044590:3UTR	25.97	+	114431552	114431652	0,0,255	1	100	0
chr2	114431802	114431902	BC044590:3UTR	563.84	+	114431802	114431902	0,0,255	1	100	0
chr2	114116926	114117026	BC111008:3UTR	334.91	+	114116926	114117026	0,0,255	1	100	0
chr2	114117176	114117276	BC111008:3UTR	666.59	+	114117176	114117276	0,0,255	1	100	0
chr2	113692360	113692460	BC001060:3UTR	769.86	-	113692360	113692460	255,0,0	1	100	0
chr2	113676063	113676163	BC073151:3UTR|BC035307:3UTR	474.04	+	113676063	113676163	0,0,255	1	100	0
chr2	113676863	113676960	BC073151:3UTR|BC035307:3UTR	805.0	+	113676863	113676960	0,0,255	1	97	0
chr2	113607919	113608019	BC009745:3UTR	876.53	+	113607919	113608019	0,0,255	1	100	0
chr2	113537125	113537225	BC024747:3UTR	928.6	+	113537125	113537225	0,0,255	1	100	0
chr2	113537325	113537425	BC024747:3UTR	135.16	+	113537325	113537425	0,0,255	1	100	0
chr2	113537525	113537625	BC024747:3UTR	172.75	+	113537525	113537625	0,0,255	1	100	0
chr2	113537625	113537725	BC024747:3UTR	833.74	+	113537625	113537725	0,0,255	1	100	0
chr2	113537975	113538075	BC024747:3UTR	605.58	+	113537975	113538075	0,0,255	1	100	0
chr2	113248626	113248726	BC013142:3UTR	397.93	-	113248626	113248726	255,0,0	1	100	0
chr2	113137123	113137223	BC019944:3UTR	999.9	+	113137123	113137223	0,0,255	1	100	0
chr2	113137373	113137473	BC019944:3UTR	116.08	+	113137373	113137473	0,0,255	1	100	0
chr2	113137623	113137723	BC019944:3UTR	470.21	+	113137623	113137723	0,0,255	1	100	0
chr2	113137773	113137869	BC019944:3UTR	616.48	+	113137773	113137869	0,0,255	1	96	0
chr2	113137123	113137223	BC019944:3UTR	815.52	+	113137123	113137223	0,0,255	1	100	0
chr2	113049977	113050077	BC110833:3UTR	420.76	+	113049977	113050077	0,0,255	1	100	0
chr2	113050027	113050127	BC110833:3UTR	836.41	+	113050027	113050127	0,0,255	1	100	0
chr2	113002993	113003093	BC036819:3UTR	999.95	+	113002993	113003093	0,0,255	1	100	0
chr2	112661554	112661654	BC035784:3UTR	513.18	+	112661554	112661654	0,0,255	1	100	0
chr2	112661554	112661654	BC035784:3UTR	513.18	+	112661554	112661654	0,0,255	1	100	0
chr2	112661554	112661654	BC035784:3UTR	513.18	+	112661554	112661654	0,0,255	1	100	0
chr2	112661954	112662054	BC035784:3UTR	619.53	+	112661954	112662054	0,0,255	1	100	0
chr2	112590391	112590491	BC115373:3UTR	655.33	+	112590391	112590491	0,0,255	1	100	0
chr2	111638429	111638529	BC033694:3UTR	609.1	+	111638429	111638529	0,0,255	1	100	0
chr2	111638679	111638779	BC033694:3UTR	929.23	+	111638679	111638779	0,0,255	1	100	0
chr2	111640129	111640229	BC033694:3UTR	492.1	+	111640129	111640229	0,0,255	1	100	0
chr2	111640279	111640379	BC033694:3UTR	424.56	+	111640279	111640379	0,0,255	1	100	0
chr2	111640329	111640429	BC033694:3UTR	477.15	+	111640329	111640429	0,0,255	1	100	0
chr2	111640379	111640479	BC033694:3UTR	488.68	+	111640379	111640479	0,0,255	1	100	0
chr2	111640479	111640579	BC033694:3UTR	931.14	+	111640479	111640579	0,0,255	1	100	0
chr2	111640529	111640629	BC033694:3UTR	367.25	+	111640529	111640629	0,0,255	1	100	0
chr2	110199136	110199236	BC003179:3UTR	824.59	-	110199136	110199236	255,0,0	1	100	0
chr2	110199186	110199286	BC003179:3UTR	802.62	-	110199186	110199286	255,0,0	1	100	0
chr2	110199736	110199836	BC003179:3UTR	852.49	-	110199736	110199836	255,0,0	1	100	0
chr2	109731233	109731333	BC036652:3UTR	633.17	+	109731233	109731333	0,0,255	1	100	0
chr2	109731283	109731383	BC036652:3UTR	311.46	+	109731283	109731383	0,0,255	1	100	0
chr2	108667237	108667319	BC005341:3UTR	580.77	+	108667237	108667319	0,0,255	1	82	0
chr2	108435338	108451951	BC146789:5UTR	154.07	+	108435338	108451951	0,0,255	2	16,84	0,16529
chr2	108491768	108491868	BC146789:3UTR	54.92	+	108491768	108491868	0,0,255	1	100	0
chr2	107971050	107971150	BC111524:5UTR	964.93	+	107971050	107971150	0,0,255	1	100	0
chr2	107971150	107975022	BC111524:5UTR	888.85	+	107971150	107975022	0,0,255	2	71,29	0,3843
chr2	107971200	107975072	BC111524:5UTR	970.13	+	107971200	107975072	0,0,255	2	21,79	0,3793
chr2	107975022	107975874	BC111524:5UTR	9.63	+	107975022	107975874	0,0,255	2	85,15	0,837
chr2	107975874	107975974	BC111524:5UTR	999.87	+	107975874	107975974	0,0,255	1	100	0
chr2	106076302	106076402	BC009819:3UTR	156.2	-	106076302	106076402	255,0,0	1	100	0
chr2	106076352	106076452	BC009819:3UTR	719.02	-	106076352	106076452	255,0,0	1	100	0
chr2	106076302	106076402	BC009819:3UTR	476.65	-	106076302	106076402	255,0,0	1	100	0
chr2	106076352	106076452	BC009819:3UTR	745.59	-	106076352	106076452	255,0,0	1	100	0
chr2	105877014	105877114	BC007195:3UTR	283.37	+	105877014	105877114	0,0,255	1	100	0
chr2	105876414	105876514	BC007195:3UTR	10.52	+	105876414	105876514	0,0,255	1	100	0
chr2	105877014	105877114	BC007195:3UTR	494.05	+	105877014	105877114	0,0,255	1	100	0
chr2	106060964	106061033	BC021742:3UTR	655.72	+	106060964	106061033	0,0,255	1	69	0
chr2	105877014	105877114	BC007195:3UTR	283.37	+	105877014	105877114	0,0,255	1	100	0
chr2	105876414	105876514	BC007195:3UTR	10.52	+	105876414	105876514	0,0,255	1	100	0
chr2	105877014	105877114	BC007195:3UTR	494.05	+	105877014	105877114	0,0,255	1	100	0
chr2	105343766	105343866	BC014397:3UTR|BC012742:3UTR|BC093049:3UTR	429.16	-	105343766	105343866	255,0,0	1	100	0
chr2	105343866	105343966	BC014397:3UTR|BC012742:3UTR|BC093049:3UTR	745.58	-	105343866	105343966	255,0,0	1	100	0
chr2	102402627	102406107	BC106764:5UTR	848.33	+	102402627	102406107	0,0,255	2	62,38	0,3442
chr2	102402627	102406107	BC106764:5UTR	848.33	+	102402627	102406107	0,0,255	2	62,38	0,3442
chr2	102406157	102407140	BC106764:5UTR	540.53	+	102406157	102407140	0,0,255	2	82,18	0,965
chr2	99302164	99302264	BC022864:3UTR	170.57	-	99302164	99302264	255,0,0	1	100	0
chr2	99445400	99445500	BC037734:5UTR	999.93	-	99445400	99445500	255,0,0	1	100	0
chr2	99384045	99384145	BC037734:3UTR	948.44	-	99384045	99384145	255,0,0	1	100	0
chr2	99384095	99384195	BC037734:3UTR	999.98	-	99384095	99384195	255,0,0	1	100	0
chr2	100374953	100375053	BC010441:3UTR	7.42	-	100374953	100375053	255,0,0	1	100	0
chr2	101333744	101333816	BC032949:3UTR|BC047514:3UTR	686.52	-	101333744	101333816	255,0,0	1	72	0
chr2	101259481	101259581	BC045743:3UTR|BC019355:3UTR|BC032328:3UTR	137.98	-	101259481	101259581	255,0,0	1	100	0
chr2	101252557	101252657	BC064421:3UTR	466.86	+	101252557	101252657	0,0,255	1	100	0
chr2	101252607	101252707	BC064421:3UTR	841.6	+	101252607	101252707	0,0,255	1	100	0
chr2	101252657	101252757	BC064421:3UTR	88.46	+	101252657	101252757	0,0,255	1	100	0
chr2	100989235	100989312	BC070210:3UTR	356.58	+	100989235	100989312	0,0,255	1	77	0
chr2	100989185	100989285	BC070210:3UTR	146.26	+	100989185	100989285	0,0,255	1	100	0
chr2	100989235	100989312	BC070210:3UTR	397.22	+	100989235	100989312	0,0,255	1	77	0
chr2	100989235	100989312	BC070210:3UTR	356.58	+	100989235	100989312	0,0,255	1	77	0
chr2	100989235	100989312	BC070210:3UTR	12.89	+	100989235	100989312	0,0,255	1	77	0
chr2	100989185	100989285	BC070210:3UTR	732.64	+	100989185	100989285	0,0,255	1	100	0
chr2	100989235	100989312	BC070210:3UTR	543.56	+	100989235	100989312	0,0,255	1	77	0
chr2	100989235	100989312	BC070210:3UTR	356.58	+	100989235	100989312	0,0,255	1	77	0
chr2	100989235	100989312	BC070210:3UTR	719.65	+	100989235	100989312	0,0,255	1	77	0
chr2	100989235	100989312	BC070210:3UTR	356.58	+	100989235	100989312	0,0,255	1	77	0
chr2	100989235	100989312	BC070210:3UTR	695.13	+	100989235	100989312	0,0,255	1	77	0
chr2	100989185	100989285	BC070210:3UTR	462.17	+	100989185	100989285	0,0,255	1	100	0
chr2	100989185	100989285	BC070210:3UTR	187.15	+	100989185	100989285	0,0,255	1	100	0
chr2	100989235	100989312	BC070210:3UTR	432.23	+	100989235	100989312	0,0,255	1	77	0
chr2	100989235	100989312	BC070210:3UTR	44.71	+	100989235	100989312	0,0,255	1	77	0
chr2	100989185	100989272	BC070210:3UTR	146.23	+	100989185	100989272	0,0,255	1	87	0
chr2	100989185	100989285	BC070210:3UTR	684.6	+	100989185	100989285	0,0,255	1	100	0
chr2	100989185	100989285	BC070210:3UTR	512.36	+	100989185	100989285	0,0,255	1	100	0
chr2	100989235	100989312	BC070210:3UTR	349.33	+	100989235	100989312	0,0,255	1	77	0
chr2	100989235	100989312	BC070210:3UTR	638.8	+	100989235	100989312	0,0,255	1	77	0
chr2	100989185	100989285	BC070210:3UTR	687.16	+	100989185	100989285	0,0,255	1	100	0
chr2	100989235	100989308	BC070210:3UTR	246.83	+	100989235	100989308	0,0,255	1	73	0
chr2	100989185	100989285	BC070210:3UTR	680.83	+	100989185	100989285	0,0,255	1	100	0
chr2	100989235	100989312	BC070210:3UTR	445.8	+	100989235	100989312	0,0,255	1	77	0
chr2	100989235	100989312	BC070210:3UTR	170.36	+	100989235	100989312	0,0,255	1	77	0
chr2	100989185	100989285	BC070210:3UTR	791.26	+	100989185	100989285	0,0,255	1	100	0
chr2	100989235	100989310	BC070210:3UTR	530.86	+	100989235	100989310	0,0,255	1	75	0
chr2	100989185	100989285	BC070210:3UTR	187.83	+	100989185	100989285	0,0,255	1	100	0
chr2	100989185	100989282	BC070210:3UTR	288.72	+	100989185	100989282	0,0,255	1	97	0
chr2	100989235	100989312	BC070210:3UTR	902.63	+	100989235	100989312	0,0,255	1	77	0
chr2	100989185	100989285	BC070210:3UTR	205.3	+	100989185	100989285	0,0,255	1	100	0
chr2	100989235	100989312	BC070210:3UTR	657.62	+	100989235	100989312	0,0,255	1	77	0
chr2	100989235	100989312	BC070210:3UTR	156.05	+	100989235	100989312	0,0,255	1	77	0
chr2	99178900	99179000	BC022391:3UTR	614.0	+	99178900	99179000	0,0,255	1	100	0
chr2	99178900	99179000	BC022391:3UTR	614.0	+	99178900	99179000	0,0,255	1	100	0
chr2	99179650	99179750	BC022391:3UTR	61.04	+	99179650	99179750	0,0,255	1	100	0
chr2	99180000	99180100	BC022391:3UTR	17.35	+	99180000	99180100	0,0,255	1	100	0
chr2	99133829	99133929	BC021264:3UTR	551.84	+	99133829	99133929	0,0,255	1	100	0
chr2	99092334	99093771	BC028366:5UTR	75.22	-	99092334	99093771	255,0,0	2	73,27	0,1410
chr2	98980788	98980888	BC028366:3UTR	958.75	-	98980788	98980888	255,0,0	1	100	0
chr2	98980838	98980938	BC028366:3UTR	999.95	-	98980838	98980938	255,0,0	1	100	0
chr2	98709227	98709327	BC127108:5UTR|BC127107:5UTR	712.04	-	98709227	98709327	255,0,0	1	100	0
chr2	98605629	98605729	BC127107:3UTR	819.74	-	98605629	98605729	255,0,0	1	100	0
chr2	98607655	98607755	BC127108:3UTR	680.21	-	98607655	98607755	255,0,0	1	100	0
chr2	98608005	98608105	BC127108:3UTR	720.91	-	98608005	98608105	255,0,0	1	100	0
chr2	98608055	98608155	BC127108:3UTR	237.99	-	98608055	98608155	255,0,0	1	100	0
chr2	98583097	98583197	BC047722:3UTR	795.32	-	98583097	98583197	255,0,0	1	100	0
chr2	98582297	98582397	BC047722:3UTR	960.34	-	98582297	98582397	255,0,0	1	100	0
chr2	98582347	98582447	BC047722:3UTR	963.57	-	98582347	98582447	255,0,0	1	100	0
chr2	98591673	98591773	BC025992:5UTR	891.2	+	98591673	98591773	0,0,255	1	100	0
chr2	98592244	98592344	BC039078:5UTR	282.38	+	98592244	98592344	0,0,255	1	100	0
chr2	98605629	98605729	BC127107:3UTR	819.74	-	98605629	98605729	255,0,0	1	100	0
chr2	98607319	98607419	BC127107:3UTR	61.25	-	98607319	98607419	255,0,0	1	100	0
chr2	98607669	98607769	BC127107:3UTR	305.22	-	98607669	98607769	255,0,0	1	100	0
chr2	98607969	98608069	BC127107:3UTR	93.1	-	98607969	98608069	255,0,0	1	100	0
chr2	98608019	98608119	BC127107:3UTR	512.6	-	98608019	98608119	255,0,0	1	100	0
chr2	96214475	96214531	BC013279:3UTR|BC009998:3UTR|BC032106:3UTR|BC014274:3UTR|BC008894:3UTR|BC007894:3UTR|BC014076:3UTR|BC012793:3UTR|BC012774:3UTR	684.96	-	96214475	96214531	255,0,0	1	56	0
chr2	96214481	96214537	BC013279:3UTR|BC009998:3UTR|BC032106:3UTR|BC014274:3UTR|BC008894:3UTR|BC007894:3UTR|BC014076:3UTR|BC012793:3UTR|BC012774:3UTR	338.42	-	96214481	96214537	255,0,0	1	56	0
chr2	96294946	96295425	BC028575:5UTR	202.91	-	96294946	96295425	255,0,0	2	8,92	0,387
chr2	96282189	96282289	BC028575:3UTR	915.42	-	96282189	96282289	255,0,0	1	100	0
chr2	96282439	96282539	BC028575:3UTR	675.62	-	96282439	96282539	255,0,0	1	100	0
chr2	96282489	96282589	BC028575:3UTR	463.06	-	96282489	96282589	255,0,0	1	100	0
chr2	96282495	96282595	BC039892:3UTR	830.91	-	96282495	96282595	255,0,0	1	100	0
chr2	96300916	96301016	BC032812:3UTR|BC001395:3UTR	292.8	+	96300916	96301016	0,0,255	1	100	0
chr2	96403016	96403116	BC024211:3UTR	937.1	+	96403016	96403116	0,0,255	1	100	0
chr2	96403016	96403116	BC024211:3UTR	897.25	+	96403016	96403116	0,0,255	1	100	0
chr2	96403116	96403216	BC024211:3UTR	796.06	+	96403116	96403216	0,0,255	1	100	0
chr2	96403166	96403253	BC024211:3UTR	955.36	+	96403166	96403253	0,0,255	1	87	0
chr2	96623292	96623392	BC063792:3UTR	444.53	-	96623292	96623392	255,0,0	1	100	0
chr2	96623442	96623542	BC063792:3UTR	817.39	-	96623442	96623542	255,0,0	1	100	0
chr2	96623892	96623992	BC063792:3UTR	953.9	-	96623892	96623992	255,0,0	1	100	0
chr2	96623942	96624042	BC063792:3UTR	999.97	-	96623942	96624042	255,0,0	1	100	0
chr2	96623992	96624092	BC063792:3UTR	999.97	-	96623992	96624092	255,0,0	1	100	0
chr2	96624342	96624442	BC063792:3UTR	999.93	-	96624342	96624442	255,0,0	1	100	0
chr2	96735799	96735899	BC067265:3UTR	804.24	-	96735799	96735899	255,0,0	1	100	0
chr2	96735849	96735949	BC067265:3UTR	531.3	-	96735849	96735949	255,0,0	1	100	0
chr2	96735899	96735999	BC067265:3UTR	941.21	-	96735899	96735999	255,0,0	1	100	0
chr2	96735799	96735899	BC067265:3UTR	38.37	-	96735799	96735899	255,0,0	1	100	0
chr2	96735899	96735999	BC067265:3UTR	451.79	-	96735899	96735999	255,0,0	1	100	0
chr2	96838981	96839081	BC063295:3UTR	679.57	+	96838981	96839081	0,0,255	1	100	0
chr2	96839031	96839131	BC063295:3UTR	136.28	+	96839031	96839131	0,0,255	1	100	0
chr2	96839131	96839231	BC063295:3UTR	58.19	+	96839131	96839231	0,0,255	1	100	0
chr2	96839281	96839381	BC063295:3UTR	410.26	+	96839281	96839381	0,0,255	1	100	0
chr2	96839881	96839981	BC063295:3UTR	191.3	+	96839881	96839981	0,0,255	1	100	0
chr2	96840131	96840231	BC063295:3UTR	966.56	+	96840131	96840231	0,0,255	1	100	0
chr2	96841031	96841131	BC063295:3UTR	919.29	+	96841031	96841131	0,0,255	1	100	0
chr2	96841081	96841181	BC063295:3UTR	999.99	+	96841081	96841181	0,0,255	1	100	0
chr2	96862923	96863023	BC007199:3UTR	232.62	+	96862923	96863023	0,0,255	1	100	0
chr2	96877606	96877706	BC031303:3UTR	844.86	-	96877606	96877706	255,0,0	1	100	0
chr2	96889960	96890060	BC109104:3UTR|BC109103:3UTR	881.73	-	96889960	96890060	255,0,0	1	100	0
chr2	97638962	97639062	BC006372:3UTR|BC004374:3UTR|BC010090:3UTR	1000.0	-	97638962	97639062	255,0,0	1	100	0
chr2	97639362	97639462	BC006372:3UTR|BC004374:3UTR|BC010090:3UTR	999.92	-	97639362	97639462	255,0,0	1	100	0
chr2	97639612	97639712	BC006372:3UTR|BC004374:3UTR|BC010090:3UTR	409.94	-	97639612	97639712	255,0,0	1	100	0
chr2	97638962	97639062	BC006372:3UTR|BC004374:3UTR|BC010090:3UTR	1000.0	-	97638962	97639062	255,0,0	1	100	0
chr2	97639162	97639262	BC006372:3UTR|BC004374:3UTR|BC010090:3UTR	958.15	-	97639162	97639262	255,0,0	1	100	0
chr2	97722593	97722693	BC039039:3UTR	727.91	+	97722593	97722693	0,0,255	1	100	0
chr2	97722593	97722693	BC039039:3UTR	727.91	+	97722593	97722693	0,0,255	1	100	0
chr2	96172643	96172743	BC007771:3UTR	1000.0	-	96172643	96172743	255,0,0	1	100	0
chr2	96172693	96172793	BC007771:3UTR	885.41	-	96172693	96172793	255,0,0	1	100	0
chr2	96172843	96172943	BC007771:3UTR	705.85	-	96172843	96172943	255,0,0	1	100	0
chr2	96142683	96142783	BC133021:3UTR|BC136537:3UTR	851.43	-	96142683	96142783	255,0,0	1	100	0
chr2	96144033	96144133	BC133021:3UTR|BC136537:3UTR	545.15	-	96144033	96144133	255,0,0	1	100	0
chr2	95506541	95506638	BC015353:3UTR	837.94	-	95506541	95506638	255,0,0	1	97	0
chr2	95414424	95414524	BC012850:3UTR	936.32	+	95414424	95414524	0,0,255	1	100	0
chr2	95415474	95415551	BC012850:3UTR	470.93	+	95415474	95415551	0,0,255	1	77	0
chr2	95211731	95211831	BC005068:3UTR	15.0	+	95211731	95211831	0,0,255	1	100	0
chr2	95211781	95211881	BC005068:3UTR	117.23	+	95211781	95211881	0,0,255	1	100	0
chr2	95186822	95186911	BC110524:5UTR	999.95	-	95186822	95186911	255,0,0	1	89	0
chr2	95178174	95178274	BC110525:3UTR|BC110524:3UTR	469.08	-	95178174	95178274	255,0,0	1	100	0
chr2	95178374	95178474	BC110525:3UTR|BC110524:3UTR	507.95	-	95178374	95178474	255,0,0	1	100	0
chr2	95178224	95178324	BC110525:3UTR|BC110524:3UTR	15.22	-	95178224	95178324	255,0,0	1	100	0
chr2	95178024	95178124	BC110525:3UTR|BC110524:3UTR	401.95	-	95178024	95178124	255,0,0	1	100	0
chr2	95178624	95178724	BC110525:3UTR|BC110524:3UTR	953.81	-	95178624	95178724	255,0,0	1	100	0
chr2	95177947	95178024	BC110525:3UTR|BC110524:3UTR	388.46	-	95177947	95178024	255,0,0	1	77	0
chr2	95177974	95178074	BC110525:3UTR|BC110524:3UTR	902.5	-	95177974	95178074	255,0,0	1	100	0
chr2	95178024	95178124	BC110525:3UTR|BC110524:3UTR	403.81	-	95178024	95178124	255,0,0	1	100	0
chr2	95178174	95178274	BC110525:3UTR|BC110524:3UTR	701.82	-	95178174	95178274	255,0,0	1	100	0
chr2	95178624	95178724	BC110525:3UTR|BC110524:3UTR	345.69	-	95178624	95178724	255,0,0	1	100	0
chr2	95178524	95178624	BC110525:3UTR|BC110524:3UTR	829.35	-	95178524	95178624	255,0,0	1	100	0
chr2	95177924	95178024	BC110525:3UTR|BC110524:3UTR	849.63	-	95177924	95178024	255,0,0	1	100	0
chr2	95178174	95178274	BC110525:3UTR|BC110524:3UTR	528.47	-	95178174	95178274	255,0,0	1	100	0
chr2	95178224	95178324	BC110525:3UTR|BC110524:3UTR	802.47	-	95178224	95178324	255,0,0	1	100	0
chr2	95178324	95178424	BC110525:3UTR|BC110524:3UTR	74.97	-	95178324	95178424	255,0,0	1	100	0
chr2	95178474	95178574	BC110525:3UTR|BC110524:3UTR	762.33	-	95178474	95178574	255,0,0	1	100	0
chr2	95178574	95178674	BC110525:3UTR|BC110524:3UTR	1000.0	-	95178574	95178674	255,0,0	1	100	0
chr2	95178524	95178624	BC110525:3UTR|BC110524:3UTR	536.91	-	95178524	95178624	255,0,0	1	100	0
chr2	95178674	95178753	BC110525:3UTR|BC110524:3UTR	222.35	-	95178674	95178753	255,0,0	1	79	0
chr2	95177922	95177974	BC110525:3UTR|BC110524:3UTR	780.6	-	95177922	95177974	255,0,0	1	52	0
chr2	95177924	95178024	BC110525:3UTR|BC110524:3UTR	999.99	-	95177924	95178024	255,0,0	1	100	0
chr2	95177974	95178074	BC110525:3UTR|BC110524:3UTR	407.44	-	95177974	95178074	255,0,0	1	100	0
chr2	95178024	95178124	BC110525:3UTR|BC110524:3UTR	521.71	-	95178024	95178124	255,0,0	1	100	0
chr2	95178039	95178124	BC110525:3UTR|BC110524:3UTR	418.97	-	95178039	95178124	255,0,0	1	85	0
chr2	95178574	95178674	BC110525:3UTR|BC110524:3UTR	495.98	-	95178574	95178674	255,0,0	1	100	0
chr2	95178524	95178624	BC110525:3UTR|BC110524:3UTR	369.26	-	95178524	95178624	255,0,0	1	100	0
chr2	95178624	95178724	BC110525:3UTR|BC110524:3UTR	755.23	-	95178624	95178724	255,0,0	1	100	0
chr2	95178474	95178574	BC110525:3UTR|BC110524:3UTR	999.9	-	95178474	95178574	255,0,0	1	100	0
chr2	95178574	95178674	BC110525:3UTR|BC110524:3UTR	775.69	-	95178574	95178674	255,0,0	1	100	0
chr2	95177924	95178024	BC110525:3UTR|BC110524:3UTR	89.12	-	95177924	95178024	255,0,0	1	100	0
chr2	95177974	95178074	BC110525:3UTR|BC110524:3UTR	533.82	-	95177974	95178074	255,0,0	1	100	0
chr2	95178024	95178124	BC110525:3UTR|BC110524:3UTR	341.68	-	95178024	95178124	255,0,0	1	100	0
chr2	95178474	95178574	BC110525:3UTR|BC110524:3UTR	887.27	-	95178474	95178574	255,0,0	1	100	0
chr2	95178574	95178674	BC110525:3UTR|BC110524:3UTR	940.66	-	95178574	95178674	255,0,0	1	100	0
chr2	95178674	95178753	BC110525:3UTR|BC110524:3UTR	649.97	-	95178674	95178753	255,0,0	1	79	0
chr2	95178324	95178424	BC110525:3UTR|BC110524:3UTR	233.32	-	95178324	95178424	255,0,0	1	100	0
chr2	95178624	95178724	BC110525:3UTR|BC110524:3UTR	796.12	-	95178624	95178724	255,0,0	1	100	0
chr2	95178524	95178624	BC110525:3UTR|BC110524:3UTR	52.08	-	95178524	95178624	255,0,0	1	100	0
chr2	95178324	95178424	BC110525:3UTR|BC110524:3UTR	801.32	-	95178324	95178424	255,0,0	1	100	0
chr2	95178524	95178624	BC110525:3UTR|BC110524:3UTR	435.43	-	95178524	95178624	255,0,0	1	100	0
chr2	95178574	95178674	BC110525:3UTR|BC110524:3UTR	755.51	-	95178574	95178674	255,0,0	1	100	0
chr2	95178624	95178724	BC110525:3UTR|BC110524:3UTR	681.66	-	95178624	95178724	255,0,0	1	100	0
chr2	95178574	95178674	BC110525:3UTR|BC110524:3UTR	472.2	-	95178574	95178674	255,0,0	1	100	0
chr2	95178474	95178574	BC110525:3UTR|BC110524:3UTR	920.81	-	95178474	95178574	255,0,0	1	100	0
chr2	95178524	95178624	BC110525:3UTR|BC110524:3UTR	421.21	-	95178524	95178624	255,0,0	1	100	0
chr2	95178474	95178574	BC110525:3UTR|BC110524:3UTR	920.81	-	95178474	95178574	255,0,0	1	100	0
chr2	95178524	95178624	BC110525:3UTR|BC110524:3UTR	421.21	-	95178524	95178624	255,0,0	1	100	0
chr2	95178024	95178124	BC110525:3UTR|BC110524:3UTR	294.97	-	95178024	95178124	255,0,0	1	100	0
chr2	95178574	95178674	BC110525:3UTR|BC110524:3UTR	90.8	-	95178574	95178674	255,0,0	1	100	0
chr2	95178524	95178624	BC110525:3UTR|BC110524:3UTR	113.94	-	95178524	95178624	255,0,0	1	100	0
chr2	95178036	95178124	BC110525:3UTR|BC110524:3UTR	465.32	-	95178036	95178124	255,0,0	1	88	0
chr2	95178524	95178624	BC110525:3UTR|BC110524:3UTR	930.65	-	95178524	95178624	255,0,0	1	100	0
chr2	95178524	95178624	BC110525:3UTR|BC110524:3UTR	653.54	-	95178524	95178624	255,0,0	1	100	0
chr2	95178574	95178674	BC110525:3UTR|BC110524:3UTR	237.95	-	95178574	95178674	255,0,0	1	100	0
chr2	95177909	95177974	BC110525:3UTR|BC110524:3UTR	371.09	-	95177909	95177974	255,0,0	1	65	0
chr2	95178024	95178124	BC110525:3UTR|BC110524:3UTR	803.94	-	95178024	95178124	255,0,0	1	100	0
chr2	95178524	95178624	BC110525:3UTR|BC110524:3UTR	357.36	-	95178524	95178624	255,0,0	1	100	0
chr2	95178574	95178674	BC110525:3UTR|BC110524:3UTR	826.18	-	95178574	95178674	255,0,0	1	100	0
chr2	95178574	95178674	BC110525:3UTR|BC110524:3UTR	854.15	-	95178574	95178674	255,0,0	1	100	0
chr2	95178624	95178724	BC110525:3UTR|BC110524:3UTR	491.6	-	95178624	95178724	255,0,0	1	100	0
chr2	95178574	95178674	BC110525:3UTR|BC110524:3UTR	10.71	-	95178574	95178674	255,0,0	1	100	0
chr2	95177924	95178024	BC110525:3UTR|BC110524:3UTR	393.5	-	95177924	95178024	255,0,0	1	100	0
chr2	95177974	95178074	BC110525:3UTR|BC110524:3UTR	195.41	-	95177974	95178074	255,0,0	1	100	0
chr2	95178474	95178574	BC110525:3UTR|BC110524:3UTR	920.81	-	95178474	95178574	255,0,0	1	100	0
chr2	95178524	95178624	BC110525:3UTR|BC110524:3UTR	421.21	-	95178524	95178624	255,0,0	1	100	0
chr2	95178624	95178724	BC110525:3UTR|BC110524:3UTR	262.0	-	95178624	95178724	255,0,0	1	100	0
chr2	95178024	95178124	BC110525:3UTR|BC110524:3UTR	624.49	-	95178024	95178124	255,0,0	1	100	0
chr2	95178524	95178624	BC110525:3UTR|BC110524:3UTR	698.06	-	95178524	95178624	255,0,0	1	100	0
chr2	95178574	95178674	BC110525:3UTR|BC110524:3UTR	933.4	-	95178574	95178674	255,0,0	1	100	0
chr2	95178674	95178753	BC110525:3UTR|BC110524:3UTR	10.1	-	95178674	95178753	255,0,0	1	79	0
chr2	95178524	95178624	BC110525:3UTR|BC110524:3UTR	898.94	-	95178524	95178624	255,0,0	1	100	0
chr2	95178674	95178753	BC110525:3UTR|BC110524:3UTR	923.21	-	95178674	95178753	255,0,0	1	79	0
chr2	95178524	95178624	BC110525:3UTR|BC110524:3UTR	811.58	-	95178524	95178624	255,0,0	1	100	0
chr2	95177909	95177974	BC110525:3UTR|BC110524:3UTR	293.42	-	95177909	95177974	255,0,0	1	65	0
chr2	95178324	95178424	BC110525:3UTR|BC110524:3UTR	281.47	-	95178324	95178424	255,0,0	1	100	0
chr2	95178524	95178624	BC110525:3UTR|BC110524:3UTR	925.37	-	95178524	95178624	255,0,0	1	100	0
chr2	95178574	95178674	BC110525:3UTR|BC110524:3UTR	908.12	-	95178574	95178674	255,0,0	1	100	0
chr2	95178624	95178724	BC110525:3UTR|BC110524:3UTR	792.13	-	95178624	95178724	255,0,0	1	100	0
chr2	95178324	95178424	BC110525:3UTR|BC110524:3UTR	697.25	-	95178324	95178424	255,0,0	1	100	0
chr2	95178574	95178674	BC110525:3UTR|BC110524:3UTR	514.36	-	95178574	95178674	255,0,0	1	100	0
chr2	95178324	95178424	BC110525:3UTR|BC110524:3UTR	946.87	-	95178324	95178424	255,0,0	1	100	0
chr2	95178524	95178624	BC110525:3UTR|BC110524:3UTR	999.94	-	95178524	95178624	255,0,0	1	100	0
chr2	95178524	95178624	BC110525:3UTR|BC110524:3UTR	314.99	-	95178524	95178624	255,0,0	1	100	0
chr2	95178046	95178124	BC110525:3UTR|BC110524:3UTR	894.35	-	95178046	95178124	255,0,0	1	78	0
chr2	95178324	95178424	BC110525:3UTR|BC110524:3UTR	500.1	-	95178324	95178424	255,0,0	1	100	0
chr2	95178574	95178674	BC110525:3UTR|BC110524:3UTR	413.23	-	95178574	95178674	255,0,0	1	100	0
chr2	95178524	95178624	BC110525:3UTR|BC110524:3UTR	790.01	-	95178524	95178624	255,0,0	1	100	0
chr2	95178524	95178624	BC110525:3UTR|BC110524:3UTR	826.25	-	95178524	95178624	255,0,0	1	100	0
chr2	95178574	95178674	BC110525:3UTR|BC110524:3UTR	48.59	-	95178574	95178674	255,0,0	1	100	0
chr2	95178024	95178124	BC110525:3UTR|BC110524:3UTR	309.81	-	95178024	95178124	255,0,0	1	100	0
chr2	95178474	95178574	BC110525:3UTR|BC110524:3UTR	725.16	-	95178474	95178574	255,0,0	1	100	0
chr2	95178574	95178674	BC110525:3UTR|BC110524:3UTR	463.83	-	95178574	95178674	255,0,0	1	100	0
chr2	95178674	95178753	BC110525:3UTR|BC110524:3UTR	419.92	-	95178674	95178753	255,0,0	1	79	0
chr2	95178524	95178624	BC110525:3UTR|BC110524:3UTR	247.56	-	95178524	95178624	255,0,0	1	100	0
chr2	95178574	95178674	BC110525:3UTR|BC110524:3UTR	754.5	-	95178574	95178674	255,0,0	1	100	0
chr2	95178024	95178124	BC110525:3UTR|BC110524:3UTR	335.38	-	95178024	95178124	255,0,0	1	100	0
chr2	95178624	95178724	BC110525:3UTR|BC110524:3UTR	254.83	-	95178624	95178724	255,0,0	1	100	0
chr2	95177913	95177974	BC110525:3UTR|BC110524:3UTR	261.05	-	95177913	95177974	255,0,0	1	61	0
chr2	95178674	95178753	BC110525:3UTR|BC110524:3UTR	411.76	-	95178674	95178753	255,0,0	1	79	0
chr2	95178324	95178424	BC110525:3UTR|BC110524:3UTR	913.64	-	95178324	95178424	255,0,0	1	100	0
chr2	95178524	95178624	BC110525:3UTR|BC110524:3UTR	802.81	-	95178524	95178624	255,0,0	1	100	0
chr2	95178524	95178624	BC110525:3UTR|BC110524:3UTR	851.78	-	95178524	95178624	255,0,0	1	100	0
chr2	95178624	95178724	BC110525:3UTR|BC110524:3UTR	398.57	-	95178624	95178724	255,0,0	1	100	0
chr2	95178674	95178753	BC110525:3UTR|BC110524:3UTR	644.04	-	95178674	95178753	255,0,0	1	79	0
chr2	95178524	95178624	BC110525:3UTR|BC110524:3UTR	742.15	-	95178524	95178624	255,0,0	1	100	0
chr2	95177945	95178024	BC110525:3UTR|BC110524:3UTR	27.94	-	95177945	95178024	255,0,0	1	79	0
chr2	95178524	95178624	BC110525:3UTR|BC110524:3UTR	283.21	-	95178524	95178624	255,0,0	1	100	0
chr2	95178174	95178274	BC110525:3UTR|BC110524:3UTR	280.72	-	95178174	95178274	255,0,0	1	100	0
chr2	95178624	95178724	BC110525:3UTR|BC110524:3UTR	873.58	-	95178624	95178724	255,0,0	1	100	0
chr2	95178674	95178753	BC110525:3UTR|BC110524:3UTR	147.7	-	95178674	95178753	255,0,0	1	79	0
chr2	95178624	95178724	BC110525:3UTR|BC110524:3UTR	600.63	-	95178624	95178724	255,0,0	1	100	0
chr2	95178524	95178624	BC110525:3UTR|BC110524:3UTR	734.94	-	95178524	95178624	255,0,0	1	100	0
chr2	95178202	95178274	BC110525:3UTR|BC110524:3UTR	337.95	-	95178202	95178274	255,0,0	1	72	0
chr2	95178574	95178674	BC110525:3UTR|BC110524:3UTR	892.25	-	95178574	95178674	255,0,0	1	100	0
chr2	95177912	95177974	BC110525:3UTR|BC110524:3UTR	738.93	-	95177912	95177974	255,0,0	1	62	0
chr2	95177924	95178024	BC110525:3UTR|BC110524:3UTR	780.03	-	95177924	95178024	255,0,0	1	100	0
chr2	95178024	95178124	BC110525:3UTR|BC110524:3UTR	123.16	-	95178024	95178124	255,0,0	1	100	0
chr2	95178324	95178424	BC110525:3UTR|BC110524:3UTR	503.82	-	95178324	95178424	255,0,0	1	100	0
chr2	95178324	95178424	BC110525:3UTR|BC110524:3UTR	1000.0	-	95178324	95178424	255,0,0	1	100	0
chr2	95178524	95178624	BC110525:3UTR|BC110524:3UTR	792.89	-	95178524	95178624	255,0,0	1	100	0
chr2	95178504	95178574	BC110525:3UTR|BC110524:3UTR	999.95	-	95178504	95178574	255,0,0	1	70	0
chr2	95178524	95178624	BC110525:3UTR|BC110524:3UTR	1000.0	-	95178524	95178624	255,0,0	1	100	0
chr2	95178574	95178674	BC110525:3UTR|BC110524:3UTR	702.19	-	95178574	95178674	255,0,0	1	100	0
chr2	95178624	95178724	BC110525:3UTR|BC110524:3UTR	438.32	-	95178624	95178724	255,0,0	1	100	0
chr2	95178524	95178624	BC110525:3UTR|BC110524:3UTR	465.3	-	95178524	95178624	255,0,0	1	100	0
chr2	95178574	95178674	BC110525:3UTR|BC110524:3UTR	974.52	-	95178574	95178674	255,0,0	1	100	0
chr2	95178624	95178724	BC110525:3UTR|BC110524:3UTR	949.89	-	95178624	95178724	255,0,0	1	100	0
chr2	95178524	95178624	BC110525:3UTR|BC110524:3UTR	195.14	-	95178524	95178624	255,0,0	1	100	0
chr2	95178590	95178674	BC110525:3UTR|BC110524:3UTR	660.65	-	95178590	95178674	255,0,0	1	84	0
chr2	95178574	95178674	BC110525:3UTR|BC110524:3UTR	485.55	-	95178574	95178674	255,0,0	1	100	0
chr2	95177900	95177974	BC110525:3UTR|BC110524:3UTR	876.47	-	95177900	95177974	255,0,0	1	74	0
chr2	95177924	95178024	BC110525:3UTR|BC110524:3UTR	552.05	-	95177924	95178024	255,0,0	1	100	0
chr2	95178324	95178424	BC110525:3UTR|BC110524:3UTR	618.98	-	95178324	95178424	255,0,0	1	100	0
chr2	95178574	95178674	BC110525:3UTR|BC110524:3UTR	586.68	-	95178574	95178674	255,0,0	1	100	0
chr2	95177924	95178024	BC110525:3UTR|BC110524:3UTR	935.38	-	95177924	95178024	255,0,0	1	100	0
chr2	95177974	95178074	BC110525:3UTR|BC110524:3UTR	760.91	-	95177974	95178074	255,0,0	1	100	0
chr2	95178024	95178124	BC110525:3UTR|BC110524:3UTR	483.42	-	95178024	95178124	255,0,0	1	100	0
chr2	95178624	95178724	BC110525:3UTR|BC110524:3UTR	893.76	-	95178624	95178724	255,0,0	1	100	0
chr2	95178474	95178574	BC110525:3UTR|BC110524:3UTR	814.08	-	95178474	95178574	255,0,0	1	100	0
chr2	95178524	95178624	BC110525:3UTR|BC110524:3UTR	215.11	-	95178524	95178624	255,0,0	1	100	0
chr2	95178674	95178753	BC110525:3UTR|BC110524:3UTR	437.22	-	95178674	95178753	255,0,0	1	79	0
chr2	95178674	95178753	BC110525:3UTR|BC110524:3UTR	943.97	-	95178674	95178753	255,0,0	1	79	0
chr2	95178324	95178424	BC110525:3UTR|BC110524:3UTR	703.55	-	95178324	95178424	255,0,0	1	100	0
chr2	95178474	95178574	BC110525:3UTR|BC110524:3UTR	350.89	-	95178474	95178574	255,0,0	1	100	0
chr2	95178624	95178724	BC110525:3UTR|BC110524:3UTR	215.78	-	95178624	95178724	255,0,0	1	100	0
chr2	95178474	95178574	BC110525:3UTR|BC110524:3UTR	113.11	-	95178474	95178574	255,0,0	1	100	0
chr2	95178610	95178674	BC110525:3UTR|BC110524:3UTR	385.08	-	95178610	95178674	255,0,0	1	64	0
chr2	95178624	95178724	BC110525:3UTR|BC110524:3UTR	268.8	-	95178624	95178724	255,0,0	1	100	0
chr2	95178324	95178424	BC110525:3UTR|BC110524:3UTR	40.95	-	95178324	95178424	255,0,0	1	100	0
chr2	95178524	95178624	BC110525:3UTR|BC110524:3UTR	460.62	-	95178524	95178624	255,0,0	1	100	0
chr2	95178174	95178274	BC110525:3UTR|BC110524:3UTR	115.2	-	95178174	95178274	255,0,0	1	100	0
chr2	95178674	95178753	BC110525:3UTR|BC110524:3UTR	606.16	-	95178674	95178753	255,0,0	1	79	0
chr2	95178524	95178624	BC110525:3UTR|BC110524:3UTR	706.74	-	95178524	95178624	255,0,0	1	100	0
chr2	95178574	95178674	BC110525:3UTR|BC110524:3UTR	404.83	-	95178574	95178674	255,0,0	1	100	0
chr2	95178674	95178753	BC110525:3UTR|BC110524:3UTR	601.93	-	95178674	95178753	255,0,0	1	79	0
chr2	95178576	95178674	BC110525:3UTR|BC110524:3UTR	843.53	-	95178576	95178674	255,0,0	1	98	0
chr2	95178674	95178753	BC110525:3UTR|BC110524:3UTR	606.16	-	95178674	95178753	255,0,0	1	79	0
chr2	95178524	95178624	BC110525:3UTR|BC110524:3UTR	570.52	-	95178524	95178624	255,0,0	1	100	0
chr2	95178524	95178624	BC110525:3UTR|BC110524:3UTR	999.98	-	95178524	95178624	255,0,0	1	100	0
chr2	95178574	95178674	BC110525:3UTR|BC110524:3UTR	958.94	-	95178574	95178674	255,0,0	1	100	0
chr2	95178590	95178674	BC110525:3UTR|BC110524:3UTR	467.12	-	95178590	95178674	255,0,0	1	84	0
chr2	95178674	95178753	BC110525:3UTR|BC110524:3UTR	133.0	-	95178674	95178753	255,0,0	1	79	0
chr2	95178524	95178624	BC110525:3UTR|BC110524:3UTR	973.28	-	95178524	95178624	255,0,0	1	100	0
chr2	95178574	95178674	BC110525:3UTR|BC110524:3UTR	859.45	-	95178574	95178674	255,0,0	1	100	0
chr2	95178574	95178674	BC110525:3UTR|BC110524:3UTR	999.81	-	95178574	95178674	255,0,0	1	100	0
chr2	95178624	95178724	BC110525:3UTR|BC110524:3UTR	91.01	-	95178624	95178724	255,0,0	1	100	0
chr2	95178624	95178724	BC110525:3UTR|BC110524:3UTR	898.77	-	95178624	95178724	255,0,0	1	100	0
chr2	95178624	95178724	BC110525:3UTR|BC110524:3UTR	822.61	-	95178624	95178724	255,0,0	1	100	0
chr2	95178574	95178674	BC110525:3UTR|BC110524:3UTR	877.55	-	95178574	95178674	255,0,0	1	100	0
chr2	95178574	95178674	BC110525:3UTR|BC110524:3UTR	485.78	-	95178574	95178674	255,0,0	1	100	0
chr2	95178474	95178574	BC110525:3UTR|BC110524:3UTR	891.29	-	95178474	95178574	255,0,0	1	100	0
chr2	95178524	95178624	BC110525:3UTR|BC110524:3UTR	418.16	-	95178524	95178624	255,0,0	1	100	0
chr2	95178574	95178674	BC110525:3UTR|BC110524:3UTR	484.29	-	95178574	95178674	255,0,0	1	100	0
chr2	95178324	95178424	BC110525:3UTR|BC110524:3UTR	250.81	-	95178324	95178424	255,0,0	1	100	0
chr2	95178474	95178574	BC110525:3UTR|BC110524:3UTR	866.71	-	95178474	95178574	255,0,0	1	100	0
chr2	95178524	95178624	BC110525:3UTR|BC110524:3UTR	316.43	-	95178524	95178624	255,0,0	1	100	0
chr2	95178674	95178753	BC110525:3UTR|BC110524:3UTR	28.81	-	95178674	95178753	255,0,0	1	79	0
chr2	95178474	95178574	BC110525:3UTR|BC110524:3UTR	890.64	-	95178474	95178574	255,0,0	1	100	0
chr2	95178574	95178674	BC110525:3UTR|BC110524:3UTR	834.48	-	95178574	95178674	255,0,0	1	100	0
chr2	95178574	95178674	BC110525:3UTR|BC110524:3UTR	999.95	-	95178574	95178674	255,0,0	1	100	0
chr2	95178624	95178724	BC110525:3UTR|BC110524:3UTR	949.49	-	95178624	95178724	255,0,0	1	100	0
chr2	95178574	95178674	BC110525:3UTR|BC110524:3UTR	704.27	-	95178574	95178674	255,0,0	1	100	0
chr2	95178324	95178424	BC110525:3UTR|BC110524:3UTR	683.31	-	95178324	95178424	255,0,0	1	100	0
chr2	95178674	95178753	BC110525:3UTR|BC110524:3UTR	695.37	-	95178674	95178753	255,0,0	1	79	0
chr2	95178674	95178753	BC110525:3UTR|BC110524:3UTR	780.59	-	95178674	95178753	255,0,0	1	79	0
chr2	95178374	95178474	BC110525:3UTR|BC110524:3UTR	668.7	-	95178374	95178474	255,0,0	1	100	0
chr2	95178524	95178624	BC110525:3UTR|BC110524:3UTR	471.78	-	95178524	95178624	255,0,0	1	100	0
chr2	95178674	95178753	BC110525:3UTR|BC110524:3UTR	626.52	-	95178674	95178753	255,0,0	1	79	0
chr2	95178524	95178624	BC110525:3UTR|BC110524:3UTR	305.88	-	95178524	95178624	255,0,0	1	100	0
chr2	95177910	95177974	BC110525:3UTR|BC110524:3UTR	563.83	-	95177910	95177974	255,0,0	1	64	0
chr2	95178024	95178124	BC110525:3UTR|BC110524:3UTR	528.02	-	95178024	95178124	255,0,0	1	100	0
chr2	95178674	95178753	BC110525:3UTR|BC110524:3UTR	218.2	-	95178674	95178753	255,0,0	1	79	0
chr2	95178037	95178124	BC110525:3UTR|BC110524:3UTR	735.1	-	95178037	95178124	255,0,0	1	87	0
chr2	95178474	95178574	BC110525:3UTR|BC110524:3UTR	453.87	-	95178474	95178574	255,0,0	1	100	0
chr2	95178524	95178624	BC110525:3UTR|BC110524:3UTR	615.39	-	95178524	95178624	255,0,0	1	100	0
chr2	95178574	95178674	BC110525:3UTR|BC110524:3UTR	616.96	-	95178574	95178674	255,0,0	1	100	0
chr2	95178624	95178724	BC110525:3UTR|BC110524:3UTR	319.16	-	95178624	95178724	255,0,0	1	100	0
chr2	95178624	95178724	BC110525:3UTR|BC110524:3UTR	59.46	-	95178624	95178724	255,0,0	1	100	0
chr2	95178674	95178753	BC110525:3UTR|BC110524:3UTR	579.46	-	95178674	95178753	255,0,0	1	79	0
chr2	95178674	95178753	BC110525:3UTR|BC110524:3UTR	347.26	-	95178674	95178753	255,0,0	1	79	0
chr2	95178544	95178624	BC110525:3UTR|BC110524:3UTR	683.71	-	95178544	95178624	255,0,0	1	80	0
chr2	95178624	95178724	BC110525:3UTR|BC110524:3UTR	942.07	-	95178624	95178724	255,0,0	1	100	0
chr2	95178474	95178574	BC110525:3UTR|BC110524:3UTR	968.51	-	95178474	95178574	255,0,0	1	100	0
chr2	95178524	95178624	BC110525:3UTR|BC110524:3UTR	432.52	-	95178524	95178624	255,0,0	1	100	0
chr2	95178574	95178674	BC110525:3UTR|BC110524:3UTR	409.68	-	95178574	95178674	255,0,0	1	100	0
chr2	95178574	95178674	BC110525:3UTR|BC110524:3UTR	478.76	-	95178574	95178674	255,0,0	1	100	0
chr2	95178624	95178724	BC110525:3UTR|BC110524:3UTR	431.3	-	95178624	95178724	255,0,0	1	100	0
chr2	95178578	95178674	BC110525:3UTR|BC110524:3UTR	514.74	-	95178578	95178674	255,0,0	1	96	0
chr2	95178674	95178753	BC110525:3UTR|BC110524:3UTR	672.43	-	95178674	95178753	255,0,0	1	79	0
chr2	95178624	95178724	BC110525:3UTR|BC110524:3UTR	142.61	-	95178624	95178724	255,0,0	1	100	0
chr2	95178024	95178124	BC110525:3UTR|BC110524:3UTR	39.11	-	95178024	95178124	255,0,0	1	100	0
chr2	95178524	95178624	BC110525:3UTR|BC110524:3UTR	886.64	-	95178524	95178624	255,0,0	1	100	0
chr2	95178574	95178674	BC110525:3UTR|BC110524:3UTR	618.6	-	95178574	95178674	255,0,0	1	100	0
chr2	95178524	95178624	BC110525:3UTR|BC110524:3UTR	886.46	-	95178524	95178624	255,0,0	1	100	0
chr2	95178624	95178724	BC110525:3UTR|BC110524:3UTR	369.21	-	95178624	95178724	255,0,0	1	100	0
chr2	95178374	95178474	BC110525:3UTR|BC110524:3UTR	433.48	-	95178374	95178474	255,0,0	1	100	0
chr2	95178524	95178624	BC110525:3UTR|BC110524:3UTR	250.34	-	95178524	95178624	255,0,0	1	100	0
chr2	95178544	95178624	BC110525:3UTR|BC110524:3UTR	683.71	-	95178544	95178624	255,0,0	1	80	0
chr2	95178474	95178574	BC110525:3UTR|BC110524:3UTR	316.51	-	95178474	95178574	255,0,0	1	100	0
chr2	95178524	95178624	BC110525:3UTR|BC110524:3UTR	432.39	-	95178524	95178624	255,0,0	1	100	0
chr2	95178674	95178753	BC110525:3UTR|BC110524:3UTR	858.86	-	95178674	95178753	255,0,0	1	79	0
chr2	95178324	95178424	BC110525:3UTR|BC110524:3UTR	711.62	-	95178324	95178424	255,0,0	1	100	0
chr2	95177893	95177974	BC110525:3UTR|BC110524:3UTR	811.71	-	95177893	95177974	255,0,0	1	81	0
chr2	95178024	95178124	BC110525:3UTR|BC110524:3UTR	687.02	-	95178024	95178124	255,0,0	1	100	0
chr2	95178524	95178624	BC110525:3UTR|BC110524:3UTR	965.69	-	95178524	95178624	255,0,0	1	100	0
chr2	95178574	95178674	BC110525:3UTR|BC110524:3UTR	261.55	-	95178574	95178674	255,0,0	1	100	0
chr2	95178624	95178724	BC110525:3UTR|BC110524:3UTR	379.23	-	95178624	95178724	255,0,0	1	100	0
chr2	95178524	95178624	BC110525:3UTR|BC110524:3UTR	378.36	-	95178524	95178624	255,0,0	1	100	0
chr2	95178624	95178724	BC110525:3UTR|BC110524:3UTR	552.78	-	95178624	95178724	255,0,0	1	100	0
chr2	95178524	95178624	BC110525:3UTR|BC110524:3UTR	378.36	-	95178524	95178624	255,0,0	1	100	0
chr2	95178624	95178724	BC110525:3UTR|BC110524:3UTR	552.78	-	95178624	95178724	255,0,0	1	100	0
chr2	95178474	95178574	BC110525:3UTR|BC110524:3UTR	999.94	-	95178474	95178574	255,0,0	1	100	0
chr2	95178524	95178624	BC110525:3UTR|BC110524:3UTR	100.24	-	95178524	95178624	255,0,0	1	100	0
chr2	95178624	95178724	BC110525:3UTR|BC110524:3UTR	741.83	-	95178624	95178724	255,0,0	1	100	0
chr2	95178674	95178753	BC110525:3UTR|BC110524:3UTR	810.24	-	95178674	95178753	255,0,0	1	79	0
chr2	95178524	95178624	BC110525:3UTR|BC110524:3UTR	378.36	-	95178524	95178624	255,0,0	1	100	0
chr2	95178624	95178724	BC110525:3UTR|BC110524:3UTR	552.78	-	95178624	95178724	255,0,0	1	100	0
chr2	95178574	95178674	BC110525:3UTR|BC110524:3UTR	661.8	-	95178574	95178674	255,0,0	1	100	0
chr2	95178324	95178424	BC110525:3UTR|BC110524:3UTR	290.07	-	95178324	95178424	255,0,0	1	100	0
chr2	95178524	95178624	BC110525:3UTR|BC110524:3UTR	378.36	-	95178524	95178624	255,0,0	1	100	0
chr2	95178624	95178724	BC110525:3UTR|BC110524:3UTR	552.78	-	95178624	95178724	255,0,0	1	100	0
chr2	95178574	95178674	BC110525:3UTR|BC110524:3UTR	206.31	-	95178574	95178674	255,0,0	1	100	0
chr2	95178574	95178674	BC110525:3UTR|BC110524:3UTR	641.49	-	95178574	95178674	255,0,0	1	100	0
chr2	95178524	95178624	BC110525:3UTR|BC110524:3UTR	638.56	-	95178524	95178624	255,0,0	1	100	0
chr2	95178503	95178574	BC110525:3UTR|BC110524:3UTR	806.25	-	95178503	95178574	255,0,0	1	71	0
chr2	95178524	95178624	BC110525:3UTR|BC110524:3UTR	416.1	-	95178524	95178624	255,0,0	1	100	0
chr2	95178524	95178624	BC110525:3UTR|BC110524:3UTR	931.21	-	95178524	95178624	255,0,0	1	100	0
chr2	95178574	95178674	BC110525:3UTR|BC110524:3UTR	192.28	-	95178574	95178674	255,0,0	1	100	0
chr2	95178624	95178724	BC110525:3UTR|BC110524:3UTR	361.62	-	95178624	95178724	255,0,0	1	100	0
chr2	95178524	95178624	BC110525:3UTR|BC110524:3UTR	908.19	-	95178524	95178624	255,0,0	1	100	0
chr2	95178624	95178724	BC110525:3UTR|BC110524:3UTR	361.62	-	95178624	95178724	255,0,0	1	100	0
chr2	95178574	95178674	BC110525:3UTR|BC110524:3UTR	565.55	-	95178574	95178674	255,0,0	1	100	0
chr2	95178574	95178674	BC110525:3UTR|BC110524:3UTR	999.87	-	95178574	95178674	255,0,0	1	100	0
chr2	95178524	95178624	BC110525:3UTR|BC110524:3UTR	955.1	-	95178524	95178624	255,0,0	1	100	0
chr2	95178574	95178674	BC110525:3UTR|BC110524:3UTR	114.07	-	95178574	95178674	255,0,0	1	100	0
chr2	95178624	95178724	BC110525:3UTR|BC110524:3UTR	358.01	-	95178624	95178724	255,0,0	1	100	0
chr2	95178524	95178624	BC110525:3UTR|BC110524:3UTR	999.94	-	95178524	95178624	255,0,0	1	100	0
chr2	95178524	95178624	BC110525:3UTR|BC110524:3UTR	594.85	-	95178524	95178624	255,0,0	1	100	0
chr2	95178024	95178124	BC110525:3UTR|BC110524:3UTR	456.88	-	95178024	95178124	255,0,0	1	100	0
chr2	95178474	95178574	BC110525:3UTR|BC110524:3UTR	463.46	-	95178474	95178574	255,0,0	1	100	0
chr2	95178574	95178674	BC110525:3UTR|BC110524:3UTR	367.36	-	95178574	95178674	255,0,0	1	100	0
chr2	95178474	95178574	BC110525:3UTR|BC110524:3UTR	146.96	-	95178474	95178574	255,0,0	1	100	0
chr2	95178524	95178624	BC110525:3UTR|BC110524:3UTR	418.16	-	95178524	95178624	255,0,0	1	100	0
chr2	95178474	95178574	BC110525:3UTR|BC110524:3UTR	969.34	-	95178474	95178574	255,0,0	1	100	0
chr2	95178524	95178624	BC110525:3UTR|BC110524:3UTR	970.58	-	95178524	95178624	255,0,0	1	100	0
chr2	95178574	95178674	BC110525:3UTR|BC110524:3UTR	637.59	-	95178574	95178674	255,0,0	1	100	0
chr2	95178634	95178724	BC110525:3UTR|BC110524:3UTR	545.92	-	95178634	95178724	255,0,0	1	90	0
chr2	95178574	95178674	BC110525:3UTR|BC110524:3UTR	749.47	-	95178574	95178674	255,0,0	1	100	0
chr2	95177924	95178024	BC110525:3UTR|BC110524:3UTR	913.49	-	95177924	95178024	255,0,0	1	100	0
chr2	95178577	95178674	BC110525:3UTR|BC110524:3UTR	37.58	-	95178577	95178674	255,0,0	1	97	0
chr2	95178574	95178674	BC110525:3UTR|BC110524:3UTR	497.84	-	95178574	95178674	255,0,0	1	100	0
chr2	95178524	95178624	BC110525:3UTR|BC110524:3UTR	845.93	-	95178524	95178624	255,0,0	1	100	0
chr2	95178324	95178424	BC110525:3UTR|BC110524:3UTR	858.58	-	95178324	95178424	255,0,0	1	100	0
chr2	95178574	95178674	BC110525:3UTR|BC110524:3UTR	178.19	-	95178574	95178674	255,0,0	1	100	0
chr2	95178524	95178624	BC110525:3UTR|BC110524:3UTR	439.4	-	95178524	95178624	255,0,0	1	100	0
chr2	95178574	95178674	BC110525:3UTR|BC110524:3UTR	875.75	-	95178574	95178674	255,0,0	1	100	0
chr2	95178674	95178753	BC110525:3UTR|BC110524:3UTR	351.45	-	95178674	95178753	255,0,0	1	79	0
chr2	95178574	95178674	BC110525:3UTR|BC110524:3UTR	730.36	-	95178574	95178674	255,0,0	1	100	0
chr2	95178624	95178724	BC110525:3UTR|BC110524:3UTR	270.35	-	95178624	95178724	255,0,0	1	100	0
chr2	95178589	95178674	BC110525:3UTR|BC110524:3UTR	573.91	-	95178589	95178674	255,0,0	1	85	0
chr2	95178537	95178624	BC110525:3UTR|BC110524:3UTR	931.72	-	95178537	95178624	255,0,0	1	87	0
chr2	95178624	95178724	BC110525:3UTR|BC110524:3UTR	326.59	-	95178624	95178724	255,0,0	1	100	0
chr2	95178590	95178674	BC110525:3UTR|BC110524:3UTR	999.99	-	95178590	95178674	255,0,0	1	84	0
chr2	95178624	95178724	BC110525:3UTR|BC110524:3UTR	442.81	-	95178624	95178724	255,0,0	1	100	0
chr2	95178674	95178753	BC110525:3UTR|BC110524:3UTR	59.05	-	95178674	95178753	255,0,0	1	79	0
chr2	95178624	95178724	BC110525:3UTR|BC110524:3UTR	887.08	-	95178624	95178724	255,0,0	1	100	0
chr2	95178577	95178674	BC110525:3UTR|BC110524:3UTR	963.74	-	95178577	95178674	255,0,0	1	97	0
chr2	95178474	95178574	BC110525:3UTR|BC110524:3UTR	69.24	-	95178474	95178574	255,0,0	1	100	0
chr2	95178624	95178724	BC110525:3UTR|BC110524:3UTR	531.68	-	95178624	95178724	255,0,0	1	100	0
chr2	95178559	95178624	BC110525:3UTR|BC110524:3UTR	907.12	-	95178559	95178624	255,0,0	1	65	0
chr2	95178624	95178724	BC110525:3UTR|BC110524:3UTR	318.84	-	95178624	95178724	255,0,0	1	100	0
chr2	95178474	95178574	BC110525:3UTR|BC110524:3UTR	316.51	-	95178474	95178574	255,0,0	1	100	0
chr2	95178674	95178753	BC110525:3UTR|BC110524:3UTR	858.86	-	95178674	95178753	255,0,0	1	79	0
chr2	95178624	95178724	BC110525:3UTR|BC110524:3UTR	23.3	-	95178624	95178724	255,0,0	1	100	0
chr2	95178574	95178674	BC110525:3UTR|BC110524:3UTR	287.35	-	95178574	95178674	255,0,0	1	100	0
chr2	95178624	95178712	BC110525:3UTR|BC110524:3UTR	74.12	-	95178624	95178712	255,0,0	1	88	0
chr2	95178024	95178124	BC110525:3UTR|BC110524:3UTR	660.79	-	95178024	95178124	255,0,0	1	100	0
chr2	95178574	95178674	BC110525:3UTR|BC110524:3UTR	395.67	-	95178574	95178674	255,0,0	1	100	0
chr2	95178534	95178624	BC110525:3UTR|BC110524:3UTR	795.85	-	95178534	95178624	255,0,0	1	90	0
chr2	95177913	95177974	BC110525:3UTR|BC110524:3UTR	969.23	-	95177913	95177974	255,0,0	1	61	0
chr2	95177924	95178024	BC110525:3UTR|BC110524:3UTR	999.98	-	95177924	95178024	255,0,0	1	100	0
chr2	95178624	95178724	BC110525:3UTR|BC110524:3UTR	684.02	-	95178624	95178724	255,0,0	1	100	0
chr2	95178624	95178692	BC110525:3UTR|BC110524:3UTR	832.01	-	95178624	95178692	255,0,0	1	68	0
chr2	95178574	95178674	BC110525:3UTR|BC110524:3UTR	373.49	-	95178574	95178674	255,0,0	1	100	0
chr2	95178329	95178424	BC110525:3UTR|BC110524:3UTR	911.32	-	95178329	95178424	255,0,0	1	95	0
chr2	95178674	95178753	BC110525:3UTR|BC110524:3UTR	144.41	-	95178674	95178753	255,0,0	1	79	0
chr2	95178329	95178424	BC110525:3UTR|BC110524:3UTR	911.32	-	95178329	95178424	255,0,0	1	95	0
chr2	95178674	95178753	BC110525:3UTR|BC110524:3UTR	144.41	-	95178674	95178753	255,0,0	1	79	0
chr2	95178329	95178424	BC110525:3UTR|BC110524:3UTR	911.32	-	95178329	95178424	255,0,0	1	95	0
chr2	95178674	95178753	BC110525:3UTR|BC110524:3UTR	144.41	-	95178674	95178753	255,0,0	1	79	0
chr2	95178329	95178424	BC110525:3UTR|BC110524:3UTR	911.32	-	95178329	95178424	255,0,0	1	95	0
chr2	95177875	95177974	BC110525:3UTR|BC110524:3UTR	341.87	-	95177875	95177974	255,0,0	1	99	0
chr2	95178624	95178724	BC110525:3UTR|BC110524:3UTR	634.34	-	95178624	95178724	255,0,0	1	100	0
chr2	95178574	95178674	BC110525:3UTR|BC110524:3UTR	667.26	-	95178574	95178674	255,0,0	1	100	0
chr2	95178524	95178624	BC110525:3UTR|BC110524:3UTR	602.63	-	95178524	95178624	255,0,0	1	100	0
chr2	95178324	95178391	BC110525:3UTR|BC110524:3UTR	100.0	-	95178324	95178391	255,0,0	1	67	0
chr2	95178634	95178724	BC110525:3UTR|BC110524:3UTR	545.92	-	95178634	95178724	255,0,0	1	90	0
chr2	95178324	95178391	BC110525:3UTR|BC110524:3UTR	738.2	-	95178324	95178391	255,0,0	1	67	0
chr2	95178510	95178574	BC110525:3UTR|BC110524:3UTR	312.63	-	95178510	95178574	255,0,0	1	64	0
chr2	95178174	95178274	BC110525:3UTR|BC110524:3UTR	222.23	-	95178174	95178274	255,0,0	1	100	0
chr2	95178324	95178424	BC110525:3UTR|BC110524:3UTR	808.91	-	95178324	95178424	255,0,0	1	100	0
chr2	95178524	95178624	BC110525:3UTR|BC110524:3UTR	702.92	-	95178524	95178624	255,0,0	1	100	0
chr2	95178324	95178387	BC110525:3UTR|BC110524:3UTR	279.5	-	95178324	95178387	255,0,0	1	63	0
chr2	95178524	95178624	BC110525:3UTR|BC110524:3UTR	594.84	-	95178524	95178624	255,0,0	1	100	0
chr2	95178324	95178424	BC110525:3UTR|BC110524:3UTR	843.59	-	95178324	95178424	255,0,0	1	100	0
chr2	95186822	95186911	BC110524:5UTR	999.95	-	95186822	95186911	255,0,0	1	89	0
chr2	94901818	94901918	BC042429:5UTR	870.45	-	94901818	94901918	255,0,0	1	100	0
chr2	94902068	94902168	BC042429:5UTR	962.32	-	94902068	94902168	255,0,0	1	100	0
chr2	94902168	94902268	BC042429:5UTR	719.08	-	94902168	94902268	255,0,0	1	100	0
chr2	94902768	94902951	BC042429:5UTR	588.66	-	94902768	94902951	255,0,0	2	9,91	0,92
chr2	94899548	94899648	BC042429:3UTR	0.81	-	94899548	94899648	255,0,0	1	100	0
chr2	94900198	94900298	BC042429:3UTR	355.35	-	94900198	94900298	255,0,0	1	100	0
chr2	94900248	94900348	BC042429:3UTR	765.28	-	94900248	94900348	255,0,0	1	100	0
chr2	94900798	94900898	BC042429:3UTR	947.33	-	94900798	94900898	255,0,0	1	100	0
chr2	88266748	88266848	BC064423:3UTR	929.52	+	88266748	88266848	0,0,255	1	100	0
chr2	88191646	88191746	BC126191:3UTR	160.2	+	88191646	88191746	0,0,255	1	100	0
chr2	87837455	87837552	BC005379:3UTR	242.64	+	87837455	87837552	0,0,255	1	97	0
chr2	88136280	88136380	BC015927:5UTR	617.54	-	88136280	88136380	255,0,0	1	100	0
chr2	88117595	88136269	BC107580:5UTR	143.51	-	88117595	88136269	255,0,0	2	90,10	0,18664
chr2	87837455	87837552	BC005379:3UTR	242.64	+	87837455	87837552	0,0,255	1	97	0
chr2	86865939	86866039	BC025715:3UTR	539.47	-	86865939	86866039	255,0,0	1	100	0
chr2	86854645	86854745	BC012165:3UTR	645.1	+	86854645	86854745	0,0,255	1	100	0
chr2	86854895	86854995	BC012165:3UTR	999.96	+	86854895	86854995	0,0,255	1	100	0
chr2	86855495	86855595	BC012165:3UTR	329.05	+	86855495	86855595	0,0,255	1	100	0
chr2	86855490	86855590	BC047668:3UTR	350.6	+	86855490	86855590	0,0,255	1	100	0
chr2	86294782	86294882	BC064846:3UTR	397.56	-	86294782	86294882	255,0,0	1	100	0
chr2	86295282	86295382	BC064846:3UTR	182.73	-	86295282	86295382	255,0,0	1	100	0
chr2	86296532	86296632	BC064846:3UTR	910.29	-	86296532	86296632	255,0,0	1	100	0
chr2	86296832	86296932	BC064846:3UTR	785.86	-	86296832	86296932	255,0,0	1	100	0
chr2	86296882	86296982	BC064846:3UTR	676.71	-	86296882	86296982	255,0,0	1	100	0
chr2	86297132	86297232	BC064846:3UTR	948.73	-	86297132	86297232	255,0,0	1	100	0
chr2	86297332	86297432	BC064846:3UTR	292.36	-	86297332	86297432	255,0,0	1	100	0
chr2	85868174	85868274	BC021207:3UTR	903.41	+	85868174	85868274	0,0,255	1	100	0
chr2	85868624	85868693	BC094832:3UTR	380.42	+	85868624	85868693	0,0,255	1	69	0
chr2	85920527	85920627	BC065936:3UTR	155.26	-	85920527	85920627	255,0,0	1	100	0
chr2	85920027	85920127	BC065936:3UTR	333.97	-	85920027	85920127	255,0,0	1	100	0
chr2	85920527	85920627	BC065936:3UTR	8.64	-	85920527	85920627	255,0,0	1	100	0
chr2	85834582	85834682	BC021207:5UTR	603.48	+	85834582	85834682	0,0,255	1	100	0
chr2	85868174	85868274	BC021207:3UTR	903.41	+	85868174	85868274	0,0,255	1	100	0
chr2	85662550	85662650	BC001634:3UTR	367.73	+	85662550	85662650	0,0,255	1	100	0
chr2	85662550	85662650	BC001634:3UTR	290.62	+	85662550	85662650	0,0,255	1	100	0
chr2	85624956	85625056	BC001686:3UTR|BC001854:3UTR	756.21	+	85624956	85625056	0,0,255	1	100	0
chr2	85625156	85625256	BC001686:3UTR|BC001854:3UTR	972.91	+	85625156	85625256	0,0,255	1	100	0
chr2	85625206	85625306	BC001686:3UTR|BC001854:3UTR	999.94	+	85625206	85625306	0,0,255	1	100	0
chr2	85625406	85625506	BC001686:3UTR|BC001854:3UTR	910.47	+	85625406	85625506	0,0,255	1	100	0
chr2	85625456	85625556	BC001686:3UTR|BC001854:3UTR	850.64	+	85625456	85625556	0,0,255	1	100	0
chr2	85625706	85625806	BC001686:3UTR|BC001854:3UTR	805.86	+	85625706	85625806	0,0,255	1	100	0
chr2	85624956	85625056	BC001686:3UTR|BC001854:3UTR	667.15	+	85624956	85625056	0,0,255	1	100	0
chr2	85625106	85625206	BC001686:3UTR|BC001854:3UTR	1.57	+	85625106	85625206	0,0,255	1	100	0
chr2	85625156	85625256	BC001686:3UTR|BC001854:3UTR	959.28	+	85625156	85625256	0,0,255	1	100	0
chr2	85625206	85625306	BC001686:3UTR|BC001854:3UTR	999.9	+	85625206	85625306	0,0,255	1	100	0
chr2	85625256	85625356	BC001686:3UTR|BC001854:3UTR	108.07	+	85625256	85625356	0,0,255	1	100	0
chr2	85625306	85625406	BC001686:3UTR|BC001854:3UTR	29.82	+	85625306	85625406	0,0,255	1	100	0
chr2	85625356	85625456	BC001686:3UTR|BC001854:3UTR	174.85	+	85625356	85625456	0,0,255	1	100	0
chr2	85625406	85625506	BC001686:3UTR|BC001854:3UTR	750.73	+	85625406	85625506	0,0,255	1	100	0
chr2	85625456	85625556	BC001686:3UTR|BC001854:3UTR	787.25	+	85625456	85625556	0,0,255	1	100	0
chr2	85625506	85625606	BC001686:3UTR|BC001854:3UTR	553.91	+	85625506	85625606	0,0,255	1	100	0
chr2	85625606	85625706	BC001686:3UTR|BC001854:3UTR	610.8	+	85625606	85625706	0,0,255	1	100	0
chr2	85625706	85625806	BC001686:3UTR|BC001854:3UTR	877.72	+	85625706	85625806	0,0,255	1	100	0
chr2	202053496	202053596	BC090871:3UTR	448.39	+	202053496	202053596	0,0,255	1	100	0
chr2	202053546	202053646	BC090871:3UTR	497.0	+	202053546	202053646	0,0,255	1	100	0
chr2	202053696	202053796	BC090871:3UTR	271.42	+	202053696	202053796	0,0,255	1	100	0
chr2	202053196	202053296	BC090871:3UTR	75.48	+	202053196	202053296	0,0,255	1	100	0
chr2	85423240	85423340	BC068517:3UTR	451.59	-	85423240	85423340	255,0,0	1	100	0
chr2	85423340	85423440	BC068517:3UTR	116.82	-	85423340	85423440	255,0,0	1	100	0
chr2	85423640	85423740	BC068517:3UTR	757.04	-	85423640	85423740	255,0,0	1	100	0
chr2	85134193	85134293	BC000178:3UTR	321.06	+	85134193	85134293	0,0,255	1	100	0
chr2	85134243	85134343	BC000178:3UTR	943.23	+	85134243	85134343	0,0,255	1	100	0
chr2	85134193	85134293	BC000178:3UTR	103.7	+	85134193	85134293	0,0,255	1	100	0
chr2	79593815	79732259	BC040458:5UTR	102.94	+	79593815	79732259	0,0,255	2	26,74	0,138370
chr2	79732209	79825037	BC040458:5UTR	899.25	+	79732209	79825037	0,0,255	2	83,17	0,92811
chr2	80728658	80728758	BC040458:3UTR|BC052996:3UTR	714.55	+	80728658	80728758	0,0,255	1	100	0
chr2	80728708	80728808	BC040458:3UTR|BC052996:3UTR	974.36	+	80728708	80728808	0,0,255	1	100	0
chr2	80728858	80728958	BC040458:3UTR|BC052996:3UTR	845.81	+	80728858	80728958	0,0,255	1	100	0
chr2	80728908	80729008	BC040458:3UTR|BC052996:3UTR	945.43	+	80728908	80729008	0,0,255	1	100	0
chr2	80729308	80729408	BC040458:3UTR|BC052996:3UTR	916.91	+	80729308	80729408	0,0,255	1	100	0
chr2	80728708	80728808	BC040458:3UTR|BC052996:3UTR	999.94	+	80728708	80728808	0,0,255	1	100	0
chr2	80728858	80728958	BC040458:3UTR|BC052996:3UTR	730.01	+	80728858	80728958	0,0,255	1	100	0
chr2	77602355	77602745	BC099738:5UTR|BC110058:5UTR	767.94	-	77602355	77602745	255,0,0	2	97,3	0,387
chr2	77602405	77602795	BC099738:5UTR|BC110058:5UTR	930.52	-	77602405	77602795	255,0,0	2	47,53	0,337
chr2	77598799	77598899	BC099738:3UTR|BC110058:3UTR|BC098267:3UTR|BC098301:3UTR	481.34	-	77598799	77598899	255,0,0	1	100	0
chr2	77602749	77602844	BC098267:5UTR|BC098301:5UTR	3.94	-	77602749	77602844	255,0,0	1	95	0
chr2	75743341	75743441	BC064559:3UTR	279.54	-	75743341	75743441	255,0,0	1	100	0
chr2	74971926	74972026	BC064369:3UTR	965.75	+	74971926	74972026	0,0,255	1	100	0
chr2	74972026	74972126	BC064369:3UTR	490.47	+	74972026	74972126	0,0,255	1	100	0
chr2	74972626	74972726	BC064369:3UTR	451.29	+	74972626	74972726	0,0,255	1	100	0
chr2	74973126	74973226	BC064369:3UTR	784.14	+	74973126	74973226	0,0,255	1	100	0
chr2	74973526	74973626	BC064369:3UTR	966.63	+	74973526	74973626	0,0,255	1	100	0
chr2	75050257	75050357	BC031331:3UTR	973.17	+	75050257	75050357	0,0,255	1	100	0
chr2	75050257	75050357	BC031331:3UTR	101.9	+	75050257	75050357	0,0,255	1	100	0
chr2	75050257	75050357	BC031331:3UTR	740.74	+	75050257	75050357	0,0,255	1	100	0
chr2	74720910	74728942	BC014602:5UTR	946.73	-	74720910	74728942	255,0,0	2	52,43	0,7989
chr2	74638726	74638826	BC025997:3UTR	710.23	-	74638726	74638826	255,0,0	1	100	0
chr2	74635424	74635865	BC114497:5UTR	276.46	+	74635424	74635865	0,0,255	2	25,75	0,366
chr2	74635815	74635915	BC114497:5UTR	880.22	+	74635815	74635915	0,0,255	1	100	0
chr2	74613764	74613864	BC071865:3UTR	740.42	-	74613764	74613864	255,0,0	1	100	0
chr2	74613814	74613914	BC071865:3UTR	381.57	-	74613814	74613914	255,0,0	1	100	0
chr2	74613864	74613964	BC071865:3UTR	671.74	-	74613864	74613964	255,0,0	1	100	0
chr2	74637949	74638049	BC111055:3UTR	907.46	+	74637949	74638049	0,0,255	1	100	0
chr2	74613770	74613870	BC000096:3UTR	664.21	+	74613770	74613870	0,0,255	1	100	0
chr2	74613820	74613920	BC000096:3UTR	244.24	+	74613820	74613920	0,0,255	1	100	0
chr2	74575003	74575103	BC036017:3UTR	877.54	+	74575003	74575103	0,0,255	1	100	0
chr2	74541709	74541809	BC028337:3UTR	244.49	-	74541709	74541809	255,0,0	1	100	0
chr2	74541809	74541909	BC028337:3UTR	999.89	-	74541809	74541909	255,0,0	1	100	0
chr2	74506718	74506818	BC004558:3UTR|BC017727:3UTR	859.52	-	74506718	74506818	255,0,0	1	100	0
chr2	74520307	74520407	BC017727:5UTR	556.58	-	74520307	74520407	255,0,0	1	100	0
chr2	74441791	74441891	BC071583:3UTR	629.21	-	74441791	74441891	255,0,0	1	100	0
chr2	74441841	74441941	BC071583:3UTR	861.92	-	74441841	74441941	255,0,0	1	100	0
chr2	74441819	74441891	BC071583:3UTR	591.26	-	74441819	74441891	255,0,0	1	72	0
chr2	74441841	74441941	BC071583:3UTR	343.5	-	74441841	74441941	255,0,0	1	100	0
chr2	74441792	74441891	BC071583:3UTR	727.42	-	74441792	74441891	255,0,0	1	99	0
chr2	74441841	74441941	BC071583:3UTR	861.92	-	74441841	74441941	255,0,0	1	100	0
chr2	74295177	74295277	BC015062:3UTR	11.83	+	74295177	74295277	0,0,255	1	100	0
chr2	74237019	74237119	BC003398:3UTR	229.65	-	74237019	74237119	255,0,0	1	100	0
chr2	74295177	74295277	BC015062:3UTR	11.83	+	74295177	74295277	0,0,255	1	100	0
chr2	73943344	73943444	BC007682:3UTR|BC065574:3UTR	999.89	+	73943344	73943444	0,0,255	1	100	0
chr2	73943394	73943494	BC007682:3UTR|BC065574:3UTR	728.01	+	73943394	73943494	0,0,255	1	100	0
chr2	73942944	73943044	BC007682:3UTR|BC065574:3UTR	882.38	+	73942944	73943044	0,0,255	1	100	0
chr2	73943144	73943244	BC007682:3UTR|BC065574:3UTR	511.51	+	73943144	73943244	0,0,255	1	100	0
chr2	73942944	73943044	BC007682:3UTR|BC065574:3UTR	999.88	+	73942944	73943044	0,0,255	1	100	0
chr2	73943344	73943444	BC007682:3UTR|BC065574:3UTR	209.77	+	73943344	73943444	0,0,255	1	100	0
chr2	73943444	73943518	BC007682:3UTR|BC065574:3UTR	329.19	+	73943444	73943518	0,0,255	1	74	0
chr2	73333497	73333597	BC019296:3UTR|BC088351:3UTR	1000.0	+	73333497	73333597	0,0,255	1	100	0
chr2	73308992	73309089	BC005069:3UTR	999.84	-	73308992	73309089	255,0,0	1	97	0
chr2	73306632	73306732	BC073806:3UTR	655.53	+	73306632	73306732	0,0,255	1	100	0
chr2	73306932	73307032	BC073806:3UTR	908.66	+	73306932	73307032	0,0,255	1	100	0
chr2	73306982	73307082	BC073806:3UTR	930.23	+	73306982	73307082	0,0,255	1	100	0
chr2	73307432	73307532	BC073806:3UTR	329.27	+	73307432	73307532	0,0,255	1	100	0
chr2	73307632	73307732	BC073806:3UTR	498.35	+	73307632	73307732	0,0,255	1	100	0
chr2	73307682	73307782	BC073806:3UTR	465.99	+	73307682	73307782	0,0,255	1	100	0
chr2	73025353	73025453	BC101313:3UTR|BC101312:3UTR|BC101311:3UTR	999.9	-	73025353	73025453	255,0,0	1	100	0
chr2	73154320	73154420	BC035013:3UTR	316.02	-	73154320	73154420	255,0,0	1	100	0
chr2	73155370	73155470	BC035013:3UTR	563.12	-	73155370	73155470	255,0,0	1	100	0
chr2	73154120	73154220	BC035013:3UTR	78.66	-	73154120	73154220	255,0,0	1	100	0
chr2	73154320	73154420	BC035013:3UTR	939.6	-	73154320	73154420	255,0,0	1	100	0
chr2	73154970	73155070	BC035013:3UTR	161.47	-	73154970	73155070	255,0,0	1	100	0
chr2	73155370	73155470	BC035013:3UTR	674.09	-	73155370	73155470	255,0,0	1	100	0
chr2	73155420	73155520	BC035013:3UTR	915.67	-	73155420	73155520	255,0,0	1	100	0
chr2	73155620	73155720	BC035013:3UTR	678.08	-	73155620	73155720	255,0,0	1	100	0
chr2	73014641	73014741	BC045762:3UTR	834.19	+	73014641	73014741	0,0,255	1	100	0
chr2	72212704	72212804	BC069443:3UTR	999.97	-	72212704	72212804	255,0,0	1	100	0
chr2	72972674	72972774	BC017310:3UTR	965.05	+	72972674	72972774	0,0,255	1	100	0
chr2	72972574	72972674	BC017310:3UTR	872.89	+	72972574	72972674	0,0,255	1	100	0
chr2	72972674	72972774	BC017310:3UTR	749.98	+	72972674	72972774	0,0,255	1	100	0
chr2	72212703	72212803	BC109205:3UTR	999.97	-	72212703	72212803	255,0,0	1	100	0
chr2	71412433	71429410	BC083513:5UTR	736.05	+	71412433	71429410	0,0,255	2	80,20	0,16957
chr2	71190376	71190476	BC020825:3UTR	602.36	-	71190376	71190476	255,0,0	1	100	0
chr2	71159196	71159276	BC001029:3UTR	333.15	+	71159196	71159276	0,0,255	1	80	0
chr2	70889552	70889652	BC139723:3UTR	517.61	-	70889552	70889652	255,0,0	1	100	0
chr2	70743171	70743271	BC065525:3UTR	830.51	-	70743171	70743271	255,0,0	1	100	0
chr2	70743921	70744021	BC065525:3UTR	623.46	-	70743921	70744021	255,0,0	1	100	0
chr2	70848622	70848722	BC041666:5UTR	470.79	-	70848622	70848722	255,0,0	1	100	0
chr2	70362146	70362246	BC070166:3UTR	826.34	-	70362146	70362246	255,0,0	1	100	0
chr2	70530812	70530912	BC005308:3UTR	302.07	-	70530812	70530912	255,0,0	1	100	0
chr2	70362144	70362244	BC106055:3UTR|BC000070:3UTR|BC066302:3UTR|BC071880:3UTR|BC035103:3UTR	826.44	-	70362144	70362244	255,0,0	1	100	0
chr2	70362139	70362213	BC022432:3UTR	101.53	-	70362139	70362213	255,0,0	1	74	0
chr2	70362163	70362261	BC022432:3UTR	491.66	-	70362163	70362261	255,0,0	1	98	0
chr2	70358928	70359028	BC051891:3UTR	711.29	+	70358928	70359028	0,0,255	1	100	0
chr2	70359378	70359478	BC051891:3UTR	852.22	+	70359378	70359478	0,0,255	1	100	0
chr2	70262621	70263390	BC005079:5UTR|BC002825:5UTR	889.48	-	70262621	70263390	255,0,0	2	12,88	0,681
chr2	70230522	70230622	BC005079:3UTR|BC002825:3UTR	603.26	-	70230522	70230622	255,0,0	1	100	0
chr2	70230722	70230822	BC005079:3UTR|BC002825:3UTR	381.11	-	70230722	70230822	255,0,0	1	100	0
chr2	70019820	70019920	BC098396:3UTR	698.51	+	70019820	70019920	0,0,255	1	100	0
chr2	70019870	70019970	BC098396:3UTR	999.95	+	70019870	70019970	0,0,255	1	100	0
chr2	70019920	70020020	BC098396:3UTR	921.99	+	70019920	70020020	0,0,255	1	100	0
chr2	70020120	70020220	BC098396:3UTR	573.96	+	70020120	70020220	0,0,255	1	100	0
chr2	70021570	70021670	BC098396:3UTR	304.98	+	70021570	70021670	0,0,255	1	100	0
chr2	70021620	70021720	BC098396:3UTR	312.93	+	70021620	70021720	0,0,255	1	100	0
chr2	70022120	70022220	BC098396:3UTR	813.19	+	70022120	70022220	0,0,255	1	100	0
chr2	69959890	69959990	BC007420:3UTR	502.22	+	69959890	69959990	0,0,255	1	100	0
chr2	69959640	69959740	BC007420:3UTR	641.27	+	69959640	69959740	0,0,255	1	100	0
chr2	69959890	69959990	BC007420:3UTR	940.12	+	69959890	69959990	0,0,255	1	100	0
chr2	68476702	68476802	BC018549:3UTR	890.92	+	68476702	68476802	0,0,255	1	100	0
chr2	68477202	68477302	BC018549:3UTR	352.21	+	68477202	68477302	0,0,255	1	100	0
chr2	68259642	68259742	BC027913:3UTR	89.45	-	68259642	68259742	255,0,0	1	100	0
chr2	68259792	68259892	BC027913:3UTR	48.49	-	68259792	68259892	255,0,0	1	100	0
chr2	68260092	68260192	BC027913:3UTR	999.93	-	68260092	68260192	255,0,0	1	100	0
chr2	68256338	68256438	BC008304:3UTR	374.0	+	68256338	68256438	0,0,255	1	100	0
chr2	65168967	65169067	BC000905:3UTR	69.87	-	65168967	65169067	255,0,0	1	100	0
chr2	65349422	65349522	BC014546:3UTR	873.36	+	65349422	65349522	0,0,255	1	100	0
chr2	65349472	65349572	BC014546:3UTR	324.03	+	65349472	65349572	0,0,255	1	100	0
chr2	65349522	65349622	BC014546:3UTR	346.74	+	65349522	65349622	0,0,255	1	100	0
chr2	65349422	65349522	BC014546:3UTR	672.3	+	65349422	65349522	0,0,255	1	100	0
chr2	65349472	65349572	BC014546:3UTR	739.96	+	65349472	65349572	0,0,255	1	100	0
chr2	65349522	65349622	BC014546:3UTR	80.86	+	65349522	65349622	0,0,255	1	100	0
chr2	65349422	65349522	BC014546:3UTR	915.09	+	65349422	65349522	0,0,255	1	100	0
chr2	65349472	65349572	BC014546:3UTR	214.07	+	65349472	65349572	0,0,255	1	100	0
chr2	65349522	65349622	BC014546:3UTR	403.49	+	65349522	65349622	0,0,255	1	100	0
chr2	65309063	65320568	BC036253:5UTR	10.36	+	65309063	65320568	0,0,255	2	21,79	0,11426
[truncated: 28,901 more rows]
