# Supplementary material for: Identification of new high affinity targets for Roquin based on structural conservation
Source: Nucleic Acids Res. 2018 Oct 8;46(22):12109–25. doi: 10.1093/nar/gky908 (PMC6294493; doi:10.1093/nar/gky908)
Supplement: Supplementary Data [file gky908_supplemental_files.zip › Supplementary File 2.csv]

CDE	Start Position	Motif Length	Pmotif	h5	loop	h3	Kinterior	Qexterior/Q	Genome Position	Positions	Full Sequence
hg19utr3_NM_018644_UTR3	258	19	0.9983	gcaccagc	caa	gctggtgc	2030059603	0	258	chr11:134250379-134250398	GCACCAGCCAAGCTGGTGC
hg19utr3_NM_054025_UTR3	258	19	0.9983	gcaccagc	caa	gctggtgc	2030059603	0	258	chr11:134250379-134250398	GCACCAGCCAAGCTGGTGC
hg19utr3_NM_004204_UTR3	187	17	0.9979	ggccagc	cag	gctggcc	400308200.5	0	187	chr16:633221-633238	GGCCAGCCAGGCTGGCC
hg19utr3_NM_007327_UTR3	401	15	0.9968	ggggcc	cat	ggcccc	78936921.43	0	677	chr9:140062655-140062670	GGGGCCCATGGCCCC
hg19utr3_NM_021569_UTR3	401	15	0.9968	ggggcc	cat	ggcccc	78936921.43	0	677	chr9:140062655-140062670	GGGGCCCATGGCCCC
hg19utr3_NM_000832_UTR3	362	15	0.9968	ggggcc	cat	ggcccc	78936921.43	0	362	chr9:140062655-140062670	GGGGCCCATGGCCCC
hg19utr3_NM_001185090_UTR3	362	15	0.9968	ggggcc	cat	ggcccc	78936921.43	0	362	chr9:140062655-140062670	GGGGCCCATGGCCCC
hg19utr3_NM_001185091_UTR3	362	15	0.9968	ggggcc	cat	ggcccc	78936921.43	0	362	chr9:140062655-140062670	GGGGCCCATGGCCCC
hg19utr3_NM_001126340_UTR3	401	17	0.9953	gtcaggc	tga	gcctgac	13232882.38	0	9606	chr7:102097104-102097121	GTCAGGCTGAGCCTGAC
hg19utr3_NM_001271818_UTR3	401	17	0.9953	gtcaggc	tga	gcctgac	13232882.38	0	9606	chr7:102097104-102097121	GTCAGGCTGAGCCTGAC
hg19utr3_NM_001271819_UTR3	401	17	0.9953	gtcaggc	tga	gcctgac	13232882.38	0	9606	chr7:102097104-102097121	GTCAGGCTGAGCCTGAC
hg19utr3_NM_032831_UTR3	401	17	0.9953	gtcaggc	tga	gcctgac	13232882.38	0	9606	chr7:102097104-102097121	GTCAGGCTGAGCCTGAC
hg19utr3_NM_004204_UTR3	188	15	0.9944	gccagc	cag	gctggc	1885894.047	0	188	chr16:633222-633237	GCCAGCCAGGCTGGC
hg19utr3_NM_005828_UTR3	358	15	0.9936	gctgcc	caa	ggcagc	1885894.047	0	358	chr17:61666891-61666906	GCTGCCCAAGGCAGC
hg19utr3_NM_014661_UTR3	401	17	0.9929	gccttcc	tgt	ggaaggc	11249753.9	0	2067	chr10:126309727-126309744	GCCTTCCTGTGGAAGGC
hg19utr3_NM_175709_UTR3	401	19	0.9928	gtgacctc	tat	gaggtcac	92852075.3	0	2423	chr22:39527454-39527473	GTGACCTCTATGAGGTCAC
hg19utr3_NM_004711_UTR3	401	17	0.9921	gcctccc	tat	gggaggc	553882122	0	1302	chr22:39779220-39779237	GCCTCCCTATGGGAGGC
hg19utr3_NM_012225_UTR3	385	15	0.9919	gccccc	taa	gggggc	78936921.43	0	385	chr16:1839099-1839114	GCCCCCTAAGGGGGC
hg19utr3_NM_001168320_UTR3	401	17	0.9913	gaggacc	cac	ggtcctc	18309534.91	0	1211	chr12:3393492-3393509	GAGGACCCACGGTCCTC
hg19utr3_NM_006675_UTR3	401	17	0.9913	gaggacc	cac	ggtcctc	18309534.91	0	1211	chr12:3393492-3393509	GAGGACCCACGGTCCTC
hg19utr3_NM_001146082_UTR3	244	15	0.9906	gagtcc	tgt	ggactc	86258.1452	0	244	chr19:54682219-54682234	GAGTCCTGTggactc
hg19utr3_NM_001079559_UTR3	45	17	0.9897	ggggtgc	cag	gcacccc	400308200.5	0	45	chr11:62482709-62482726	GGGGTGCCAGGCACCCC
hg19utr3_NM_153837_UTR3	44	15	0.9894	gtagcc	tga	ggctac	73331.182	0	44	chr16:57609493-57609508	GTAGCCTGAGGCTAC
hg19utr3_NM_175709_UTR3	401	15	0.9886	gacctc	tat	gaggtc	86258.1452	0	2425	chr22:39527456-39527471	GACCTCTATGAGGTC
hg19utr3_NM_001554_UTR3	401	17	0.9877	gacactc	cat	gagtgtc	437435.8953	0	445	chr1:86049169-86049186	GACACTCCATGAGTGTC
hg19utr3_NM_003324_UTR3	401	15	0.9875	gagctc	tgt	gagctc	86258.1452	0	1112	chr12:3049721-3049736	GAGCTCTGTGAGCTC
hg19utr3_NM_001207033_UTR3	39	15	0.9875	gggggc	tgt	gccccc	78936921.43	0	39	chr16:30785473-30785488	GGGGGCTGTGCCCCC
hg19utr3_NM_001207034_UTR3	39	15	0.9875	gggggc	tgt	gccccc	78936921.43	0	39	chr16:30785473-30785488	GGGGGCTGTGCCCCC
hg19utr3_NM_014771_UTR3	39	15	0.9875	gggggc	tgt	gccccc	78936921.43	0	39	chr16:30785473-30785488	GGGGGCTGTGCCCCC
hg19utr3_NM_015027_UTR3	331	15	0.9874	gttgcc	cgt	ggcaac	38303.8973	0	331	chr16:15130462-15130477	GTTGCCCGTGGCAAC
hg19utr3_NM_001134335_UTR3	401	15	0.9871	gactgc	tgt	gcagtc	62341.5011	0	2251	chr7:6062038-6062053	gactgctgtgcagtc
hg19utr3_NM_014413_UTR3	401	15	0.9871	gactgc	tgt	gcagtc	62341.5011	0	2251	chr7:6062038-6062053	gactgctgtgcagtc
hg19utr3_NM_020699_UTR3	401	15	0.9869	gagacc	tgg	ggtctc	86258.1452	0	4370	chr1:153778268-153778283	gagacctggggtctc
hg19utr3_NM_001079559_UTR3	46	15	0.9867	gggtgc	cag	gcaccc	1885894.047	0	46	chr11:62482710-62482725	GGGTGCCAGGCACCC
hg19utr3_NM_030629_UTR3	401	17	0.9864	gcgggtc	tgg	gacccgc	151121378.2	0	567	chr16:81743970-81743987	GCGGGTCTGGGACCCGC
hg19utr3_NM_198390_UTR3	401	17	0.9864	gcgggtc	tgg	gacccgc	151121378.2	0	567	chr16:81743970-81743987	GCGGGTCTGGGACCCGC
hg19utr3_NM_014757_UTR3	401	17	0.9857	ggaaacc	tag	ggtttcc	228490.7887	0	524	chr5:179202401-179202418	GGAAACCTAGGGTTTCC
hg19utr3_NM_015329_UTR3	353	15	0.9855	gtgccc	cag	gggcac	1885894.047	0	353	chr19:19466943-19466958	GTGCCCCAGGGGCAC
hg19utr3_NM_014757_UTR3	401	15	0.9843	gaaacc	tag	ggtttc	1076.4441	0.0009	525	chr5:179202402-179202417	GAAACCTAGGGTTTC
hg19utr3_NM_003327_UTR3	158	15	0.9841	gtatgc	cat	gcatac	2060.8065	0.0005	158	chr1:1146762-1146777	GTATGCCATGCATAC
hg19utr3_NM_001130065_UTR3	191	15	0.9838	gggcac	cgg	gtgccc	1885894.047	0	191	chr19:17322892-17322907	GGGCACCGGGTGCCC
hg19utr3_NM_001079559_UTR3	44	19	0.9838	gggggtgc	cag	gcaccccc	84971186816	0	44	chr11:62482708-62482727	GGGGGTGCCAGGCACCCCC
hg19utr3_NM_001267576_UTR3	78	17	0.9835	gggtttc	cag	gaaaccc	228490.7887	0	78	chr17:9632384-9632401	GGGTTTCCAGGAAACCC
hg19utr3_NM_153210_UTR3	78	17	0.9835	gggtttc	cag	gaaaccc	228490.7887	0	78	chr17:9632384-9632401	GGGTTTCCAGGAAACCC
hg19utr3_NM_020699_UTR3	401	17	0.9828	ggagacc	tgg	ggtctcc	18309534.91	0	4369	chr1:153778267-153778284	ggagacctggggtctcc
hg19utr3_NM_001135776_UTR3	401	15	0.9826	gtggtc	cat	gaccac	62341.5011	0	933	chr9:129597124-129597139	GTGGTCCATGACCAC
hg19utr3_NM_014007_UTR3	401	15	0.9826	gtggtc	cat	gaccac	62341.5011	0	933	chr9:129597124-129597139	GTGGTCCATGACCAC
hg19utr3_NM_001014380_UTR3	401	19	0.9815	gccttttc	caa	gaaaaggc	985080.1521	0	4307	chr13:30778351-30778370	GCCTTTTCCAAGAAAAGGC
hg19utr3_NM_032116_UTR3	401	19	0.9815	gccttttc	caa	gaaaaggc	985080.1521	0	4307	chr13:30778351-30778370	GCCTTTTCCAAGAAAAGGC
hg19utr3_NM_001177984_UTR3	401	19	0.9815	gacagaac	tgt	gttctgtc	1885894.047	0	4853	chr12:52206065-52206084	gacagaactgtgttctgtc
hg19utr3_NM_014191_UTR3	401	19	0.9815	gacagaac	tgt	gttctgtc	1885894.047	0	4853	chr12:52206065-52206084	gacagaactgtgttctgtc
hg19utr3_NM_003324_UTR3	401	17	0.9814	ggagctc	tgt	gagctcc	18309534.91	0	1111	chr12:3049720-3049737	GGAGCTCTGTGAGCTCC
hg19utr3_NM_018019_UTR3	401	15	0.9813	gtgtac	cag	gtacac	1751.9665	0.0006	423	chr17:17395231-17395246	GTGTACCAGGTACAC
hg19utr3_NM_003286_UTR3	171	17	0.9809	gttgtcc	tat	ggacaac	268769.5889	0	171	chr20:39752107-39752124	GTTGTCCTATGGACAAC
hg19utr3_NM_012396_UTR3	401	19	0.9807	gggcctgg	tac	ccaggccc	72237091905	0	465	chr1:201434885-201434904	GGGCCTGGTACCCAGGCCC
hg19utr3_NM_001029859_UTR3	401	15	0.9804	gaatgc	tgt	gcattc	1489.4103	0.0007	526	chr11:77884277-77884292	GAATGCTGTGCATTC
hg19utr3_NM_001267576_UTR3	79	15	0.9801	ggtttc	cag	gaaacc	1076.4441	0.0009	79	chr17:9632385-9632400	GGTTTCCAGGAAACC
hg19utr3_NM_153210_UTR3	79	15	0.9801	ggtttc	cag	gaaacc	1076.4441	0.0009	79	chr17:9632385-9632400	GGTTTCCAGGAAACC
hg19utr3_NM_001962_UTR3	401	15	0.98	ggatac	cgt	gtatcc	2851.4127	0.0003	2944	chr5:106713997-106714012	GGATACCGTGTATCC
hg19utr3_NM_020925_UTR3	401	15	0.9796	ggtttc	tac	gaaacc	1076.4441	0.0009	904	chr1:65158147-65158162	GGTTTCTACGAAACC
hg19utr3_NM_012396_UTR3	401	17	0.9792	ggcctgg	tac	ccaggcc	340316539.7	0	466	chr1:201434886-201434903	GGCCTGGTACCCAGGCC
hg19utr3_NM_001145169_UTR3	210	15	0.9785	gctttc	caa	gaaagc	1076.4441	0.0009	210	chr2:26532165-26532180	GCTTTCCAAGAAAGC
hg19utr3_NM_002146_UTR3	355	15	0.9782	gatggc	tag	gccatc	73331.182	0	355	chr17:46627326-46627341	GATGGCTAGGCCATC
hg19utr3_NM_054027_UTR3	154	15	0.9781	gcatac	tgg	gtatgc	2060.8065	0.0005	154	chr5:14711137-14711152	GCATACTGGGTATGC
hg19utr3_NM_001039210_UTR3	401	15	0.9779	gaaatc	tgt	gatttc	41.8565	0.0234	1972	chrX:110933178-110933193	GAAATCTGTGATTTC
hg19utr3_NM_001168385_UTR3	401	15	0.9779	gaaatc	tgt	gatttc	41.8565	0.0234	2084	chrX:110933178-110933193	GAAATCTGTGATTTC
hg19utr3_NM_001257235_UTR3	401	15	0.9779	gaaatc	tgt	gatttc	41.8565	0.0234	1950	chrX:110933178-110933193	GAAATCTGTGATTTC
hg19utr3_NM_001257239_UTR3	401	15	0.9779	gaaatc	tgt	gatttc	41.8565	0.0234	1950	chrX:110933178-110933193	GAAATCTGTGATTTC
hg19utr3_NM_001257240_UTR3	401	15	0.9779	gaaatc	tgt	gatttc	41.8565	0.0234	1950	chrX:110933178-110933193	GAAATCTGTGATTTC
hg19utr3_NM_001257241_UTR3	401	15	0.9779	gaaatc	tgt	gatttc	41.8565	0.0234	1950	chrX:110933178-110933193	GAAATCTGTGATTTC
hg19utr3_NM_018466_UTR3	401	15	0.9779	gaaatc	tgt	gatttc	41.8565	0.0234	1950	chrX:110933178-110933193	GAAATCTGTGATTTC
hg19utr3_NM_004461_UTR3	88	15	0.9778	ggcctc	tgt	gaggcc	2609396.948	0	88	chr19:13033459-13033474	GGCCTCTGTGAGGCC
hg19utr3_NM_001135642_UTR3	34	17	0.9776	gagctgg	cag	ccagctc	11249753.9	0	34	chr17:1399066-1399083	GAGCTGGCAGCCAGCTC
hg19utr3_NM_016532_UTR3	34	17	0.9776	gagctgg	cag	ccagctc	11249753.9	0	34	chr17:1399066-1399083	GAGCTGGCAGCCAGCTC
hg19utr3_NM_130766_UTR3	34	17	0.9776	gagctgg	cag	ccagctc	11249753.9	0	34	chr17:1399066-1399083	GAGCTGGCAGCCAGCTC
hg19utr3_NM_002855_UTR3	401	15	0.9771	gtgccc	cac	gggcac	1885894.047	0	1658	chr11:119533784-119533799	GTGCCCCACGGGCAC
hg19utr3_NM_012396_UTR3	401	15	0.9763	gcctgg	tac	ccaggc	1603267.022	0	467	chr1:201434887-201434902	GCCTGGTACCCAGGC
hg19utr3_NM_000435_UTR3	401	15	0.9763	gtgtac	cga	gtacac	1751.9665	0.0006	538	chr19:15270920-15270935	GTGTACCGAGTACAC
hg19utr3_NM_004700_UTR3	401	15	0.976	gacccc	cat	ggggtc	2609396.948	0	543	chr1:41304737-41304752	GACCCCCATGGGGTC
hg19utr3_NM_172163_UTR3	401	15	0.976	gacccc	cat	ggggtc	2609396.948	0	543	chr1:41304737-41304752	GACCCCCATGGGGTC
hg19utr3_NM_001185023_UTR3	57	15	0.9753	gggtac	cgt	gtaccc	73331.182	0	57	chr17:7163734-7163749	GGGTACCGTGTACCC
hg19utr3_NM_001077497_6_UTR3	401	15	0.9748	gttttc	tgt	gaaaac	21.8634	0.0446	1039	chr6:30531310-30531325	GTTTTCTGTGAAAAC
hg19utr3_NM_025263_4_UTR3	401	15	0.9748	gttttc	tgt	gaaaac	21.8634	0.0446	1039	chr6:30531310-30531325	GTTTTCTGTGAAAAC
hg19utr3_NM_183376_UTR3	401	15	0.9743	gaaccc	tat	gggttc	52998.7742	0	2605	chr15:98517021-98517036	GAACCCTATGGGTTC
hg19utr3_NM_014935_UTR3	401	15	0.9739	gtctgg	tat	ccagac	52998.7742	0	2865	chr1:204189036-204189051	GTCTGGTATCCAGAC
hg19utr3_NM_004739_UTR3	401	15	0.9728	gtccgg	tgt	ccggac	605253.4562	0	459	chr11:62360873-62360888	GTCCGGTGTCCGGAC
hg19utr3_NM_001199434_UTR3	307	15	0.9727	gttatc	tgt	gataac	57.9143	0.0168	307	chr16:69375861-69375876	GTTATCTGTGATAAC
hg19utr3_NM_016101_UTR3	307	15	0.9727	gttatc	tgt	gataac	57.9143	0.0168	307	chr16:69375861-69375876	GTTATCTGTGATAAC
hg19utr3_NM_012450_UTR3	116	15	0.9726	ggaggg	cat	ccctcc	2218343.114	0	116	chr7:135366180-135366195	GGAGGGCATCCCTCC
hg19utr3_NM_001144034_UTR3	401	15	0.9724	ggaagg	tgc	ccttcc	45056.1827	0	986	chr11:118406280-118406295	GGAAGGTGCCCTTCC
hg19utr3_NM_001144035_UTR3	401	15	0.9724	ggaagg	tgc	ccttcc	45056.1827	0	986	chr11:118406280-118406295	GGAAGGTGCCCTTCC
hg19utr3_NM_001144036_UTR3	401	15	0.9724	ggaagg	tgc	ccttcc	45056.1827	0	986	chr11:118406280-118406295	GGAAGGTGCCCTTCC
hg19utr3_NM_032780_UTR3	401	15	0.9724	ggaagg	tgc	ccttcc	45056.1827	0	986	chr11:118406280-118406295	GGAAGGTGCCCTTCC
hg19utr3_NM_002714_5_UTR3	401	15	0.9722	gttttc	tat	gaaaac	21.8634	0.0445	1002	chr6:30568309-30568324	GTTTTCTATGAAAAC
hg19utr3_NM_001203_UTR3	256	15	0.9721	gctttc	taa	gaaagc	1076.4441	0.0009	256	chr4:96076079-96076094	GCTTTCTAAGAAAGC
hg19utr3_NM_001256792_UTR3	256	15	0.9721	gctttc	taa	gaaagc	1076.4441	0.0009	256	chr4:96076079-96076094	GCTTTCTAAGAAAGC
hg19utr3_NM_001256793_UTR3	256	15	0.9721	gctttc	taa	gaaagc	1076.4441	0.0009	256	chr4:96076079-96076094	GCTTTCTAAGAAAGC
hg19utr3_NM_001256794_UTR3	256	15	0.9721	gctttc	taa	gaaagc	1076.4441	0.0009	256	chr4:96076079-96076094	GCTTTCTAAGAAAGC
hg19utr3_NM_030647_UTR3	401	15	0.9718	ggctac	cac	gtagcc	73331.182	0	4897	chr7:139785982-139785997	GGCTACCACGTAGCC
hg19utr3_NM_012279_UTR3	401	17	0.9718	gttcagg	tgc	cctgaac	228490.7887	0	1532	chr5:176493131-176493148	GTTCAGGTGCCCTGAAC
hg19utr3_NM_017739_UTR3	27	15	0.9717	gggtac	tgt	gtaccc	73331.182	0	27	chr1:46654900-46654915	GGGTACTGTGTACCC
hg19utr3_NM_001205317_UTR3	401	15	0.9704	gccctc	tgg	gagggc	2609396.948	0	3912	chr20:43380848-43380863	GCCCTCTGGGAGGGC
hg19utr3_NM_182970_UTR3	401	15	0.9704	gccctc	tgg	gagggc	2609396.948	0	3912	chr20:43380848-43380863	GCCCTCTGGGAGGGC
hg19utr3_NM_015550_UTR3	401	17	0.9701	gcacagg	tgt	cctgtgc	8130554.432	0	2814	chr7:24836971-24836988	GCACAGGTGTCCTGTGC
hg19utr3_NM_145320_UTR3	401	17	0.9701	gcacagg	tgt	cctgtgc	8130554.432	0	2814	chr7:24836971-24836988	GCACAGGTGTCCTGTGC
hg19utr3_NM_145321_UTR3	401	17	0.9701	gcacagg	tgt	cctgtgc	8130554.432	0	2814	chr7:24836971-24836988	GCACAGGTGTCCTGTGC
hg19utr3_NM_145322_UTR3	401	17	0.9701	gcacagg	tgt	cctgtgc	8130554.432	0	2814	chr7:24836971-24836988	GCACAGGTGTCCTGTGC
hg19utr3_NM_001077261_UTR3	281	15	0.9699	gtgtgg	cag	ccacac	38303.8973	0	281	chr12:124809652-124809667	GTGTGGCAGCCACAC
hg19utr3_NM_001206654_UTR3	281	15	0.9699	gtgtgg	cag	ccacac	38303.8973	0	281	chr12:124809652-124809667	GTGTGGCAGCCACAC
hg19utr3_NM_006312_UTR3	281	15	0.9699	gtgtgg	cag	ccacac	38303.8973	0	281	chr12:124809652-124809667	GTGTGGCAGCCACAC
hg19utr3_NM_144582_UTR3	401	15	0.9678	gccttc	taa	gaaggc	52998.7742	0	1011	chr2:71214704-71214719	GCCTTCTAAGAAGGC
hg19utr3_NM_001077261_UTR3	279	19	0.9666	gcgtgtgg	cag	ccacacgc	470875307.8	0	279	chr12:124809650-124809669	GCGTGTGGCAGCCACACGC
hg19utr3_NM_001206654_UTR3	279	19	0.9666	gcgtgtgg	cag	ccacacgc	470875307.8	0	279	chr12:124809650-124809669	GCGTGTGGCAGCCACACGC
hg19utr3_NM_006312_UTR3	279	19	0.9666	gcgtgtgg	cag	ccacacgc	470875307.8	0	279	chr12:124809650-124809669	GCGTGTGGCAGCCACACGC
hg19utr3_NM_004329_UTR3	338	15	0.9663	gctttc	tgt	gaaagc	1076.4441	0.0009	338	chr10:88683813-88683828	GCTTTCTGTGAAAGC
hg19utr3_NM_001048183_UTR3	401	15	0.9662	gagttg	tat	caactc	1076.4441	0.0009	1590	chr1:28824650-28824665	GAGTTGTATCAACTC
hg19utr3_NM_023923_UTR3	401	15	0.9662	gagttg	tat	caactc	1076.4441	0.0009	1590	chr1:28824650-28824665	GAGTTGTATCAACTC
hg19utr3_NM_001143944_UTR3	401	15	0.9655	gccctg	cgt	cagggc	1603267.022	0	773	chr6:33739617-33739632	GCCCTGCGTCAGGGC
hg19utr3_NM_181336_UTR3	401	15	0.9655	gccctg	cgt	cagggc	1603267.022	0	773	chr6:33739617-33739632	GCCCTGCGTCAGGGC
hg19utr3_NM_080826_UTR3	149	15	0.9654	ggcgtg	tgc	cacgcc	437435.8953	0	149	chr20:13280254-13280269	GGCGTGTGCCACGCC
hg19utr3_NM_030914_UTR3	290	15	0.9652	gccagg	tga	cctggc	1603267.022	0	290	chr9:131152302-131152317	GCCAGGTGACCTGGC
hg19utr3_NM_025194_UTR3	401	19	0.9649	gataccgc	tgg	gcggtatc	35052825.72	0	602	chr19:41246066-41246085	GATACCGCTGGGCGGTATC
hg19utr3_NM_004952_UTR3	401	15	0.9646	gtcttc	tgt	gaagac	1751.9665	0.0006	771	chr1:155059789-155059804	GTCTTCTGTGAAGAC
hg19utr3_NM_001246_UTR3	401	17	0.9643	gggctgg	cag	ccagccc	340316539.7	0	490	chr9:139942602-139942619	GGGCTGGCAGCCAGCCC
hg19utr3_NM_203468_UTR3	401	17	0.9643	gggctgg	cag	ccagccc	340316539.7	0	490	chr9:139942602-139942619	GGGCTGGCAGCCAGCCC
hg19utr3_NM_080826_UTR3	148	17	0.9641	gggcgtg	tgc	cacgccc	92852075.3	0	148	chr20:13280253-13280270	GGGCGTGTGCCACGCCC
hg19utr3_NM_021158_UTR3	401	15	0.9633	gggaac	tgt	gttccc	52998.7742	0	520	chr20:377853-377868	GGGAACTGTGTTCCC
hg19utr3_NM_001169122_UTR3	401	17	0.9632	gatgttg	tag	caacatc	6421.2153	0.0002	525	chrX:148073386-148073403	GATGTTGTAGCAACATC
hg19utr3_NM_001169123_UTR3	401	17	0.9632	gatgttg	tag	caacatc	6421.2153	0.0002	525	chrX:148073386-148073403	GATGTTGTAGCAACATC
hg19utr3_NM_001169124_UTR3	401	17	0.9632	gatgttg	tag	caacatc	6421.2153	0.0002	525	chrX:148073386-148073403	GATGTTGTAGCAACATC
hg19utr3_NM_001169125_UTR3	401	17	0.9632	gatgttg	tag	caacatc	6421.2153	0.0002	525	chrX:148073386-148073403	GATGTTGTAGCAACATC
hg19utr3_NM_001170628_UTR3	401	17	0.9632	gatgttg	tag	caacatc	6421.2153	0.0002	525	chrX:148073386-148073403	GATGTTGTAGCAACATC
hg19utr3_NM_002025_UTR3	401	17	0.9632	gatgttg	tag	caacatc	6421.2153	0.0002	525	chrX:148073386-148073403	GATGTTGTAGCAACATC
hg19utr3_NM_005686_UTR3	230	17	0.9628	ggctgag	cac	ctcagcc	11249753.9	0	230	chr1:204095491-204095508	GGCTGAGCACCTCAGCC
hg19utr3_NM_007375_UTR3	401	15	0.9623	gctttg	tag	caaagc	661.3894	0.0015	1833	chr1:11084543-11084558	GCTTTGTAGCAAAGC
hg19utr3_NM_030627_UTR3	401	17	0.962	gagttac	cat	gtaactc	10450.8478	0.0001	2961	chr5:173386100-173386117	GAGTTACCATGTAACTC
hg19utr3_NM_001242901_UTR3	1	17	0.9618	gtggctc	tgg	gagccac	13232882.38	0	1	chr19:4683856-4683873	gtggctctgggagccac
hg19utr3_NM_016831_UTR3	401	15	0.9603	gccccc	cga	gggggc	78936921.43	0	2047	chr1:7904861-7904876	GCCCCCCGAGGGGGC
hg19utr3_NM_001246_UTR3	401	15	0.9603	ggctgg	cag	ccagcc	1603267.022	0	491	chr9:139942603-139942618	GGCTGGCAGCCAGCC
hg19utr3_NM_203468_UTR3	401	15	0.9603	ggctgg	cag	ccagcc	1603267.022	0	491	chr9:139942603-139942618	GGCTGGCAGCCAGCC
hg19utr3_NM_005686_UTR3	231	15	0.9596	gctgag	cac	ctcagc	52998.7742	0	231	chr1:204095492-204095507	GCTGAGCACCTCAGC
hg19utr3_NM_017628_UTR3	401	17	0.9585	gtcacag	taa	ctgtgac	268769.5889	0	2826	chr4:106161422-106161439	gtcacagtaactgtgac
hg19utr3_NM_015500_UTR3	401	17	0.9583	gttattg	tag	caataac	153.4102	0.0062	3119	chr21:43306097-43306114	GTTATTGTAGCAATAAC
hg19utr3_NM_199050_UTR3	401	17	0.9583	gttattg	tag	caataac	153.4102	0.0062	3119	chr21:43306097-43306114	GTTATTGTAGCAATAAC
hg19utr3_NM_001007464_UTR3	33	17	0.9582	gccacag	cat	ctgtggc	8130554.432	0	33	chr6:116914296-116914313	GCCACAGCATCTGTGGC
hg19utr3_NM_015952_UTR3	33	17	0.9582	gccacag	cat	ctgtggc	8130554.432	0	33	chr6:116914296-116914313	GCCACAGCATCTGTGGC
hg19utr3_NM_016104_UTR3	33	17	0.9582	gccacag	cat	ctgtggc	8130554.432	0	33	chr6:116914296-116914313	GCCACAGCATCTGTGGC
hg19utr3_NM_001205317_UTR3	401	17	0.9573	ggccctc	tgg	gagggcc	553882122	0	3911	chr20:43380847-43380864	GGCCCTCTGGGAGGGCC
hg19utr3_NM_182970_UTR3	401	17	0.9573	ggccctc	tgg	gagggcc	553882122	0	3911	chr20:43380847-43380864	GGCCCTCTGGGAGGGCC
hg19utr3_NM_001139490_UTR3	296	15	0.9571	gttctg	tac	cagaac	1076.4441	0.0009	296	chr2:239307855-239307870	GTTCTGTACCAGAAC
hg19utr3_NM_015650_UTR3	296	15	0.9571	gttctg	tac	cagaac	1076.4441	0.0009	296	chr2:239307855-239307870	GTTCTGTACCAGAAC
hg19utr3_NM_020714_UTR3	401	15	0.9567	gggcag	tgc	ctgccc	1603267.022	0	1714	chr19:12689570-12689585	GGGCAGTGCCTGCCC
hg19utr3_NM_024015_UTR3	401	17	0.9566	gccaagc	cat	gcttggc	8130554.432	0	816	chr17:46653251-46653268	GCCAAGCCATGCTTGGC
hg19utr3_NM_020310_UTR3	401	15	0.9536	gaccag	cat	ctggtc	52998.7742	0	1021	chr17:2289159-2289174	GACCAGCATCTGGTC
hg19utr3_NM_018170_UTR3	401	15	0.9535	gatgag	caa	ctcatc	2060.8065	0.0005	2845	chr18:33570254-33570269	GATGAGCAACTCATC
hg19utr3_NM_001145549_UTR3	401	15	0.9534	gtcacc	tgg	ggtgac	62341.5011	0	863	chr6:7882499-7882514	GTCACCTGGGGTGAC
hg19utr3_NM_030810_UTR3	401	15	0.9534	gtcacc	tgg	ggtgac	62341.5011	0	863	chr6:7882499-7882514	GTCACCTGGGGTGAC
hg19utr3_NM_001200052_UTR3	401	15	0.9529	gtatag	tac	ctatac	68.1235	0.014	2146	chr1:182797100-182797115	GTATAGTACCTATAC
hg19utr3_NM_001045_UTR3	138	15	0.9527	gtctgg	tgc	ccagac	52998.7742	0	138	chr17:28525321-28525336	GTCTGGTGCCCAGAC
hg19utr3_NM_001005753_UTR3	401	17	0.9508	gcagaag	tga	cttctgc	228490.7887	0	478	chr2:86732432-86732449	GCAGAAGTGACTTCTGC
hg19utr3_NM_001193517_UTR3	401	17	0.9508	gcagaag	tga	cttctgc	228490.7887	0	478	chr2:86732432-86732449	GCAGAAGTGACTTCTGC
hg19utr3_NM_001198954_UTR3	401	17	0.9508	gcagaag	tga	cttctgc	228490.7887	0	478	chr2:86732432-86732449	GCAGAAGTGACTTCTGC
hg19utr3_NM_016079_UTR3	401	17	0.9508	gcagaag	tga	cttctgc	228490.7887	0	478	chr2:86732432-86732449	GCAGAAGTGACTTCTGC
hg19utr3_NM_001122772_UTR3	401	15	0.9502	gaacag	tat	ctgttc	1076.4441	0.0009	1781	chr12:58118539-58118554	GAACAGTATCTGTTC
hg19utr3_NM_014770_UTR3	401	15	0.9502	gaacag	tat	ctgttc	1076.4441	0.0009	1781	chr12:58118539-58118554	GAACAGTATCTGTTC
hg19utr3_NM_032445_UTR3	401	15	0.9493	ggtaag	cag	cttacc	1266.2018	0.0007	1808	chr15:66188449-66188464	GGTAAGCAGCTTACC
hg19utr3_NM_001170635_UTR3	378	15	0.9485	gttcag	cga	ctgaac	1076.4441	0.0009	378	chr19:11475743-11475758	GTTCAGCGACTGAAC
hg19utr3_NM_022737_UTR3	401	15	0.9484	gttcag	cga	ctgaac	1076.4441	0.0009	689	chr19:11475743-11475758	GTTCAGCGACTGAAC
hg19utr3_NM_001276700_UTR3	2	17	0.9483	gctctgg	tgg	ccagagc	11249753.9	0	2	chr11:285305-285322	GCTCTGGTGGCCAGAGC
hg19utr3_NM_138329_UTR3	2	17	0.9483	gctctgg	tgg	ccagagc	11249753.9	0	2	chr11:285305-285322	GCTCTGGTGGCCAGAGC
hg19utr3_NM_004756_UTR3	401	15	0.9471	gtgacc	tga	ggtcac	62341.5011	0	1245	chr19:41172113-41172128	gtgacctgaggtcac
hg19utr3_NM_138401_UTR3	215	17	0.9461	gccctgc	cgg	gcagggc	400308200.5	0	215	chr19:17536016-17536033	GCCCTGCCGGGCAGGGC
hg19utr3_NM_177966_UTR3	401	15	0.9454	gataac	tat	gttatc	57.9143	0.0163	1602	chr3:57547332-57547347	GATAACTATGTTATC
hg19utr3_NM_004364_UTR3	401	15	0.9454	gggagg	tgg	cctccc	2218343.114	0	1265	chr19:33790964-33790979	GGGAGGTGGCCTCCC
hg19utr3_NM_001015880_UTR3	401	15	0.9454	gtatag	tgc	ctatac	68.1235	0.0139	1505	chr10:89507231-89507246	GTATAGTGCCTATAC
hg19utr3_NM_004670_UTR3	401	15	0.9454	gtatag	tgc	ctatac	68.1235	0.0139	1505	chr10:89507231-89507246	GTATAGTGCCTATAC
hg19utr3_NM_015215_UTR3	23	15	0.9438	gcaatg	tga	cattgc	915.1243	0.001	23	chr1:7826573-7826588	GCAATGTGACATTGC
hg19utr3_NM_006775_UTR3	401	15	0.9433	gaaagc	tga	gctttc	1076.4441	0.0009	4782	chr6:163996523-163996538	GAAAGCTGAGCTTTC
hg19utr3_NM_206853_UTR3	401	15	0.9433	gaaagc	tga	gctttc	1076.4441	0.0009	9521	chr6:163996523-163996538	GAAAGCTGAGCTTTC
hg19utr3_NM_206854_UTR3	401	15	0.9433	gaaagc	tga	gctttc	1076.4441	0.0009	10782	chr6:163996523-163996538	GAAAGCTGAGCTTTC
hg19utr3_NM_206855_UTR3	401	15	0.9433	gaaagc	tga	gctttc	1076.4441	0.0009	11747	chr6:163996523-163996538	GAAAGCTGAGCTTTC
hg19utr3_NM_007175_UTR3	401	15	0.9422	gctcag	caa	ctgagc	52998.7742	0	424	chr8:37612056-37612071	GCTCAGCAACTGAGC
hg19utr3_NM_016133_UTR3	168	15	0.9419	gcaatc	tgt	gattgc	1489.4103	0.0006	168	chr2:118866065-118866080	GCAATCTGTGATTGC
hg19utr3_NM_139239_UTR3	216	15	0.9418	gatttc	tgt	gaaatc	41.8565	0.0225	216	chr19:36379230-36379245	GATTTCTGTGAAATC
hg19utr3_NM_014844_UTR3	401	15	0.9417	gggggg	tgt	cccccc	67107143.74	0	476	chr14:102965069-102965084	GGGGGGTGTCCCCCC
hg19utr3_NM_001031694_UTR3	165	17	0.9408	gtccttc	cat	gaaggac	371880.1414	0	165	chr1:41493684-41493701	GTCCTTCCATGAAGGAC
hg19utr3_NM_001172218_UTR3	165	17	0.9408	gtccttc	cat	gaaggac	371880.1414	0	165	chr1:41493684-41493701	GTCCTTCCATGAAGGAC
hg19utr3_NM_001172219_UTR3	165	17	0.9408	gtccttc	cat	gaaggac	371880.1414	0	165	chr1:41493684-41493701	GTCCTTCCATGAAGGAC
hg19utr3_NM_001172220_UTR3	165	17	0.9408	gtccttc	cat	gaaggac	371880.1414	0	165	chr1:41493684-41493701	GTCCTTCCATGAAGGAC
hg19utr3_NM_001172221_UTR3	165	17	0.9408	gtccttc	cat	gaaggac	371880.1414	0	165	chr1:41493684-41493701	GTCCTTCCATGAAGGAC
hg19utr3_NM_001172222_UTR3	165	17	0.9408	gtccttc	cat	gaaggac	371880.1414	0	165	chr1:41493684-41493701	GTCCTTCCATGAAGGAC
hg19utr3_NM_012236_UTR3	165	17	0.9408	gtccttc	cat	gaaggac	371880.1414	0	165	chr1:41493684-41493701	GTCCTTCCATGAAGGAC
hg19utr3_NM_001134400_UTR3	401	19	0.9393	gcttgctc	taa	gagcaagc	57050220.1	0	1905	chr1:110040785-110040804	GCTTGCTCTAAGAGCAAGC
hg19utr3_NM_001134402_UTR3	401	19	0.9393	gcttgctc	taa	gagcaagc	57050220.1	0	1905	chr1:110040785-110040804	GCTTGCTCTAAGAGCAAGC
hg19utr3_NM_001134403_UTR3	401	19	0.9393	gcttgctc	taa	gagcaagc	57050220.1	0	2297	chr1:110040785-110040804	GCTTGCTCTAAGAGCAAGC
hg19utr3_NM_001134404_UTR3	401	19	0.9393	gcttgctc	taa	gagcaagc	57050220.1	0	2389	chr1:110040785-110040804	GCTTGCTCTAAGAGCAAGC
hg19utr3_NM_182580_UTR3	401	19	0.9393	gcttgctc	taa	gagcaagc	57050220.1	0	1905	chr1:110040785-110040804	GCTTGCTCTAAGAGCAAGC
hg19utr3_NM_031954_UTR3	401	15	0.9368	gcctgg	cat	ccaggc	1603267.022	0	998	chr12:109888387-109888402	GCCTGGCATCCAGGC
hg19utr3_NM_152482_UTR3	401	15	0.9366	gggtgc	tgt	gcaccc	1885894.047	0	1546	chr19:1473470-1473485	GGGTGCTGTGCACCC
hg19utr3_NM_001168412_UTR3	401	19	0.9358	gactcatc	tag	gatgagtc	3610463.93	0	1620	chr15:77337538-77337557	gactcatctaggatgagtc
hg19utr3_NM_005724_UTR3	401	19	0.9358	gactcatc	tag	gatgagtc	3610463.93	0	1620	chr15:77337538-77337557	gactcatctaggatgagtc
hg19utr3_NM_198902_UTR3	401	19	0.9358	gactcatc	tag	gatgagtc	3610463.93	0	1620	chr15:77337538-77337557	gactcatctaggatgagtc
hg19utr3_NM_025141_UTR3	98	15	0.9356	gtacag	cat	ctgtac	1489.4103	0.0006	98	chr15:102182569-102182584	GTACAGCATCTGTAC
hg19utr3_NM_078474_UTR3	98	15	0.9356	gtacag	cat	ctgtac	1489.4103	0.0006	98	chr15:102182569-102182584	GTACAGCATCTGTAC
hg19utr3_NM_001004419_UTR3	12	17	0.9355	gtagtgc	cag	gcactac	371880.1414	0	12	chr12:9847408-9847425	GTAGTGCCAGGCACTAC
hg19utr3_NM_001197318_UTR3	12	17	0.9355	gtagtgc	cag	gcactac	371880.1414	0	12	chr12:9847408-9847425	GTAGTGCCAGGCACTAC
hg19utr3_NM_001197319_UTR3	12	17	0.9355	gtagtgc	cag	gcactac	371880.1414	0	12	chr12:9847408-9847425	GTAGTGCCAGGCACTAC
hg19utr3_NM_001040167_UTR3	401	17	0.935	gttccag	cat	ctggaac	228490.7887	0	990	chr7:2567835-2567852	GTTCCAGCATCTGGAAC
hg19utr3_NM_001166355_UTR3	401	17	0.935	gttccag	cat	ctggaac	228490.7887	0	990	chr7:2567835-2567852	GTTCCAGCATCTGGAAC
hg19utr3_NM_002304_UTR3	401	17	0.935	gttccag	cat	ctggaac	228490.7887	0	990	chr7:2567835-2567852	GTTCCAGCATCTGGAAC
hg19utr3_NM_001145102_UTR3	401	17	0.9331	gctcctg	tgc	caggagc	11249753.9	0	4634	chr15:67487507-67487524	GCTCCTGTGCCAGGAGC
hg19utr3_NM_001145103_UTR3	401	17	0.9331	gctcctg	tgc	caggagc	11249753.9	0	4634	chr15:67487507-67487524	GCTCCTGTGCCAGGAGC
hg19utr3_NM_001145104_UTR3	401	17	0.9331	gctcctg	tgc	caggagc	11249753.9	0	4634	chr15:67487507-67487524	GCTCCTGTGCCAGGAGC
hg19utr3_NM_005902_UTR3	401	17	0.9331	gctcctg	tgc	caggagc	11249753.9	0	4634	chr15:67487507-67487524	GCTCCTGTGCCAGGAGC
hg19utr3_NM_001080479_UTR3	401	15	0.932	gcttag	tac	ctaagc	1266.2018	0.0007	580	chr5:73237417-73237432	GCTTAGTACCTAAGC
hg19utr3_NM_001177693_UTR3	401	15	0.932	gcttag	tac	ctaagc	1266.2018	0.0007	580	chr5:73237417-73237432	GCTTAGTACCTAAGC
hg19utr3_NM_001244364_UTR3	401	15	0.932	gcttag	tac	ctaagc	1266.2018	0.0007	580	chr5:73237417-73237432	GCTTAGTACCTAAGC
hg19utr3_NM_006373_UTR3	401	15	0.9317	gcctcc	tgg	ggaggc	2609396.948	0	885	chr17:41167178-41167193	GCCTCCTGGGGAGGC
hg19utr3_NM_001190447_UTR3	361	15	0.9311	ggctcc	tat	ggagcc	2609396.948	0	361	chr3:135864368-135864383	GGCTCCTATGGAGCC
hg19utr3_NM_002718_UTR3	361	15	0.9311	ggctcc	tat	ggagcc	2609396.948	0	361	chr3:135864368-135864383	GGCTCCTATGGAGCC
hg19utr3_NM_181897_UTR3	361	15	0.9311	ggctcc	tat	ggagcc	2609396.948	0	361	chr3:135864368-135864383	GGCTCCTATGGAGCC
hg19utr3_NM_001080533_UTR3	401	17	0.9309	gtcacag	tac	ctgtgac	268769.5889	0	1409	chr12:121159243-121159260	GTCACAGTACCTGTGAC
hg19utr3_NM_001002814_UTR3	401	15	0.9308	ggcagg	tat	cctgcc	1603267.022	0	3304	chr8:37717094-37717109	GGCAGGTATCCTGCC
hg19utr3_NM_025151_UTR3	401	15	0.9308	ggcagg	tat	cctgcc	1603267.022	0	3304	chr8:37717094-37717109	GGCAGGTATCCTGCC
hg19utr3_NM_001206691_UTR3	401	17	0.9284	gtgaaag	tga	ctttcac	4640.8162	0.0002	894	chr12:107156140-107156157	GTGAAAGTGACTTTCAC
hg19utr3_NM_032491_UTR3	401	17	0.9284	gtgaaag	tga	ctttcac	4640.8162	0.0002	894	chr12:107156140-107156157	GTGAAAGTGACTTTCAC
hg19utr3_NM_213594_UTR3	401	17	0.9284	gtgaaag	tga	ctttcac	4640.8162	0.0002	894	chr12:107156140-107156157	GTGAAAGTGACTTTCAC
hg19utr3_NM_003713_UTR3	401	17	0.9282	gttctgc	tgg	gcagaac	268769.5889	0	1127	chr1:56961079-56961096	GTTCTGCTGGGCAGAAC
hg19utr3_NM_001010926_UTR3	269	15	0.9275	gacttc	tgg	gaagtc	1751.9665	0.0005	269	chr1:2460624-2460639	GACTTCTGGGAAGTC
hg19utr3_NM_001018111_UTR3	106	15	0.9273	gagggg	tgt	cccctc	2218343.114	0	106	chr7:131188949-131188964	GAGGGGTGTCCCCTC
hg19utr3_NM_005397_UTR3	106	15	0.9273	gagggg	tgt	cccctc	2218343.114	0	106	chr7:131188949-131188964	GAGGGGTGTCCCCTC
hg19utr3_NM_020750_UTR3	259	17	0.9254	gcttttc	caa	gaaaagc	4640.8162	0.0002	259	chr6:43491330-43491347	GCTTTTCCAAGAAAAGC
hg19utr3_NM_001173539_UTR3	3	15	0.924	ggtgcc	cat	ggcacc	1885894.047	0	3	chr16:88110269-88110284	GGTGCCCATGGCACC
hg19utr3_NM_001173540_UTR3	3	15	0.924	ggtgcc	cat	ggcacc	1885894.047	0	3	chr16:88110269-88110284	GGTGCCCATGGCACC
hg19utr3_NM_001173541_UTR3	3	15	0.924	ggtgcc	cat	ggcacc	1885894.047	0	3	chr16:88110269-88110284	GGTGCCCATGGCACC
hg19utr3_NM_001173542_UTR3	3	15	0.924	ggtgcc	cat	ggcacc	1885894.047	0	3	chr16:88110269-88110284	GGTGCCCATGGCACC
hg19utr3_NM_001173543_UTR3	3	15	0.924	ggtgcc	cat	ggcacc	1885894.047	0	3	chr16:88110269-88110284	GGTGCCCATGGCACC
hg19utr3_NM_017869_UTR3	3	15	0.924	ggtgcc	cat	ggcacc	1885894.047	0	3	chr16:88110269-88110284	GGTGCCCATGGCACC
hg19utr3_NM_079837_UTR3	3	15	0.924	ggtgcc	cat	ggcacc	1885894.047	0	3	chr16:88110269-88110284	GGTGCCCATGGCACC
hg19utr3_NM_015331_UTR3	401	15	0.921	ggtggg	tat	cccacc	1603267.022	0	538	chr1:160328598-160328613	GGTGGGTATCCCACC
hg19utr3_NM_001244856_UTR3	158	15	0.9203	gcccag	tgc	ctgggc	1603267.022	0	158	chr19:7794079-7794094	GCCCAGTGCCTGGGC
hg19utr3_NM_198492_UTR3	158	15	0.9203	gcccag	tgc	ctgggc	1603267.022	0	158	chr19:7794079-7794094	GCCCAGTGCCTGGGC
hg19utr3_NM_152482_UTR3	401	17	0.9201	ggggtgc	tgt	gcacccc	400308200.5	0	1545	chr19:1473469-1473486	GGGGTGCTGTGCACCCC
hg19utr3_NM_001105251_UTR3	401	17	0.9187	gtttttg	tat	caaaaac	57.9143	0.0159	1221	chr5:79774416-79774433	GTTTTTGTATCAAAAAC
hg19utr3_NM_014733_UTR3	401	17	0.9187	gtttttg	tat	caaaaac	57.9143	0.0159	1221	chr5:79774416-79774433	GTTTTTGTATCAAAAAC
hg19utr3_NM_003320_UTR3	401	15	0.9148	gcttgg	tgg	ccaagc	32563.5342	0	485	chr11:8123650-8123665	GCTTGGTGGCCAAGC
hg19utr3_NM_177972_UTR3	401	15	0.9148	gcttgg	tgg	ccaagc	32563.5342	0	485	chr11:8123650-8123665	GCTTGGTGGCCAAGC
hg19utr3_NM_182689_UTR3	267	15	0.9115	gtcttc	tat	gaagac	1751.9665	0.0005	267	chr1:155041915-155041930	GTCTTCTATGAAGAC
hg19utr3_NM_001135947_UTR3	401	15	0.9114	gccagg	tga	cctggc	1603267.022	0	511	chr9:131152302-131152317	GCCAGGTGACCTGGC
hg19utr3_NM_001265582_UTR3	401	15	0.9114	gccagg	tga	cctggc	1603267.022	0	2123	chr9:131152302-131152317	GCCAGGTGACCTGGC
hg19utr3_NM_002840_UTR3	401	15	0.9113	ggtgtg	tgc	cacacc	38303.8973	0	1096	chr1:44088769-44088784	GGTGTGTGCCACACC
hg19utr3_NM_130440_UTR3	401	15	0.9113	ggtgtg	tgc	cacacc	38303.8973	0	1096	chr1:44088769-44088784	GGTGTGTGCCACACC
hg19utr3_NM_018146_UTR3	5	17	0.9105	gcagaag	tga	cttctgc	228490.7887	0	5	chr17:695313-695330	GCAGAAGTGACTTCTGC
hg19utr3_NM_001242939_UTR3	145	17	0.8934	gtaactc	tag	gagttac	10450.8478	0.0001	145	chr4:77230470-77230487	GTAACTCTAGGAGTTAC
hg19utr3_NM_002840_UTR3	401	17	0.8927	gggtgtg	tgc	cacaccc	8130554.432	0	1095	chr1:44088768-44088785	GGGTGTGTGCCACACCC
hg19utr3_NM_130440_UTR3	401	17	0.8927	gggtgtg	tgc	cacaccc	8130554.432	0	1095	chr1:44088768-44088785	GGGTGTGTGCCACACCC
hg19utr3_NM_006742_UTR3	401	15	0.8926	gtcctc	cat	gaggac	86258.1452	0	1117	chr16:67962661-67962676	GTCCTCCATGAGGAC
hg19utr3_NM_014747_UTR3	401	15	0.8917	gctacc	tgg	ggtagc	73331.182	0	1653	chr1:41090521-41090536	GCTACCTGGGGTAGC
hg19utr3_NM_001199642_UTR3	19	15	0.8913	gccagg	cag	cctggc	1603267.022	0	19	chr3:123003421-123003436	GCCAGGCAGCCTGGC
hg19utr3_NM_183357_UTR3	19	15	0.8913	gccagg	cag	cctggc	1603267.022	0	19	chr3:123003421-123003436	GCCAGGCAGCCTGGC
hg19utr3_NM_003320_UTR3	401	17	0.8907	ggcttgg	tgg	ccaagcc	6912079.609	0	484	chr11:8123649-8123666	GGCTTGGTGGCCAAGCC
hg19utr3_NM_177972_UTR3	401	17	0.8907	ggcttgg	tgg	ccaagcc	6912079.609	0	484	chr11:8123649-8123666	GGCTTGGTGGCCAAGCC
hg19utr3_NM_153487_UTR3	401	15	0.8886	gggctg	cac	cagccc	1603267.022	0	4538	chr6:37600591-37600606	GGGCTGCACCAGCCC
hg19utr3_NM_001042376_UTR3	1	15	0.8864	ggctgg	cag	ccagcc	1603267.022	0	1	chr11:2168826-2168841	GGCTGGCAGCCAGCC
hg19utr3_NM_173569_UTR3	401	15	0.8806	gaaaag	tat	cttttc	18.5868	0.0474	4553	chr7:138987134-138987149	GAAAAGTATCTTTTC
hg19utr3_NM_001040084_1_UTR3	401	15	0.8783	gctgac	cag	gtcagc	62341.5011	0	677	chr10:48271191-48271206	GCTGACCAGGTCAGC
hg19utr3_NM_001040084_UTR3	401	15	0.8783	gctgac	cag	gtcagc	62341.5011	0	677	chr10:47158145-47158160	GCTGACCAGGTCAGC
hg19utr3_NM_001271702_1_UTR3	401	15	0.8783	gctgac	cag	gtcagc	62341.5011	0	677	chr10:48271191-48271206	GCTGACCAGGTCAGC
hg19utr3_NM_001271702_UTR3	401	15	0.8783	gctgac	cag	gtcagc	62341.5011	0	677	chr10:47158145-47158160	GCTGACCAGGTCAGC
hg19utr3_NM_001271703_1_UTR3	401	15	0.8783	gctgac	cag	gtcagc	62341.5011	0	677	chr10:47158145-47158160	GCTGACCAGGTCAGC
hg19utr3_NM_001271703_UTR3	401	15	0.8783	gctgac	cag	gtcagc	62341.5011	0	677	chr10:48271191-48271206	GCTGACCAGGTCAGC
hg19utr3_NM_001630_UTR3	401	15	0.8783	gctgac	cag	gtcagc	62341.5011	0	677	chr10:47762863-47762878	GCTGACCAGGTCAGC
hg19utr3_NM_001098845_1_UTR3	401	15	0.878	gctgac	cag	gtcagc	62341.5011	0	677	chr10:48271191-48271206	GCTGACCAGGTCAGC
hg19utr3_NM_001098845_UTR3	401	15	0.878	gctgac	cag	gtcagc	62341.5011	0	677	chr10:47158145-47158160	GCTGACCAGGTCAGC
hg19utr3_NM_017896_UTR3	401	15	0.8774	gcttgg	tgg	ccaagc	32563.5342	0	3125	chr20:61579388-61579403	GCTTGGTGGCCAAGC
hg19utr3_NM_014720_UTR3	401	15	0.8753	gctgtc	tga	gacagc	62341.5011	0	1285	chr10:105786762-105786777	GCTGTCTGAGACAGC
hg19utr3_NM_182690_UTR3	329	15	0.8715	gtcttc	tat	gaagac	1751.9665	0.0005	329	chr1:155041915-155041930	GTCTTCTATGAAGAC
hg19utr3_NM_052900_UTR3	205	15	0.8673	gcactc	tga	gagtgc	62341.5011	0	205	chr8:113236780-113236795	GCACTCTGAGAGTGC
hg19utr3_NM_198123_UTR3	205	15	0.8673	gcactc	tga	gagtgc	62341.5011	0	205	chr8:113236780-113236795	GCACTCTGAGAGTGC
hg19utr3_NM_198124_UTR3	205	15	0.8673	gcactc	tga	gagtgc	62341.5011	0	205	chr8:113236780-113236795	GCACTCTGAGAGTGC
hg19utr3_NM_022894_UTR3	401	15	0.8659	gcctcc	cat	ggaggc	2609396.948	0	706	chr2:61025000-61025015	GCCTCCCATGGAGGC
hg19utr3_NM_139055_UTR3	401	15	0.8657	gtatac	tgt	gtatac	80.1325	0.0108	2745	chr11:130346460-130346475	GTATACTGTGTATAC
hg19utr3_NM_080621_UTR3	324	15	0.8614	gactcc	cag	ggagtc	86258.1452	0	324	chr20:62606524-62606539	GACTCCCAGGGAGTC
hg19utr3_NM_015879_UTR3	401	15	0.8592	ggtaac	cat	gttacc	1489.4103	0.0006	1044	chr18:55028551-55028566	GGTAACCATGTTACC
hg19utr3_NM_005814_UTR3	401	15	0.8463	gaccag	tgg	ctggtc	52998.7742	0	1308	chr1:167022248-167022263	GACCAGTGGCTGGTC
hg19utr3_NM_001005386_UTR3	401	19	0.8462	gctttaag	tac	cttaaagc	23534.7004	0	490	chr2:65496357-65496376	GCTTTAAGTACCTTAAAGC
hg19utr3_NM_005722_UTR3	401	19	0.8462	gctttaag	tac	cttaaagc	23534.7004	0	490	chr2:65496357-65496376	GCTTTAAGTACCTTAAAGC
hg19utr3_NM_001702_UTR3	93	15	0.8442	gcgggc	cag	gcccgc	21537175.3	0	93	chr8:143625870-143625885	GCGGGCCAGGCCCGC
hg19utr3_NM_001193270_UTR3	219	15	0.8425	gccatc	tgt	gatggc	73331.182	0	219	chrX:11793416-11793431	GCCATCTGTGATGGC
hg19utr3_NM_006800_UTR3	219	15	0.8425	gccatc	tgt	gatggc	73331.182	0	219	chrX:11793416-11793431	GCCATCTGTGATGGC
hg19utr3_NM_078629_UTR3	219	15	0.8425	gccatc	tgt	gatggc	73331.182	0	219	chrX:11793416-11793431	GCCATCTGTGATGGC
hg19utr3_NM_033036_UTR3	302	15	0.8417	gggggc	tga	gccccc	78936921.43	0	302	chr11:65809661-65809676	GGGGGCTGAGCCCCC
hg19utr3_NM_004482_UTR3	401	17	0.8415	gaaaagg	tgt	ccttttc	3945.3264	0.0002	739	chr2:166604535-166604552	GAAAAGGTGTCCTTTTC
hg19utr3_NM_012173_UTR3	401	15	0.841	gcaggg	cac	ccctgc	1603267.022	0	630	chr8:419433-419448	GCAGGGCACCCCTGC
hg19utr3_NM_183420_UTR3	401	15	0.841	gcaggg	cac	ccctgc	1603267.022	0	630	chr8:419433-419448	GCAGGGCACCCCTGC
hg19utr3_NM_183421_UTR3	401	15	0.841	gcaggg	cac	ccctgc	1603267.022	0	630	chr8:419433-419448	GCAGGGCACCCCTGC
hg19utr3_NM_006062_UTR3	401	15	0.8407	gtgagg	cgt	cctcac	52998.7742	0	438	chr2:73453511-73453526	GTGAGGCGTCCTCAC
hg19utr3_NM_006062_UTR3	401	17	0.8397	ggtgagg	cgt	cctcacc	11249753.9	0	437	chr2:73453510-73453527	GGTGAGGCGTCCTCACC
hg19utr3_NM_001010858_UTR3	401	15	0.8376	gcctcc	tga	ggaggc	2609396.948	0	515	chr1:228682100-228682115	GCCTCCTGAGGAGGC
hg19utr3_NM_003108_UTR3	401	17	0.8368	gctgcgg	cgc	ccgcagc	92852075.3	0	3158	chr2:5837336-5837353	GCTGCGGCGCCCGCAGC
hg19utr3_NM_001374_UTR3	72	15	0.8364	gggtgg	cag	ccaccc	1603267.022	0	72	chr16:2288490-2288505	GGGTGGCAGCCACCC
hg19utr3_NM_020856_UTR3	401	15	0.8336	gtaacc	cgt	ggttac	1489.4103	0.0006	1359	chr19:31766079-31766094	GTAACCCGTGGTTAC
hg19utr3_NM_138709_UTR3	110	15	0.8333	ggaggc	cga	gcctcc	2609396.948	0	110	chr9:124544886-124544901	GGAGGCCGAGCCTCC
hg19utr3_NM_001543_UTR3	401	15	0.8317	gaaggc	tgg	gccttc	52998.7742	0	3942	chr5:149936835-149936850	GAAGGCTGGGCCTTC
hg19utr3_NM_001079843_UTR3	401	15	0.8289	ggggac	cga	gtcccc	2609396.948	0	1289	chr1:10697695-10697710	GGGGACCGAGTCCCC
hg19utr3_NM_001001661_UTR3	320	15	0.8262	gtgagc	cat	gctcac	62341.5011	0	320	chr7:148800369-148800384	gtgagccatgctcac
hg19utr3_NM_014621_UTR3	59	15	0.8259	gcaggc	cgg	gcctgc	1885894.047	0	59	chr2:177017728-177017743	GCAGGCCGGGCCTGC
hg19utr3_NM_173084_UTR3	401	15	0.8215	gacaag	tga	cttgtc	1076.4441	0.0008	2091	chr3:160153654-160153669	gacaagtgacttgtc
hg19utr3_NM_001039905_UTR3	401	17	0.8201	gctttcc	tag	ggaaagc	228490.7887	0	968	chr15:40543501-40543518	GCTTTCCTAGGGAAAGC
hg19utr3_NM_001128826_UTR3	281	17	0.8186	gctgcct	cgc	aggcagc	25333790.41	0	281	chr9:132995531-132995548	GCTGCCTCGCAGGCAGC
hg19utr3_NM_014286_UTR3	281	17	0.8186	gctgcct	cgc	aggcagc	25333790.41	0	281	chr9:132995531-132995548	GCTGCCTCGCAGGCAGC
hg19utr3_NM_014631_UTR3	401	17	0.8172	gagacct	cag	aggtctc	1158731.995	0	2612	chr10:105358944-105358961	gagacctcagaggtctc
hg19utr3_NM_001128826_UTR3	280	19	0.817	ggctgcct	cgc	aggcagcc	5377462252	0	280	chr9:132995530-132995549	GGCTGCCTCGCAGGCAGCC
hg19utr3_NM_014286_UTR3	280	19	0.817	ggctgcct	cgc	aggcagcc	5377462252	0	280	chr9:132995530-132995549	GGCTGCCTCGCAGGCAGCC
hg19utr3_NM_005227_UTR3	401	15	0.8163	gtcttc	tat	gaagac	1751.9665	0.0005	451	chr1:155041915-155041930	GTCTTCTATGAAGAC
hg19utr3_NM_001204446_UTR3	401	15	0.8157	ggtggt	tgg	accacc	119350.1518	0	404	chr20:3805347-3805362	ggtggttggaccacc
hg19utr3_NM_001204447_UTR3	401	15	0.8157	ggtggt	tgg	accacc	119350.1518	0	404	chr20:3805347-3805362	ggtggttggaccacc
hg19utr3_NM_018347_UTR3	401	15	0.8157	ggtggt	tgg	accacc	119350.1518	0	404	chr20:3805347-3805362	ggtggttggaccacc
hg19utr3_NM_001256627_UTR3	401	19	0.8151	gcagccct	cag	agggctgc	5377462252	0	1450	chr11:1483402-1483421	GCAGCCCTCAGAGGGCTGC
hg19utr3_NM_001256629_UTR3	401	19	0.8151	gcagccct	cag	agggctgc	5377462252	0	1213	chr11:1483402-1483421	GCAGCCCTCAGAGGGCTGC
hg19utr3_NM_001256630_UTR3	401	19	0.8151	gcagccct	cag	agggctgc	5377462252	0	1450	chr11:1483402-1483421	GCAGCCCTCAGAGGGCTGC
hg19utr3_NM_003957_UTR3	401	19	0.8151	gcagccct	cag	agggctgc	5377462252	0	1184	chr11:1483402-1483421	GCAGCCCTCAGAGGGCTGC
hg19utr3_NM_001204446_UTR3	401	19	0.8151	gaggtggt	tgg	accacctc	177761348.4	0	402	chr20:3805345-3805364	gaggtggttggaccacctc
hg19utr3_NM_001204447_UTR3	401	19	0.8151	gaggtggt	tgg	accacctc	177761348.4	0	402	chr20:3805345-3805364	gaggtggttggaccacctc
hg19utr3_NM_018347_UTR3	401	19	0.8151	gaggtggt	tgg	accacctc	177761348.4	0	402	chr20:3805345-3805364	gaggtggttggaccacctc
hg19utr3_NM_015132_UTR3	401	17	0.8145	gcatact	tat	agtatgc	27683.4431	0	1617	chr7:17832035-17832052	GCATACTTATAGTATGC
hg19utr3_NM_000037_UTR3	401	15	0.8133	gcctct	tgg	agaggc	165137.5497	0	1380	chr8:41511914-41511929	GCCTCTTGGAGAGGC
hg19utr3_NM_001142445_UTR3	401	15	0.8133	gcctct	tgg	agaggc	165137.5497	0	1317	chr8:41511914-41511929	GCCTCTTGGAGAGGC
hg19utr3_NM_001142446_UTR3	401	15	0.8133	gcctct	tgg	agaggc	165137.5497	0	1317	chr8:41511914-41511929	GCCTCTTGGAGAGGC
hg19utr3_NM_020475_UTR3	401	15	0.8133	gcctct	tgg	agaggc	165137.5497	0	1317	chr8:41511914-41511929	GCCTCTTGGAGAGGC
hg19utr3_NM_020476_UTR3	401	15	0.8133	gcctct	tgg	agaggc	165137.5497	0	1317	chr8:41511914-41511929	GCCTCTTGGAGAGGC
hg19utr3_NM_020477_UTR3	401	15	0.8133	gcctct	tgg	agaggc	165137.5497	0	1317	chr8:41511914-41511929	GCCTCTTGGAGAGGC
hg19utr3_NM_020478_UTR3	401	15	0.8133	gcctct	tgg	agaggc	165137.5497	0	1380	chr8:41511914-41511929	GCCTCTTGGAGAGGC
hg19utr3_NM_020480_UTR3	401	15	0.8133	gcctct	tgg	agaggc	165137.5497	0	1317	chr8:41511914-41511929	GCCTCTTGGAGAGGC
hg19utr3_NM_001006665_UTR3	152	15	0.8131	gagaag	tgc	cttctc	1489.4103	0.0005	152	chr1:26900843-26900858	GAGAAGTGCCTTCTC
hg19utr3_NM_002953_UTR3	152	15	0.8131	gagaag	tgc	cttctc	1489.4103	0.0005	152	chr1:26900843-26900858	GAGAAGTGCCTTCTC
hg19utr3_NM_012293_UTR3	401	15	0.8128	gctgct	cga	agcagc	119350.1518	0	683	chr2:1637278-1637293	GCTGCTCGAAGCAGC
hg19utr3_NM_032818_UTR3	2	17	0.8126	ggaatct	tat	agattcc	27683.4431	0	2	chr9:35661965-35661982	GGAATCTTATAGATTCC
hg19utr3_NM_001199781_UTR3	401	15	0.8122	ggatct	taa	agatcc	6421.2153	0.0001	1213	chr12:89915362-89915377	ggatcttaaagatcc
hg19utr3_NM_001199782_UTR3	401	15	0.8122	ggatct	taa	agatcc	6421.2153	0.0001	1213	chr12:89915362-89915377	ggatcttaaagatcc
hg19utr3_NM_003774_UTR3	401	15	0.8122	ggatct	taa	agatcc	6421.2153	0.0001	1213	chr12:89915362-89915377	ggatcttaaagatcc
hg19utr3_NM_016518_UTR3	401	17	0.8113	gtgatct	cag	agatcac	32563.5342	0	773	chr17:27384095-27384112	GTGATCTCAGAGATCAC
hg19utr3_NM_032818_UTR3	3	15	0.8105	gaatct	tat	agattc	130.4196	0.0062	3	chr9:35661966-35661981	GAATCTTATAGATTC
hg19utr3_NM_053043_UTR3	401	15	0.8105	gtcctc	tgt	gaggac	86258.1452	0	5302	chr7:155573036-155573051	GTCCTCTGTGAGGAC
hg19utr3_NM_001002901_UTR3	191	17	0.8099	gaattct	cac	agaattc	562.2711	0.0014	191	chr1:161697642-161697659	GAATTCTCACAGAATTC
hg19utr3_NM_014402_UTR3	69	15	0.8095	gtgtct	caa	agacac	3945.3264	0.0002	69	chr5:132203342-132203357	GTGTCTCAAAGACAC
hg19utr3_NM_207419_UTR3	401	15	0.8094	ggttct	cag	agaacc	3354.0653	0.0002	1887	chr16:1138697-1138712	GGTTCTCAGAGAACC
hg19utr3_NM_001170701_UTR3	401	15	0.8094	ggtact	tgt	agtacc	4640.8162	0.0002	6021	chrX:131507658-131507673	GGTACTTGTAGTACC
hg19utr3_NM_001170702_UTR3	401	15	0.8094	ggtact	tgt	agtacc	4640.8162	0.0002	6021	chrX:131507658-131507673	GGTACTTGTAGTACC
hg19utr3_NM_001170703_UTR3	401	15	0.8094	ggtact	tgt	agtacc	4640.8162	0.0002	6021	chrX:131507658-131507673	GGTACTTGTAGTACC
hg19utr3_NM_001170704_UTR3	401	15	0.8094	ggtact	tgt	agtacc	4640.8162	0.0002	6021	chrX:131507658-131507673	GGTACTTGTAGTACC
hg19utr3_NM_018388_UTR3	401	15	0.8094	ggtact	tgt	agtacc	4640.8162	0.0002	6021	chrX:131507658-131507673	GGTACTTGTAGTACC
hg19utr3_NM_133486_UTR3	401	15	0.8094	ggtact	tgt	agtacc	4640.8162	0.0002	6050	chrX:131507658-131507673	GGTACTTGTAGTACC
hg19utr3_NM_014774_UTR3	195	15	0.8088	gaaatc	tat	gatttc	41.8565	0.0193	195	chr1:47143923-47143938	GAAATCTATGATTTC
hg19utr3_NM_053043_UTR3	401	17	0.8084	gtttcct	tga	aggaaac	14460.2028	0.0001	2421	chr7:155570155-155570172	GTTTCCTTGAAGGAAAC
hg19utr3_NM_024119_UTR3	46	17	0.8054	gagtctg	cag	cagactc	371880.1414	0	46	chr17:40253716-40253733	GAGTCTGCAGCAGACTC
hg19utr3_NM_001168724_UTR3	401	17	0.805	gaaaagt	tat	acttttc	293.6974	0.0027	1186	chr11:87033560-87033577	GAAAAGTTATACTTTTC
hg19utr3_NM_022918_UTR3	401	17	0.805	gaaaagt	tat	acttttc	293.6974	0.0027	1186	chr11:87033560-87033577	GAAAAGTTATACTTTTC
hg19utr3_NM_014755_UTR3	401	19	0.8036	gtacaagt	tgc	acttgtac	101463.8987	0	669	chr2:64862373-64862392	GTACAAGTTGCACTTGTAC
hg19utr3_NM_032731_UTR3	401	15	0.8026	gtcagt	cac	actgac	3945.3264	0.0002	605	chr17:6546943-6546958	gtcagtcacactgac
hg19utr3_NM_001244767_UTR3	401	15	0.8019	gaatct	tac	agattc	130.4196	0.0061	1064	chr4:71842101-71842116	GAATCTTACAGATTC
hg19utr3_NM_005792_UTR3	161	15	0.8016	ggatgt	tgt	acatcc	4640.8162	0.0002	161	chr16:82182160-82182175	GGATGTTGTACATCC
hg19utr3_NM_145175_UTR3	401	15	0.8008	gatttc	caa	gaaatc	41.8565	0.0191	498	chr2:14775479-14775494	GATTTCCAAGAAATC
hg19utr3_NM_000433_UTR3	401	17	0.8008	gtaacct	tat	aggttac	20007.7035	0	497	chr1:183524739-183524756	GTAACCTTATAGGTTAC
hg19utr3_NM_001127651_UTR3	401	17	0.8008	gtaacct	tat	aggttac	20007.7035	0	497	chr1:183524739-183524756	GTAACCTTATAGGTTAC
hg19utr3_NM_001190789_UTR3	401	17	0.8008	gtaacct	tat	aggttac	20007.7035	0	497	chr1:183524739-183524756	GTAACCTTATAGGTTAC
hg19utr3_NM_001190794_UTR3	401	17	0.8008	gtaacct	tat	aggttac	20007.7035	0	497	chr1:183524739-183524756	GTAACCTTATAGGTTAC
hg19utr3_NM_015048_UTR3	401	15	0.8005	gtttct	tgt	agaaac	68.1235	0.0118	1328	chr12:122269472-122269487	GTTTCTTGTAGAAAC
hg19utr3_NM_001207055_UTR3	209	17	0.799	ggctgct	tgg	agcagcc	25333790.41	0	209	chr20:31395917-31395934	GGCTGCTTGGAGCAGCC
hg19utr3_NM_001207056_UTR3	209	17	0.799	ggctgct	tgg	agcagcc	25333790.41	0	209	chr20:31395917-31395934	GGCTGCTTGGAGCAGCC
hg19utr3_NM_006892_UTR3	209	17	0.799	ggctgct	tgg	agcagcc	25333790.41	0	209	chr20:31395917-31395934	GGCTGCTTGGAGCAGCC
hg19utr3_NM_175848_UTR3	209	17	0.799	ggctgct	tgg	agcagcc	25333790.41	0	209	chr20:31395917-31395934	GGCTGCTTGGAGCAGCC
hg19utr3_NM_175849_UTR3	209	17	0.799	ggctgct	tgg	agcagcc	25333790.41	0	209	chr20:31395917-31395934	GGCTGCTTGGAGCAGCC
hg19utr3_NM_175850_UTR3	209	17	0.799	ggctgct	tgg	agcagcc	25333790.41	0	209	chr20:31395917-31395934	GGCTGCTTGGAGCAGCC
hg19utr3_NM_017646_UTR3	254	15	0.795	gaacct	taa	aggttc	3354.0653	0.0002	254	chr1:40307147-40307162	GAACCTTAAAGGTTC
hg19utr3_NM_020975_UTR3	401	15	0.7916	ggctct	tat	agagcc	165137.5497	0	1101	chr10:43624817-43624832	GGCTCTTATAGAGCC
hg19utr3_NM_015698_UTR3	401	19	0.7892	gacagagt	tag	actctgtc	5876209.909	0	660	chrX:48969880-48969899	gacagagttagactctgtc
hg19utr3_NM_001014336_UTR3	326	15	0.7855	gctccc	tgg	gggagc	2609396.948	0	326	chr12:122656618-122656633	GCTCCCTGGGGGAGC
hg19utr3_NM_001207055_UTR3	210	15	0.7847	gctgct	tgg	agcagc	119350.1518	0	210	chr20:31395918-31395933	GCTGCTTGGAGCAGC
hg19utr3_NM_001207056_UTR3	210	15	0.7847	gctgct	tgg	agcagc	119350.1518	0	210	chr20:31395918-31395933	GCTGCTTGGAGCAGC
hg19utr3_NM_006892_UTR3	210	15	0.7847	gctgct	tgg	agcagc	119350.1518	0	210	chr20:31395918-31395933	GCTGCTTGGAGCAGC
hg19utr3_NM_175848_UTR3	210	15	0.7847	gctgct	tgg	agcagc	119350.1518	0	210	chr20:31395918-31395933	GCTGCTTGGAGCAGC
hg19utr3_NM_175849_UTR3	210	15	0.7847	gctgct	tgg	agcagc	119350.1518	0	210	chr20:31395918-31395933	GCTGCTTGGAGCAGC
hg19utr3_NM_175850_UTR3	210	15	0.7847	gctgct	tgg	agcagc	119350.1518	0	210	chr20:31395918-31395933	GCTGCTTGGAGCAGC
hg19utr3_NM_152686_UTR3	401	15	0.7823	gctcct	cac	aggagc	165137.5497	0	3568	chr5:138746254-138746269	GCTCCTCACAGGAGC
hg19utr3_NM_006959_UTR3	85	17	0.7807	gtattct	tgt	agaatac	777.9804	0.001	85	chr19:57932933-57932950	GTattcttgtagaatac
hg19utr3_NM_002382_UTR3	401	15	0.7793	gtatgt	tgt	acatac	130.4196	0.006	1260	chr14:65541919-65541934	GTATGTTGTACATAC
hg19utr3_NM_145112_UTR3	401	15	0.7793	gtatgt	tgt	acatac	130.4196	0.006	1260	chr14:65541919-65541934	GTATGTTGTACATAC
hg19utr3_NM_145113_UTR3	401	15	0.7793	gtatgt	tgt	acatac	130.4196	0.006	1532	chr14:65541919-65541934	GTATGTTGTACATAC
hg19utr3_NM_152424_UTR3	401	15	0.7786	ggtcct	tgg	aggacc	165137.5497	0	3005	chrX:63406739-63406754	GGTCCTTGGAGGACC
hg19utr3_NM_001079526_UTR3	401	17	0.7774	gtgtgta	tac	tacacac	23534.7004	0	3184	chr2:213868883-213868900	GTGTGTATACTACACAC
hg19utr3_NM_016260_UTR3	401	17	0.7774	gtgtgta	tac	tacacac	23534.7004	0	3184	chr2:213868883-213868900	GTGTGTATACTACACAC
hg19utr3_NM_001243878_UTR3	184	15	0.7766	ggctct	tac	agagcc	165137.5497	0	184	chr1:38462878-38462893	GGCTCTTACAGAGCC
hg19utr3_NM_004468_UTR3	184	15	0.7766	ggctct	tac	agagcc	165137.5497	0	184	chr1:38462878-38462893	GGCTCTTACAGAGCC
hg19utr3_NM_001161576_UTR3	401	15	0.7739	gattct	caa	agaatc	130.4196	0.0059	962	chr14:55256623-55256638	GATTCTCAAAGAATC
hg19utr3_NM_001161577_UTR3	401	15	0.7739	gattct	caa	agaatc	130.4196	0.0059	962	chr14:55256623-55256638	GATTCTCAAAGAATC
hg19utr3_NM_015589_UTR3	401	15	0.7739	gattct	caa	agaatc	130.4196	0.0059	962	chr14:55256623-55256638	GATTCTCAAAGAATC
hg19utr3_NM_001013690_UTR3	401	19	0.7727	ggccctgg	cac	ccagggcc	72237091905	0	1844	chr12:52212373-52212392	GGCCCTGGCACCCAGGGCC
hg19utr3_NM_018689_UTR3	401	15	0.7726	gctggg	tgc	cccagc	1603267.022	0	712	chr15:81241976-81241991	GCTGGGTGCCCCAGC
hg19utr3_NM_001013690_UTR3	401	17	0.7703	gccctgg	cac	ccagggc	340316539.7	0	1845	chr12:52212374-52212391	GCCCTGGCACCCAGGGC
hg19utr3_NM_175872_UTR3	401	17	0.7702	gtacata	tat	tatgtac	1076.4441	0.0007	1403	chr19:35447440-35447457	gtacatatattatgtac
hg19utr3_NM_004239_UTR3	401	15	0.7688	gttcta	tat	tagaac	130.4196	0.0059	1748	chr14:92434254-92434269	GTTCTATATTAGAAC
hg19utr3_NM_178563_UTR3	335	15	0.7687	gacata	taa	tatgtc	180.4537	0.0043	335	chr7:134820347-134820362	GACATATAATATGTC
hg19utr3_NM_001256021_UTR3	401	15	0.768	ggtgat	tat	atcacc	4640.8162	0.0002	1289	chr6:123823492-123823507	GGTGATTATATCACC
hg19utr3_NM_001013703_UTR3	59	15	0.7669	gaatgt	tgt	acattc	94.2584	0.0081	59	chr15:40327343-40327358	GAATGTTGTACATTC
hg19utr3_NM_019102_UTR3	264	15	0.7662	gttact	tga	agtaac	94.2584	0.0081	264	chr7:27181175-27181190	GTTACTTGAAGTAAC
hg19utr3_NM_001080427_UTR3	401	15	0.7655	gcacta	tat	tagtgc	4640.8162	0.0002	402	chr2:138434576-138434591	GCACTATATTAGTGC
hg19utr3_NM_015204_UTR3	401	15	0.7654	gcacta	tat	tagtgc	4640.8162	0.0002	802	chr7:11414604-11414619	GCACTATATTAGTGC
hg19utr3_NM_004655_UTR3	401	15	0.7644	gtacag	tac	ctgtac	1489.4103	0.0005	1139	chr17:63524940-63524955	GTACAGTACCTGTAC
hg19utr3_NM_014728_UTR3	401	19	0.7623	gtatttat	taa	ataaatac	110.8744	0.0069	2536	chrX:12741187-12741206	GTATTTATTAAATAAATAC
hg19utr3_NM_000240_UTR3	401	15	0.7621	gaggct	cac	agcctc	165137.5497	0	461	chrX:43604220-43604235	GAGGCTCACAGCCTC
hg19utr3_NM_001270458_UTR3	401	15	0.7621	gaggct	cac	agcctc	165137.5497	0	461	chrX:43604220-43604235	GAGGCTCACAGCCTC
hg19utr3_NM_006237_UTR3	401	17	0.762	ggagaga	tac	tctctcc	1603267.022	0	1170	chr13:79174363-79174380	GGAGAGATACTCTCTCC
hg19utr3_NM_032788_UTR3	401	15	0.7616	ggtgga	tgt	tccacc	165137.5497	0	671	chr2:95814341-95814356	GGTGGATGTTCCACC
hg19utr3_NM_001177612_UTR3	198	15	0.7614	ggcaga	cag	tctgcc	165137.5497	0	198	chr14:102814833-102814848	GGCAGACAGTCTGCC
hg19utr3_NM_001177611_UTR3	46	15	0.7613	ggcaga	cag	tctgcc	165137.5497	0	46	chr14:102814833-102814848	GGCAGACAGTCTGCC
hg19utr3_NM_032630_UTR3	46	15	0.7613	ggcaga	cag	tctgcc	165137.5497	0	46	chr14:102814833-102814848	GGCAGACAGTCTGCC
hg19utr3_NM_139239_UTR3	113	19	0.7611	gggtttta	cat	taaaaccc	73331.182	0	113	chr19:36379329-36379348	GGGTTTTACATTAAAACCC
hg19utr3_NM_001199640_UTR3	401	15	0.7606	gattat	taa	ataatc	4.3112	0.1764	1746	chr9:6257913-6257928	GATTATTAAATAATC
hg19utr3_NM_001199641_UTR3	401	15	0.7606	gattat	taa	ataatc	4.3112	0.1764	1746	chr9:6257913-6257928	GATTATTAAATAATC
hg19utr3_NM_033439_UTR3	401	15	0.7606	gattat	taa	ataatc	4.3112	0.1764	1746	chr9:6257913-6257928	GATTATTAAATAATC
hg19utr3_NM_002974_UTR3	114	19	0.7605	gatgatga	tag	tcatcatc	268769.5889	0	114	chr18:61304820-61304839	GATGATGATAGTCATCATC
hg19utr3_NM_024511_UTR3	243	17	0.7598	gcattat	tac	ataatgc	661.3894	0.0011	243	chr4:2233394-2233411	GCATTATTACATAATGC
hg19utr3_NM_006237_UTR3	401	15	0.7596	gagaga	tac	tctctc	7553.1596	0.0001	1171	chr13:79174364-79174379	GAGAGATACTCTCTC
hg19utr3_NM_024052_UTR3	401	17	0.7595	gagaata	taa	tattctc	1076.4441	0.0007	2836	chr17:17971392-17971409	GAGAATATAATATTCTC
hg19utr3_NM_139239_UTR3	114	17	0.7584	ggtttta	cat	taaaacc	345.4709	0.0022	114	chr19:36379330-36379347	GGTTTTACATTAAAACC
hg19utr3_NM_001199583_UTR3	401	15	0.7562	gggctg	tgc	cagccc	1603267.022	0	698	chr6:34501004-34501019	GGGCTGTGCCAGCCC
hg19utr3_NM_020804_UTR3	401	15	0.7562	gggctg	tgc	cagccc	1603267.022	0	698	chr6:34501004-34501019	GGGCTGTGCCAGCCC
hg19utr3_NM_002337_UTR3	401	15	0.7561	ggttta	taa	taaacc	80.1325	0.0094	2856	chr4:3511830-3511845	ggtttataataaacc
hg19utr3_NM_139239_UTR3	115	15	0.7557	gtttta	cat	taaaac	1.6275	0.4643	115	chr19:36379331-36379346	GTTTTACATTAAAAC
hg19utr3_NM_001242628_UTR3	401	17	0.755	gcttcct	cat	aggaagc	711948.7114	0	605	chr6:13364353-13364370	GCTTCCTCATAGGAAGC
hg19utr3_NM_001242630_UTR3	401	17	0.755	gcttcct	cat	aggaagc	711948.7114	0	605	chr6:13364353-13364370	GCTTCCTCATAGGAAGC
hg19utr3_NM_018988_UTR3	401	17	0.755	gcttcct	cat	aggaagc	711948.7114	0	605	chr6:13364353-13364370	GCTTCCTCATAGGAAGC
hg19utr3_NM_001193451_UTR3	401	15	0.7538	ggggta	cac	tacccc	194248.3178	0	5296	chr12:29654468-29654483	GGGGTACACTACCCC
hg19utr3_NM_175861_UTR3	401	15	0.7538	ggggta	cac	tacccc	194248.3178	0	5296	chr12:29654468-29654483	GGGGTACACTACCCC
hg19utr3_NM_020856_UTR3	401	17	0.7537	ggtaacc	cgt	ggttacc	316148.8142	0	1358	chr19:31766078-31766095	GGTAACCCGTGGTTACC
hg19utr3_NM_002337_UTR3	401	17	0.7534	gggttta	taa	taaaccc	17009.2754	0	2855	chr4:3511829-3511846	gggtttataataaaccc
hg19utr3_NM_032656_UTR3	280	15	0.7534	ggacta	cat	tagtcc	6421.2153	0.0001	280	chr12:125432053-125432068	GGACTACATTAGTCC
hg19utr3_NM_198560_UTR3	401	17	0.7524	gctggga	tgt	tcccagc	35052825.72	0	3521	chr3:9540357-9540374	GCTGGGATGTTCCCAGC
hg19utr3_NM_001164232_UTR3	144	15	0.7522	ggaaga	taa	tcttcc	4640.8162	0.0002	144	chr8:38118234-38118249	GGAAGATAATCTTCC
hg19utr3_NM_015214_UTR3	144	15	0.7522	ggaaga	taa	tcttcc	4640.8162	0.0002	144	chr8:38118234-38118249	GGAAGATAATCTTCC
hg19utr3_NM_001006600_UTR3	401	15	0.7504	gtgagt	tgg	actcac	3945.3264	0.0002	1664	chr5:65376021-65376036	GTGAGTTGGACTCAC
hg19utr3_NM_001253697_UTR3	401	15	0.7504	gtgagt	tgg	actcac	3945.3264	0.0002	1664	chr5:65376021-65376036	GTGAGTTGGACTCAC
hg19utr3_NM_001253698_UTR3	401	15	0.7504	gtgagt	tgg	actcac	3945.3264	0.0002	1664	chr5:65376021-65376036	GTGAGTTGGACTCAC
hg19utr3_NM_001253699_UTR3	401	15	0.7504	gtgagt	tgg	actcac	3945.3264	0.0002	1664	chr5:65376021-65376036	GTGAGTTGGACTCAC
hg19utr3_NM_001253701_UTR3	401	15	0.7504	gtgagt	tgg	actcac	3945.3264	0.0002	1664	chr5:65376021-65376036	GTGAGTTGGACTCAC
hg19utr3_NM_018695_UTR3	401	15	0.7504	gtgagt	tgg	actcac	3945.3264	0.0002	1664	chr5:65376021-65376036	GTGAGTTGGACTCAC
hg19utr3_NM_000104_UTR3	401	15	0.7502	gatcta	tat	tagatc	249.6828	0.003	2782	chr2:38295068-38295083	GATCTATATTAGATC
hg19utr3_NM_007368_UTR3	401	15	0.75	gggagg	cgg	cctccc	2218343.114	0	537	chr13:114748206-114748221	GGGAGGCGGCCTCCC
hg19utr3_NM_000389_UTR3	37	15	0.7496	gggcct	caa	aggccc	4995579.456	0	37	chr6:36653613-36653628	GGGCCTCAAAGGCCC
hg19utr3_NM_001220777_UTR3	37	15	0.7496	gggcct	caa	aggccc	4995579.456	0	37	chr6:36653613-36653628	GGGCCTCAAAGGCCC
hg19utr3_NM_001220778_UTR3	37	15	0.7496	gggcct	caa	aggccc	4995579.456	0	37	chr6:36653613-36653628	GGGCCTCAAAGGCCC
hg19utr3_NM_078467_UTR3	37	15	0.7496	gggcct	caa	aggccc	4995579.456	0	37	chr6:36653613-36653628	GGGCCTCAAAGGCCC
hg19utr3_NM_052917_UTR3	401	15	0.7495	gccata	tat	tatggc	5458.9083	0.0001	1091	chr2:155308153-155308168	GCCATATATTATGGC
hg19utr3_NM_001204344_UTR3	401	15	0.7493	gtttta	tgt	taaaac	1.6275	0.4604	5616	chr9:117547101-117547116	GTTTTATGTTAAAAC
hg19utr3_NM_005118_UTR3	401	15	0.7493	gtttta	tgt	taaaac	1.6275	0.4604	5616	chr9:117547101-117547116	GTTTTATGTTAAAAC
hg19utr3_NM_001243342_UTR3	205	15	0.7482	gtgaga	cag	tctcac	5458.9083	0.0001	205	chr17:78064402-78064417	GTGAGACAGTCTCAC
hg19utr3_NM_174902_UTR3	401	15	0.7471	gttaga	tga	tctaac	130.4196	0.0057	421	chr11:36251367-36251382	GTTAGATGATCTAAC
hg19utr3_NM_000704_UTR3	248	15	0.7427	gccacc	tgt	ggtggc	1885894.047	0	248	chr19:36041254-36041269	GCCACCTGTGGTGGC
hg19utr3_NM_017770_UTR3	189	17	0.7419	gaggtga	tgc	tcacctc	1158731.995	0	189	chr6:10983808-10983825	GAGGTGATGCTCACCTC
hg19utr3_NM_001136193_UTR3	401	15	0.7418	gggcag	tgg	ctgccc	1603267.022	0	3400	chr2:207659925-207659940	GGGCAGTGGCTGCCC
hg19utr3_NM_001136194_UTR3	401	15	0.7418	gggcag	tgg	ctgccc	1603267.022	0	3400	chr2:207659925-207659940	GGGCAGTGGCTGCCC
hg19utr3_NM_014929_UTR3	401	15	0.7418	gggcag	tgg	ctgccc	1603267.022	0	3400	chr2:207659925-207659940	GGGCAGTGGCTGCCC
hg19utr3_NM_001177984_UTR3	401	17	0.7413	gttcaga	tat	tctgaac	23534.7004	0	1326	chr12:52202538-52202555	GTTCAGATATTCTGAAC
hg19utr3_NM_014191_UTR3	401	17	0.7413	gttcaga	tat	tctgaac	23534.7004	0	1326	chr12:52202538-52202555	GTTCAGATATTCTGAAC
hg19utr3_NM_174902_UTR3	401	17	0.7412	ggttaga	tga	tctaacc	27683.4431	0	420	chr11:36251366-36251383	GGTTAGATGATCTAACC
hg19utr3_NM_001008504_UTR3	321	17	0.7412	gaattat	tat	ataattc	18.5868	0.0399	321	chr6:154412942-154412959	GAATTATTATATAATTC
hg19utr3_NM_001202543_UTR3	401	17	0.7412	gataata	cac	tattatc	35.5837	0.0208	597	chr7:101892918-101892935	GATAATACACTATTATC
hg19utr3_NM_181552_UTR3	401	17	0.7412	gataata	cac	tattatc	35.5837	0.0208	597	chr7:101892918-101892935	GATAATACACTATTATC
hg19utr3_NM_182944_UTR3	198	15	0.7396	gtgaat	caa	attcac	94.2584	0.0078	198	chr14:51194194-51194209	GTGAATCAAATTCAC
hg19utr3_NM_006980_UTR3	401	17	0.7349	gaaatga	taa	tcatttc	562.2711	0.0013	715	chr7:91502176-91502193	GAAATGATAATCATTTC
hg19utr3_NM_004124_UTR3	401	17	0.7343	gccaaat	taa	atttggc	12293.1435	0.0001	2822	chr14:54941967-54941984	GCCAAATTAAATTTGGC
hg19utr3_NM_020338_UTR3	401	15	0.7329	gtacat	cgt	atgtac	130.4196	0.0056	3482	chr10:81075987-81076002	GTACATCGTATGTAC
hg19utr3_NM_013231_UTR3	401	17	0.7322	gttgaat	cac	attcaac	406.3712	0.0018	822	chr14:86090662-86090679	GTTGAATCACATTCAAC
hg19utr3_NM_004113_UTR3	401	15	0.7315	gcaaat	tgc	atttgc	57.9143	0.0126	1052	chr3:191860731-191860746	GCAAATTGCATTTGC
hg19utr3_NM_021032_UTR3	401	15	0.7315	gcaaat	tgc	atttgc	57.9143	0.0126	1052	chr3:191860731-191860746	GCAAATTGCATTTGC
hg19utr3_NM_001040655_UTR3	401	15	0.7307	gagaga	tga	tctctc	7553.1596	0.0001	1450	chr15:99676750-99676765	gagagatgatctctc
hg19utr3_NM_001040656_UTR3	401	15	0.7307	gagaga	tga	tctctc	7553.1596	0.0001	1450	chr15:99676750-99676765	gagagatgatctctc
hg19utr3_NM_001040657_UTR3	401	15	0.7307	gagaga	tga	tctctc	7553.1596	0.0001	1450	chr15:99676750-99676765	gagagatgatctctc
hg19utr3_NM_001040658_UTR3	401	15	0.7307	gagaga	tga	tctctc	7553.1596	0.0001	1450	chr15:99676750-99676765	gagagatgatctctc
hg19utr3_NM_001040659_UTR3	401	15	0.7307	gagaga	tga	tctctc	7553.1596	0.0001	1450	chr15:99676750-99676765	gagagatgatctctc
hg19utr3_NM_001040660_UTR3	401	15	0.7307	gagaga	tga	tctctc	7553.1596	0.0001	1450	chr15:99676750-99676765	gagagatgatctctc
hg19utr3_NM_022905_UTR3	401	15	0.7307	gagaga	tga	tctctc	7553.1596	0.0001	1450	chr15:99676750-99676765	gagagatgatctctc
hg19utr3_NM_001257096_UTR3	401	15	0.7304	gagcat	tgc	atgctc	4640.8162	0.0002	2249	chr20:21697448-21697463	GAGCATTGCATGCTC
hg19utr3_NM_006192_UTR3	401	15	0.7304	gagcat	tgc	atgctc	4640.8162	0.0002	2008	chr20:21697448-21697463	GAGCATTGCATGCTC
hg19utr3_NM_005252_UTR3	401	15	0.7293	gttttc	cat	gaaaac	21.8634	0.0334	612	chr14:75748738-75748753	GTTTTCCATGAAAAC
hg19utr3_NM_007186_UTR3	190	15	0.7291	gcaaat	tgc	atttgc	57.9143	0.0126	190	chr20:34099644-34099659	GCAAATTGCATTTGC
hg19utr3_NM_005465_UTR3	401	15	0.7288	ggtaat	tga	attacc	110.8744	0.0066	3158	chr1:243665378-243665393	GGTAATTGAATTACC
hg19utr3_NM_000901_UTR3	401	15	0.7273	gaaaat	cag	attttc	1.6275	0.4469	1344	chr4:149001136-149001151	GAAAATCAGATTTTC
hg19utr3_NM_001166104_UTR3	401	15	0.7273	gaaaat	cag	attttc	1.6275	0.4469	1344	chr4:149001136-149001151	GAAAATCAGATTTTC
hg19utr3_NM_001098833_UTR3	401	15	0.7267	gcccct	cac	aggggc	4995579.456	0	598	chr17:42271018-42271033	GCCCCTCACAGGGGC
hg19utr3_NM_020218_UTR3	401	15	0.7267	gcccct	cac	aggggc	4995579.456	0	598	chr17:42271018-42271033	GCCCCTCACAGGGGC
hg19utr3_NM_001198850_UTR3	401	15	0.7251	gtttta	tga	taaaac	1.6275	0.4455	1651	chr1:42643715-42643730	GTTTTATGATAAAAC
hg19utr3_NM_001198851_UTR3	401	15	0.7251	gtttta	tga	taaaac	1.6275	0.4455	1651	chr1:42643715-42643730	GTTTTATGATAAAAC
hg19utr3_NM_001198852_UTR3	401	15	0.7251	gtttta	tga	taaaac	1.6275	0.4455	1651	chr1:42643715-42643730	GTTTTATGATAAAAC
hg19utr3_NM_014947_UTR3	401	15	0.7251	gtttta	tga	taaaac	1.6275	0.4455	1651	chr1:42643715-42643730	GTTTTATGATAAAAC
hg19utr3_NM_178167_UTR3	59	15	0.724	ggctgc	cag	gcagcc	1885894.047	0	59	chr16:2048159-2048174	GGCTGCCAGGCAGCC
hg19utr3_NM_054034_UTR3	118	15	0.7223	gtcaat	taa	attgac	94.2584	0.0077	118	chr2:216279394-216279409	GTCAATTAAATTGAC
hg19utr3_NM_001145649_UTR3	401	17	0.7212	gtatata	cac	tatatac	49.235	0.0146	836	chr19:37036915-37036932	gtatatacactatataC
hg19utr3_NM_001145650_UTR3	401	17	0.7212	gtatata	cac	tatatac	49.235	0.0146	836	chr19:37036915-37036932	gtatatacactatataC
hg19utr3_NM_020951_UTR3	401	17	0.7212	gtatata	cac	tatatac	49.235	0.0146	836	chr19:37036915-37036932	gtatatacactatataC
hg19utr3_NM_001029863_UTR3	401	19	0.7211	gaaatcta	taa	tagatttc	4640.8162	0.0002	1730	chr6:170104860-170104879	GAAATCTATAATAGATTTC
hg19utr3_NM_001204084_UTR3	330	15	0.7187	gccatc	caa	gatggc	73331.182	0	330	chr1:19983951-19983966	GCCATCCAAGATGGC
hg19utr3_NM_001204085_UTR3	330	15	0.7187	gccatc	caa	gatggc	73331.182	0	330	chr1:19983951-19983966	GCCATCCAAGATGGC
hg19utr3_NM_001204086_UTR3	330	15	0.7187	gccatc	caa	gatggc	73331.182	0	330	chr1:19983951-19983966	GCCATCCAAGATGGC
hg19utr3_NM_001204088_UTR3	330	15	0.7187	gccatc	caa	gatggc	73331.182	0	330	chr1:19983951-19983966	GCCATCCAAGATGGC
hg19utr3_NM_001204089_UTR3	330	15	0.7187	gccatc	caa	gatggc	73331.182	0	330	chr1:19983951-19983966	GCCATCCAAGATGGC
hg19utr3_NM_005380_UTR3	330	15	0.7187	gccatc	caa	gatggc	73331.182	0	330	chr1:19983951-19983966	GCCATCCAAGATGGC
hg19utr3_NM_182744_UTR3	330	15	0.7187	gccatc	caa	gatggc	73331.182	0	330	chr1:19983951-19983966	GCCATCCAAGATGGC
hg19utr3_NM_001159587_UTR3	401	17	0.717	gattata	tat	tataatc	35.5837	0.0201	3050	chr6:74536406-74536423	GATTATATATTATAATC
hg19utr3_NM_001159588_UTR3	401	17	0.717	gattata	tat	tataatc	35.5837	0.0201	3050	chr6:74536406-74536423	GATTATATATTATAATC
hg19utr3_NM_133493_UTR3	401	17	0.717	gattata	tat	tataatc	35.5837	0.0201	3050	chr6:74536406-74536423	GATTATATATTATAATC
hg19utr3_NM_032575_UTR3	401	15	0.7159	gcccct	cga	aggggc	4995579.456	0	1630	chr16:4389154-4389169	GCCCCTCGAAGGGGC
hg19utr3_NM_001260508_UTR3	401	15	0.7155	gggaga	tac	tctccc	228490.7887	0	912	chr2:155712155-155712170	GGGAGATACTCTCCC
hg19utr3_NM_002239_UTR3	331	15	0.7153	gggaga	tac	tctccc	228490.7887	0	331	chr2:155712155-155712170	GGGAGATACTCTCCC
hg19utr3_NM_001190476_UTR3	401	17	0.7089	gttatcc	tag	ggataac	12293.1435	0.0001	525	chr16:3421274-3421291	GTTATCCTAGGGATAAC
hg19utr3_NM_014712_UTR3	259	15	0.7085	gtttcc	tgt	ggaaac	1076.4441	0.0007	259	chr16:30995602-30995617	GTTTCCTGTGGAAAC
hg19utr3_NM_016506_UTR3	252	17	0.7049	gcttgct	tag	agcaagc	514547.9448	0	252	chr11:47594213-47594230	GCTTGCTTAGAGCAAGC
hg19utr3_NM_018095_UTR3	252	17	0.7049	gcttgct	tag	agcaagc	514547.9448	0	252	chr11:47594213-47594230	GCTTGCTTAGAGCAAGC
hg19utr3_NM_004274_UTR3	401	15	0.6942	gaatga	caa	tcattc	130.4196	0.0053	1701	chr14:33300711-33300726	GAATGAcaatcattc
hg19utr3_NM_001190945_UTR3	175	15	0.6925	gtgggc	tgg	gcccac	1885894.047	0	175	chr9:123667108-123667123	GTGGGCTGGGCCCAC
hg19utr3_NM_001190947_UTR3	175	15	0.6925	gtgggc	tgg	gcccac	1885894.047	0	175	chr9:123667108-123667123	GTGGGCTGGGCCCAC
hg19utr3_NM_005658_UTR3	175	15	0.6925	gtgggc	tgg	gcccac	1885894.047	0	175	chr9:123667108-123667123	GTGGGCTGGGCCCAC
hg19utr3_NM_003768_UTR3	21	15	0.6912	gaaggt	tgg	accttc	3354.0653	0.0002	21	chr1:160183296-160183311	GAAGGTTGGACCTTC
hg19utr3_NM_001452_UTR3	401	15	0.6908	gtattg	tga	caatac	35.5837	0.0194	550	chr6:1395643-1395658	GTATTGTGACAATAC
hg19utr3_NM_004745_UTR3	401	15	0.6907	ggtttg	tgc	caaacc	661.3894	0.001	3754	chr8:1653325-1653340	GGTTTGTGCCAAACC
hg19utr3_NM_001128148_UTR3	401	15	0.6893	gacagt	tat	actgtc	3945.3264	0.0002	966	chr3:195777832-195777847	GACAGTTATACTGTC
hg19utr3_NM_003234_UTR3	401	15	0.6893	gacagt	tat	actgtc	3945.3264	0.0002	966	chr3:195777832-195777847	GACAGTTATACTGTC
hg19utr3_NM_001145649_UTR3	401	15	0.6884	gttctc	cag	gagaac	1751.9665	0.0004	2357	chr19:37035396-37035411	GTTCTCCAGGAGAAC
hg19utr3_NM_001145650_UTR3	401	15	0.6884	gttctc	cag	gagaac	1751.9665	0.0004	2357	chr19:37035396-37035411	GTTCTCCAGGAGAAC
hg19utr3_NM_020951_UTR3	401	15	0.6884	gttctc	cag	gagaac	1751.9665	0.0004	2357	chr19:37035396-37035411	GTTCTCCAGGAGAAC
hg19utr3_NM_022748_UTR3	401	17	0.6869	gctcacc	tgt	ggtgagc	13232882.38	0	673	chr7:47316984-47317001	GCTCACctgtggtgagc
hg19utr3_NM_006694_UTR3	23	15	0.6845	gggtct	tag	agaccc	165137.5497	0	23	chr1:153947117-153947132	GGGTCTTAGAGACCC
hg19utr3_NM_015534_UTR3	177	15	0.6821	gttcag	cag	ctgaac	1076.4441	0.0006	177	chr1:78031133-78031148	GTTCAGCAGCTGAAC
hg19utr3_NM_004302_UTR3	401	15	0.6814	ggggtt	tag	aacccc	101463.8987	0	2062	chr12:52389955-52389970	GGGGTTTAGAACCCC
hg19utr3_NM_020327_UTR3	401	15	0.6814	ggggtt	tag	aacccc	101463.8987	0	2062	chr12:52389955-52389970	GGGGTTTAGAACCCC
hg19utr3_NM_020328_UTR3	401	15	0.6814	ggggtt	tag	aacccc	101463.8987	0	2062	chr12:52389955-52389970	GGGGTTTAGAACCCC
hg19utr3_NM_001243650_UTR3	401	15	0.681	gtttac	taa	gtaaac	30.251	0.0225	626	chr16:67718639-67718654	GTTTACTAAGTAAAC
hg19utr3_NM_001031701_UTR3	401	17	0.6803	gtccctt	tgg	aagggac	711948.7114	0	3694	chr12:104167896-104167913	GTCCCTTTGGAAGGGAC
hg19utr3_NM_025224_UTR3	401	15	0.6795	ggtgtt	tac	aacacc	2424.0895	0.0003	2464	chr20:62375804-62375819	GGTGTTTACAACACC
hg19utr3_NM_014844_UTR3	401	15	0.6784	gccaga	cgc	tctggc	165137.5497	0	519	chr14:102965112-102965127	GCCAGACGCTCTGGC
hg19utr3_NM_001172681_UTR3	232	15	0.6783	ggctga	tat	tcagcc	165137.5497	0	232	chr12:48736509-48736524	ggctgatattcagcc
hg19utr3_NM_001172682_UTR3	232	15	0.6783	ggctga	tat	tcagcc	165137.5497	0	232	chr12:48736509-48736524	ggctgatattcagcc
hg19utr3_NM_152320_UTR3	232	15	0.6783	ggctga	tat	tcagcc	165137.5497	0	232	chr12:48736509-48736524	ggctgatattcagcc
hg19utr3_NM_152756_UTR3	401	15	0.6775	gaggtt	tat	aacctc	3354.0653	0.0002	552	chr5:38941839-38941854	GAGGTTTATAACCTC
hg19utr3_NM_001012750_UTR3	401	17	0.6752	gcagatt	caa	aatctgc	20007.7035	0	847	chr10:27036635-27036652	GCAGATTCAAAATCTGC
hg19utr3_NM_001012751_UTR3	401	17	0.6752	gcagatt	caa	aatctgc	20007.7035	0	847	chr10:27036635-27036652	GCAGATTCAAAATCTGC
hg19utr3_NM_001012752_UTR3	401	17	0.6752	gcagatt	caa	aatctgc	20007.7035	0	847	chr10:27036635-27036652	GCAGATTCAAAATCTGC
hg19utr3_NM_001178116_UTR3	401	17	0.6752	gcagatt	caa	aatctgc	20007.7035	0	847	chr10:27036635-27036652	GCAGATTCAAAATCTGC
hg19utr3_NM_001178119_UTR3	401	17	0.6752	gcagatt	caa	aatctgc	20007.7035	0	847	chr10:27036635-27036652	GCAGATTCAAAATCTGC
hg19utr3_NM_001178120_UTR3	401	17	0.6752	gcagatt	caa	aatctgc	20007.7035	0	847	chr10:27036635-27036652	GCAGATTCAAAATCTGC
hg19utr3_NM_001178121_UTR3	401	17	0.6752	gcagatt	caa	aatctgc	20007.7035	0	847	chr10:27036635-27036652	GCAGATTCAAAATCTGC
hg19utr3_NM_001178122_UTR3	401	17	0.6752	gcagatt	caa	aatctgc	20007.7035	0	847	chr10:27036635-27036652	GCAGATTCAAAATCTGC
hg19utr3_NM_001178123_UTR3	401	17	0.6752	gcagatt	caa	aatctgc	20007.7035	0	847	chr10:27036635-27036652	GCAGATTCAAAATCTGC
hg19utr3_NM_001178124_UTR3	401	17	0.6752	gcagatt	caa	aatctgc	20007.7035	0	847	chr10:27036635-27036652	GCAGATTCAAAATCTGC
hg19utr3_NM_001178125_UTR3	401	17	0.6752	gcagatt	caa	aatctgc	20007.7035	0	847	chr10:27036635-27036652	GCAGATTCAAAATCTGC
hg19utr3_NM_005470_UTR3	401	17	0.6752	gcagatt	caa	aatctgc	20007.7035	0	847	chr10:27036635-27036652	GCAGATTCAAAATCTGC
hg19utr3_NM_182540_UTR3	401	15	0.6749	gtgctt	tgg	aagcac	2424.0895	0.0003	699	chrX:134716259-134716274	GTGCTTTGGAAGCAC
hg19utr3_NM_002547_UTR3	401	15	0.6725	ggaagg	tgg	ccttcc	45056.1827	0	642	chrX:67266357-67266372	GGAAGGTGGCCTTCC
hg19utr3_NM_018638_UTR3	401	17	0.6724	gcatatt	caa	aatatgc	661.3894	0.001	1442	chr12:22839329-22839346	GCATATTCAAAATATGC
hg19utr3_NM_001193508_UTR3	401	17	0.6695	gtagatt	tac	aatctac	777.9804	0.0009	3248	chr4:57801565-57801582	GTAGATTTACAATCTAC
hg19utr3_NM_005612_UTR3	401	17	0.6695	gtagatt	tac	aatctac	777.9804	0.0009	3248	chr4:57801565-57801582	GTAGATTTACAATCTAC
hg19utr3_NM_152416_UTR3	401	15	0.6678	ggtgtt	cag	aacacc	2424.0895	0.0003	410	chr8:96070574-96070589	GGTGTTCAGAACACC
hg19utr3_NM_001142405_UTR3	401	15	0.6641	gttgtt	taa	aacaac	49.235	0.0135	894	chr18:12432008-12432023	GTTGTTTAAAACAAC
hg19utr3_NM_006553_UTR3	401	15	0.6641	gttgtt	taa	aacaac	49.235	0.0135	891	chr18:12432008-12432023	GTTGTTTAAAACAAC
hg19utr3_NM_147180_UTR3	293	15	0.664	gaactt	taa	aagttc	68.1235	0.0097	293	chr9:104356383-104356398	GAACTTTAAAAGTTC
hg19utr3_NM_017758_UTR3	401	15	0.6635	gagcct	cac	aggctc	165137.5497	0	465	chr17:18112174-18112189	GAGCCTCACAGGCTC
hg19utr3_NM_001134382_UTR3	401	17	0.6618	gcccttt	cag	aaagggc	437435.8953	0	1639	chr3:12940826-12940843	GCCCTTTCAGAAAGGGC
hg19utr3_NM_014869_UTR3	46	17	0.6616	gcccttt	cag	aaagggc	437435.8953	0	46	chr3:12940826-12940843	GCCCTTTCAGAAAGGGC
hg19utr3_NM_173527_UTR3	150	15	0.6611	gcggcc	cgg	ggccgc	21537175.3	0	150	chr14:23356267-23356282	gcggcccggggccgc
hg19utr3_NM_005082_UTR3	401	15	0.6608	gggtca	tgg	tgaccc	165137.5497	0	726	chr17:54968320-54968335	GGGTCATGGTGACCC
hg19utr3_NM_001136000_UTR3	401	15	0.6603	ggtgtt	tga	aacacc	2424.0895	0.0003	3761	chr1:179073077-179073092	GGTGTTTGAAACACC
hg19utr3_NM_001168236_UTR3	401	15	0.6603	ggtgtt	tga	aacacc	2424.0895	0.0003	3761	chr1:179073077-179073092	GGTGTTTGAAACACC
hg19utr3_NM_001168237_UTR3	401	15	0.6603	ggtgtt	tga	aacacc	2424.0895	0.0003	3761	chr1:179073077-179073092	GGTGTTTGAAACACC
hg19utr3_NM_001168238_UTR3	401	15	0.6603	ggtgtt	tga	aacacc	2424.0895	0.0003	3761	chr1:179073077-179073092	GGTGTTTGAAACACC
hg19utr3_NM_001168239_UTR3	401	15	0.6603	ggtgtt	tga	aacacc	2424.0895	0.0003	3761	chr1:179073077-179073092	GGTGTTTGAAACACC
hg19utr3_NM_005158_UTR3	401	15	0.6603	ggtgtt	tga	aacacc	2424.0895	0.0003	3761	chr1:179073077-179073092	GGTGTTTGAAACACC
hg19utr3_NM_007314_UTR3	401	15	0.6603	ggtgtt	tga	aacacc	2424.0895	0.0003	3761	chr1:179073077-179073092	GGTGTTTGAAACACC
hg19utr3_NM_198077_UTR3	401	19	0.6601	gatggttt	taa	aaaccatc	86258.1452	0	2515	chr1:85715778-85715797	gatggttttaaaaaccatc
hg19utr3_NM_001136265_UTR3	401	15	0.6596	gtgtca	tat	tgacac	3945.3264	0.0002	2689	chr1:19232351-19232366	GTGTCATATTGACAC
hg19utr3_NM_006056_UTR3	136	19	0.6594	gtttccct	cag	agggaaac	3069386.512	0	136	chr2:232389599-232389618	GTTTCCCTCAGAGGGAAAC
hg19utr3_NM_001006657_UTR3	401	15	0.6594	gatcca	taa	tggatc	6421.2153	0.0001	838	chr2:20112466-20112481	GATCCATAATGGATC
hg19utr3_NM_020779_UTR3	401	15	0.6594	gatcca	taa	tggatc	6421.2153	0.0001	838	chr2:20112466-20112481	GATCCATAATGGATC
hg19utr3_NM_001127231_UTR3	401	19	0.6588	gggctttt	cac	aaaagccc	1885894.047	0	618	chr7:70256599-70256618	GGGCTTTTCACAAAAGCCC
hg19utr3_NM_015570_UTR3	401	19	0.6588	gggctttt	cac	aaaagccc	1885894.047	0	618	chr7:70256599-70256618	GGGCTTTTCACAAAAGCCC
hg19utr3_NM_005921_UTR3	401	17	0.6587	gtacatt	taa	aatgtac	562.2711	0.0012	1448	chr5:56190954-56190971	GTACATTTAAAATGTAC
hg19utr3_NM_014247_UTR3	401	15	0.6586	gtcttt	tag	aaagac	68.1235	0.0097	1850	chr4:160281140-160281155	GTCTTTTAGAAAGAC
hg19utr3_NM_001040057_UTR3	401	15	0.6585	gcttca	tat	tgaagc	3354.0653	0.0002	1081	chr7:92190500-92190515	GCTTCATATTGAAGC
hg19utr3_NM_152789_UTR3	401	15	0.6585	gcttca	tat	tgaagc	3354.0653	0.0002	1081	chr7:92190500-92190515	GCTTCATATTGAAGC
hg19utr3_NM_024050_UTR3	401	15	0.6584	gtccca	cag	tgggac	165137.5497	0	3029	chr19:17433493-17433508	GTCCCACAGTGGGAC
hg19utr3_NM_001008393_UTR3	401	15	0.6583	gcccca	caa	tggggc	4995579.456	0	1171	chr4:159589579-159589594	GCCCCACAATGGGGC
hg19utr3_NM_006763_UTR3	401	15	0.658	ggtgct	cag	agcacc	119350.1518	0	1303	chr1:203277868-203277883	GGTGCTCAGAGCACC
hg19utr3_NM_001039937_UTR3	401	15	0.6578	gttggc	cat	gccaac	38303.8973	0	717	chr13:51939156-51939171	GTTGGCCATGCCAAC
hg19utr3_NM_012141_UTR3	401	15	0.6578	gttggc	cat	gccaac	38303.8973	0	717	chr13:51939156-51939171	GTTGGCCATGCCAAC
hg19utr3_NM_001127231_UTR3	401	17	0.6566	ggctttt	cac	aaaagcc	8884.6453	0.0001	619	chr7:70256600-70256617	GGCTTTTCACAAAAGCC
hg19utr3_NM_015570_UTR3	401	17	0.6566	ggctttt	cac	aaaagcc	8884.6453	0.0001	619	chr7:70256600-70256617	GGCTTTTCACAAAAGCC
hg19utr3_NM_018343_UTR3	370	15	0.6562	gaatca	taa	tgattc	130.4196	0.005	370	chr5:96498380-96498395	GAATCATAATGATTC
hg19utr3_NM_001127361_UTR3	401	15	0.656	gaaatt	cac	aatttc	1.6275	0.4031	628	chr1:33402246-33402261	GAAATTCACAATTTC
hg19utr3_NM_014616_UTR3	401	15	0.6554	gtatat	cat	atatac	5.9652	0.1099	674	chr3:182636565-182636580	GTATATCATATATAC
hg19utr3_NM_000551_UTR3	364	17	0.6553	ggatgta	taa	tacatcc	38303.8973	0	364	chr3:10192012-10192029	GGATGTATAATACATCC
hg19utr3_NM_198156_UTR3	364	17	0.6553	ggatgta	taa	tacatcc	38303.8973	0	364	chr3:10192012-10192029	GGATGTATAATACATCC
hg19utr3_NM_001127231_UTR3	401	15	0.6542	gctttt	cac	aaaagc	41.8565	0.0156	620	chr7:70256601-70256616	GCTTTTCACAAAAGC
hg19utr3_NM_015570_UTR3	401	15	0.6542	gctttt	cac	aaaagc	41.8565	0.0156	620	chr7:70256601-70256616	GCTTTTCACAAAAGC
hg19utr3_NM_022167_UTR3	57	15	0.6541	gagggg	tgt	cccctc	2218343.114	0	57	chr17:48437708-48437723	GAGGGGTGTCCCCTC
hg19utr3_NM_000551_UTR3	365	15	0.6529	gatgta	taa	tacatc	180.4537	0.0036	365	chr3:10192013-10192028	GATGTATAATACATC
hg19utr3_NM_198156_UTR3	365	15	0.6529	gatgta	taa	tacatc	180.4537	0.0036	365	chr3:10192013-10192028	GATGTATAATACATC
hg19utr3_NM_000926_UTR3	401	15	0.6527	ggcttt	taa	aaagcc	2060.8065	0.0003	7336	chr11:100902496-100902511	ggcttttaaaaagcc
hg19utr3_NM_001202474_UTR3	401	15	0.6527	ggcttt	taa	aaagcc	2060.8065	0.0003	7336	chr11:100902496-100902511	ggcttttaaaaagcc
hg19utr3_NM_001271161_UTR3	401	15	0.6527	ggcttt	taa	aaagcc	2060.8065	0.0003	7336	chr11:100902496-100902511	ggcttttaaaaagcc
hg19utr3_NM_001271162_UTR3	401	15	0.6527	ggcttt	taa	aaagcc	2060.8065	0.0003	7336	chr11:100902496-100902511	ggcttttaaaaagcc
hg19utr3_NM_003876_UTR3	117	19	0.6505	gttatttt	taa	aaaataac	41.8565	0.0155	117	chr17:21101501-21101520	GTTATTTTTAAAAAATAAC
hg19utr3_NM_001143944_UTR3	401	15	0.6505	gcttct	cac	agaagc	3354.0653	0.0002	706	chr6:33739684-33739699	GCTTCTCACAGAAGC
hg19utr3_NM_181336_UTR3	401	15	0.6505	gcttct	cac	agaagc	3354.0653	0.0002	706	chr6:33739684-33739699	GCTTCTCACAGAAGC
hg19utr3_NM_021161_UTR3	401	19	0.6498	gaaatatt	taa	aatatttc	80.1325	0.0081	1177	chr14:88650683-88650702	GAAATATTTAAAATATTTC
hg19utr3_NM_138317_UTR3	401	19	0.6498	gaaatatt	taa	aatatttc	80.1325	0.0081	1177	chr14:88650683-88650702	GAAATATTTAAAATATTTC
hg19utr3_NM_138318_UTR3	401	19	0.6498	gaaatatt	taa	aatatttc	80.1325	0.0081	1177	chr14:88650683-88650702	GAAATATTTAAAATATTTC
hg19utr3_NM_001204284_UTR3	401	15	0.6498	gcccca	tgg	tggggc	4995579.456	0	412	chr19:46894014-46894029	GCCCCATGGTGGGGC
hg19utr3_NM_006247_UTR3	401	15	0.6498	gcccca	tgg	tggggc	4995579.456	0	412	chr19:46894014-46894029	GCCCCATGGTGGGGC
hg19utr3_NM_017841_UTR3	401	15	0.6494	gaaatt	tac	aatttc	1.6275	0.399	659	chr11:61214201-61214216	GAAATTTACAATTTC
hg19utr3_NM_003569_UTR3	401	15	0.6491	ggaaag	taa	ctttcc	915.1243	0.0007	904	chr6:132780978-132780993	GGAAAGTAACTTTCC
hg19utr3_NM_001193300_UTR3	313	15	0.6482	gaaaca	cag	tgtttc	68.1235	0.0095	313	chr1:156147100-156147115	GAAACACAGTGTTTC
hg19utr3_NM_001193301_UTR3	313	15	0.6482	gaaaca	cag	tgtttc	68.1235	0.0095	313	chr1:156147100-156147115	GAAACACAGTGTTTC
hg19utr3_NM_001193302_UTR3	313	15	0.6482	gaaaca	cag	tgtttc	68.1235	0.0095	313	chr1:156147100-156147115	GAAACACAGTGTTTC
hg19utr3_NM_022367_UTR3	313	15	0.6482	gaaaca	cag	tgtttc	68.1235	0.0095	313	chr1:156147100-156147115	GAAACACAGTGTTTC
hg19utr3_NM_024052_UTR3	401	17	0.6473	gttttca	cat	tgaaaac	293.6974	0.0022	866	chr17:17969422-17969439	GTTTTCACATTGAAAAC
hg19utr3_NM_001015877_UTR3	401	17	0.6462	gcttttt	taa	aaaaagc	180.4537	0.0036	3218	chrX:133562577-133562594	GCTTTTTTAAAAAAAGC
hg19utr3_NM_032458_UTR3	401	17	0.6462	gcttttt	taa	aaaaagc	180.4537	0.0036	3218	chrX:133562577-133562594	GCTTTTTTAAAAAAAGC
hg19utr3_NM_001777_UTR3	401	17	0.6457	gtttgcc	cat	ggcaaac	165137.5497	0	1638	chr3:107764480-107764497	GTTTGCCCATGGCAAAC
hg19utr3_NM_198793_UTR3	401	17	0.6457	gtttgcc	cat	ggcaaac	165137.5497	0	1634	chr3:107764480-107764497	GTTTGCCCATGGCAAAC
hg19utr3_NM_001003760_UTR3	401	15	0.6454	gtattt	tac	aaatac	2.2519	0.2866	3064	chr6:53513317-53513332	GTATTTTACAAATAC
hg19utr3_NM_001164386_UTR3	401	15	0.6451	gtcttt	tag	aaagac	68.1235	0.0095	3194	chr5:130759750-130759765	GTCTTTTAGAAAGAC
hg19utr3_NM_001164387_UTR3	401	15	0.6451	gtcttt	tag	aaagac	68.1235	0.0095	3194	chr5:130759750-130759765	GTCTTTTAGAAAGAC
hg19utr3_NM_001164388_UTR3	401	15	0.6451	gtcttt	tag	aaagac	68.1235	0.0095	3194	chr5:130759750-130759765	GTCTTTTAGAAAGAC
hg19utr3_NM_016340_UTR3	401	15	0.6451	gtcttt	tag	aaagac	68.1235	0.0095	3194	chr5:130759750-130759765	GTCTTTTAGAAAGAC
hg19utr3_NM_001243900_UTR3	401	15	0.6432	gaattt	tat	aaattc	1.6275	0.3952	2274	chr2:242166727-242166742	GAATTTTATAAATTC
hg19utr3_NM_005336_UTR3	401	15	0.6432	gaattt	tat	aaattc	1.6275	0.3952	2274	chr2:242166727-242166742	GAATTTTATAAATTC
hg19utr3_NM_203346_UTR3	401	15	0.6432	gaattt	tat	aaattc	1.6275	0.3952	2274	chr2:242166727-242166742	GAATTTTATAAATTC
hg19utr3_NM_001205254_UTR3	401	17	0.6424	gtattta	tac	taaatac	18.5868	0.0346	2270	chr5:68851767-68851784	GTATTTATACTAAATAC
hg19utr3_NM_001205255_UTR3	401	17	0.6424	gtattta	tac	taaatac	18.5868	0.0346	2270	chr5:68851767-68851784	GTATTTATACTAAATAC
hg19utr3_NM_002538_UTR3	401	17	0.6424	gtattta	tac	taaatac	18.5868	0.0346	2270	chr5:68851767-68851784	GTATTTATACTAAATAC
hg19utr3_NM_001142523_UTR3	401	15	0.6402	gtcttt	tat	aaagac	68.1235	0.0094	1622	chr12:66643572-66643587	gtcttttataaagac
hg19utr3_NM_007199_UTR3	401	15	0.6402	gtcttt	tat	aaagac	68.1235	0.0094	1622	chr12:66643572-66643587	gtcttttataaagac
hg19utr3_NM_182757_UTR3	401	17	0.6391	gtaagtt	cat	aacttac	406.3712	0.0016	1121	chr6:18466418-18466435	GTAAGTTCATAACTTAC
hg19utr3_NM_001160243_UTR3	401	15	0.6378	ggaatt	tag	aattcc	80.1325	0.008	638	chr17:5332234-5332249	ggaatttagaattcc
hg19utr3_NM_182515_UTR3	401	15	0.6373	gccaca	tgt	tgtggc	119350.1518	0	4676	chr19:21305810-21305825	gccacatgttgtggc
hg19utr3_NM_032410_UTR3	401	17	0.6364	gtatttt	tac	aaaatac	9.7087	0.0655	5127	chr8:42878767-42878784	gtatttttacaaaatac
hg19utr3_NM_001003760_UTR3	401	19	0.6356	gtgtattt	tac	aaatacac	2424.0895	0.0003	3062	chr6:53513315-53513334	GTGTATTTTACAAATACAC
hg19utr3_NM_001242461_UTR3	401	15	0.6342	gctttt	tga	aaaagc	41.8565	0.0152	1325	chr5:42719853-42719868	GCTTTTTGAAAAAGC
hg19utr3_NM_001242462_UTR3	401	15	0.6342	gctttt	tga	aaaagc	41.8565	0.0152	1287	chr5:42719853-42719868	GCTTTTTGAAAAAGC
hg19utr3_NM_001031733_UTR3	401	15	0.6325	gtgctt	tgg	aagcac	2424.0895	0.0003	2465	chr15:68483873-68483888	GTGCTTTGGAAGCAC
hg19utr3_NM_033429_UTR3	401	15	0.6325	gtgctt	tgg	aagcac	2424.0895	0.0003	2465	chr15:68483873-68483888	GTGCTTTGGAAGCAC
hg19utr3_NM_017841_UTR3	401	17	0.6305	ggaaatt	tac	aatttcc	345.4709	0.0018	658	chr11:61214200-61214217	GGAAATTTACAATTTCC
hg19utr3_NM_000163_UTR3	328	15	0.6302	gctttt	tga	aaaagc	41.8565	0.0151	328	chr5:42719853-42719868	GCTTTTTGAAAAAGC
hg19utr3_NM_001242399_UTR3	328	15	0.6302	gctttt	tga	aaaagc	41.8565	0.0151	328	chr5:42719853-42719868	GCTTTTTGAAAAAGC
hg19utr3_NM_001242400_UTR3	328	15	0.6302	gctttt	tga	aaaagc	41.8565	0.0151	328	chr5:42719853-42719868	GCTTTTTGAAAAAGC
hg19utr3_NM_001242401_UTR3	328	15	0.6302	gctttt	tga	aaaagc	41.8565	0.0151	328	chr5:42719853-42719868	GCTTTTTGAAAAAGC
hg19utr3_NM_001242402_UTR3	328	15	0.6302	gctttt	tga	aaaagc	41.8565	0.0151	328	chr5:42719853-42719868	GCTTTTTGAAAAAGC
hg19utr3_NM_001242403_UTR3	328	15	0.6302	gctttt	tga	aaaagc	41.8565	0.0151	328	chr5:42719853-42719868	GCTTTTTGAAAAAGC
hg19utr3_NM_001242404_UTR3	328	15	0.6302	gctttt	tga	aaaagc	41.8565	0.0151	328	chr5:42719853-42719868	GCTTTTTGAAAAAGC
hg19utr3_NM_001242405_UTR3	328	15	0.6302	gctttt	tga	aaaagc	41.8565	0.0151	328	chr5:42719853-42719868	GCTTTTTGAAAAAGC
hg19utr3_NM_001242406_UTR3	328	15	0.6302	gctttt	tga	aaaagc	41.8565	0.0151	328	chr5:42719853-42719868	GCTTTTTGAAAAAGC
hg19utr3_NM_001242460_UTR3	328	15	0.6302	gctttt	tga	aaaagc	41.8565	0.0151	328	chr5:42719853-42719868	GCTTTTTGAAAAAGC
hg19utr3_NM_003559_UTR3	401	15	0.6285	ggttct	cag	agaacc	3354.0653	0.0002	770	chr17:36925159-36925174	GGTTCTCAGAGAACC
hg19utr3_NM_017633_UTR3	401	17	0.6284	gtgccag	cac	ctggcac	8130554.432	0	2711	chr6:82456684-82456701	GTGCCAGCACCTGGCAC
hg19utr3_NM_001137554_UTR3	401	17	0.6276	gtttttt	taa	aaaaaac	3.6651	0.1712	459	chrX:119746577-119746594	GTTTTTTTAAAAAAAAC
hg19utr3_NM_014060_UTR3	401	17	0.6276	gtttttt	taa	aaaaaac	3.6651	0.1712	459	chrX:119746577-119746594	GTTTTTTTAAAAAAAAC
hg19utr3_NM_001165962_UTR3	401	15	0.6261	gagctg	tgc	cagctc	52998.7742	0	630	chr17:12895490-12895505	GAGCTGTGCCAGCTC
hg19utr3_NM_018127_UTR3	401	15	0.6261	gagctg	tgc	cagctc	52998.7742	0	630	chr17:12895490-12895505	GAGCTGTGCCAGCTC
hg19utr3_NM_173717_UTR3	401	15	0.6261	gagctg	tgc	cagctc	52998.7742	0	630	chr17:12895490-12895505	GAGCTGTGCCAGCTC
hg19utr3_NM_002773_UTR3	261	17	0.6222	gagctcc	tgg	ggagctc	18309534.91	0	261	chr16:31143052-31143069	GAGCTCCTGGGGAGCTC
hg19utr3_NM_018940_UTR3	376	17	0.6209	gcatttt	taa	aaaatgc	249.6828	0.0025	376	chr5:140555173-140555190	GCATTtttaaaaaatgc
hg19utr3_NM_144993_UTR3	401	15	0.6189	gtcatt	tga	aatgac	94.2584	0.0066	4836	chr2:74334138-74334153	GTCATTTGAAATGAC
hg19utr3_NM_152271_UTR3	401	15	0.6188	gcaaat	tga	atttgc	57.9143	0.0107	463	chr8:12580127-12580142	GCAAATTGAATTTGC
hg19utr3_NM_003681_UTR3	401	15	0.6177	gggagg	cgg	cctccc	2218343.114	0	1776	chr21:45177719-45177734	GGGAGGCGGCCTCCC
hg19utr3_NM_052867_UTR3	401	17	0.6171	gtagttt	tac	aaactac	406.3712	0.0015	501	chr13:101707129-101707146	GTAGTTTTACAAACTAC
hg19utr3_NM_025079_UTR3	231	15	0.6163	gataca	cat	tgtatc	180.4537	0.0034	231	chr1:37949442-37949457	GATACACATTGTATC
hg19utr3_NM_015177_UTR3	401	17	0.6156	gagccca	tgc	tgggctc	35052825.72	0	886	chr11:58973267-58973284	GAGCCCATGCTGGGctc
hg19utr3_NM_153341_UTR3	146	15	0.6127	gaaatt	cac	aatttc	1.6275	0.3764	146	chr1:33402246-33402261	GAAATTCACAATTTC
hg19utr3_NM_001729_UTR3	381	15	0.6125	gaaata	tat	tatttc	3.1159	0.1966	381	chr4:75671491-75671506	gaaatatattatttc
hg19utr3_NM_024949_UTR3	401	15	0.611	gctcat	caa	atgagc	4640.8162	0.0001	756	chr4:184237637-184237652	GCTCATCAAATGAGC
hg19utr3_NM_020699_UTR3	401	15	0.6096	gtgctt	tga	aagcac	2424.0895	0.0003	2150	chr1:153780488-153780503	GTGCTTTGAAAGCAC
hg19utr3_NM_001242628_UTR3	401	15	0.6068	ggggtt	tag	aacccc	101463.8987	0	1310	chr6:13363650-13363665	GGGGTTTAGAACCCC
hg19utr3_NM_001242630_UTR3	401	15	0.6068	ggggtt	tag	aacccc	101463.8987	0	1310	chr6:13363650-13363665	GGGGTTTAGAACCCC
hg19utr3_NM_018988_UTR3	401	15	0.6068	ggggtt	tag	aacccc	101463.8987	0	1310	chr6:13363650-13363665	GGGGTTTAGAACCCC
hg19utr3_NM_207647_UTR3	401	15	0.6036	ggaatt	tat	aattcc	80.1325	0.0075	1812	chr9:108310575-108310590	GGAATTTATAATTCC
hg19utr3_NM_006076_UTR3	401	17	0.6028	gatgttg	tga	caacatc	6421.2153	0.0001	1355	chr7:100163968-100163985	GATGTTGTGACAACATC
hg19utr3_NM_024092_UTR3	401	15	0.6028	gggcat	tat	atgccc	140389.4285	0	810	chr11:60690446-60690461	GGGCATTATATGCCC
hg19utr3_NM_021950_UTR3	401	15	0.6021	gttttt	tgt	aaaaac	0.8501	0.7082	588	chr11:60236528-60236543	GTTTTTTGTAAAAAC
hg19utr3_NM_152866_UTR3	401	15	0.6021	gttttt	tgt	aaaaac	0.8501	0.7082	588	chr11:60236528-60236543	GTTTTTTGTAAAAAC
hg19utr3_NM_138396_UTR3	92	15	0.599	ggggca	tgc	tgcccc	4995579.456	0	92	chr12:58152771-58152786	GGGGCATGCTGCCCC
hg19utr3_NM_006076_UTR3	401	19	0.5971	ggatgttg	tga	caacatcc	1362995.523	0	1354	chr7:100163967-100163986	GGATGTTGTGACAACATCC
hg19utr3_NM_020156_UTR3	401	15	0.5956	gaattt	tac	aaattc	1.6275	0.3659	4485	chr7:7287842-7287857	GAATTTTACAAATTC
hg19utr3_NM_012228_UTR3	76	19	0.5923	gttttatt	tgc	aataaaac	41.8565	0.0142	76	chr10:23409866-23409885	GTTTTATTTGCAATAAAAC
hg19utr3_NM_019058_UTR3	323	17	0.5893	gagcagc	tgg	gctgctc	13232882.38	0	323	chr10:74035268-74035285	GAGCAGCTGGGCTGCTC
hg19utr3_NM_001270406_UTR3	148	15	0.5889	gatttt	taa	aaaatc	1.6275	0.3618	148	chr22:39358661-39358676	GATTTTTAAAAAATC
hg19utr3_NM_145699_UTR3	148	15	0.5889	gatttt	taa	aaaatc	1.6275	0.3618	148	chr22:39358661-39358676	GATTTTTAAAAAATC
hg19utr3_NM_178491_UTR3	259	15	0.5881	ggttct	cag	agaacc	3354.0653	0.0002	259	chr20:42979690-42979705	GGTTCTCAGAGAACC
hg19utr3_NM_001205281_UTR3	208	15	0.5791	gttttt	taa	aaaaac	0.8501	0.6812	208	chr19:46984418-46984433	GTTTTTTAAAAAAAC
hg19utr3_NM_001099294_UTR3	401	15	0.5779	ggagga	cat	tcctcc	228490.7887	0	2645	chr22:44642905-44642920	GGAGGACATTCCTCC
hg19utr3_NM_032799_UTR3	74	17	0.5774	gagggcc	tgg	ggccctc	553882122	0	74	chr9:131483369-131483386	GAGGGCCTGGGGCCCTC
hg19utr3_NM_012114_UTR3	401	15	0.5771	ggaggt	caa	acctcc	165137.5497	0	420	chr19:15167319-15167334	GGAGGTCAAACCTCC
hg19utr3_NM_001172658_UTR3	401	15	0.5759	gcaatt	tat	aattgc	57.9143	0.0099	424	chr4:2330382-2330397	gcaatttataattgc
hg19utr3_NM_001172660_UTR3	401	15	0.5759	gcaatt	tat	aattgc	57.9143	0.0099	472	chr4:2330382-2330397	gcaatttataattgc
hg19utr3_NM_005763_UTR3	216	15	0.574	gtattt	tat	aaatac	2.2519	0.2549	216	chr7:121716312-121716327	GTATTTTATAAATAC
hg19utr3_NM_207422_UTR3	247	15	0.573	gttttt	tag	aaaaac	0.8501	0.674	247	chrX:71380348-71380363	GTTTTTTAGAAAAAC
hg19utr3_NM_001127395_UTR3	349	17	0.5712	gtaagat	taa	atcttac	777.9804	0.0007	349	chr2:208477404-208477421	GTAAGATTAAATCTTAC
hg19utr3_NM_145280_UTR3	349	17	0.5712	gtaagat	taa	atcttac	777.9804	0.0007	349	chr2:208477404-208477421	GTAAGATTAAATCTTAC
hg19utr3_NM_032504_UTR3	158	17	0.5697	gatgttt	cat	aaacatc	406.3712	0.0014	158	chr2:210860476-210860493	GATGTTTCATAAACATC
hg19utr3_NM_182587_UTR3	158	17	0.5697	gatgttt	cat	aaacatc	406.3712	0.0014	158	chr2:210860476-210860493	GATGTTTCATAAACATC
hg19utr3_NM_025136_UTR3	401	15	0.569	gtcccg	cac	cgggac	605253.4562	0	4790	chr19:46051967-46051982	GTCCCGCACCGGGAC
hg19utr3_NM_001135823_UTR3	401	15	0.5666	gtggaa	taa	ttccac	3354.0653	0.0002	1531	chr12:26385539-26385554	GTGGAATAATTCCAC
hg19utr3_NM_005086_UTR3	401	15	0.5666	gtggaa	taa	ttccac	3354.0653	0.0002	1531	chr12:26385539-26385554	GTGGAATAATTCCAC
hg19utr3_NM_022048_UTR3	401	17	0.566	gtttttt	taa	aaaaaac	3.6651	0.1544	756	chr15:64463357-64463374	GTTTTTTTAAAAAAAAC
hg19utr3_NM_001039569_UTR3	401	17	0.5659	gcaataa	taa	ttattgc	478.0071	0.0012	801	chr2:224622614-224622631	GCAATAATAATTATTGC
hg19utr3_NM_001004354_UTR3	401	17	0.5646	gtcataa	cat	ttatgac	777.9804	0.0007	1065	chr9:140194954-140194971	GTCATAACATTTATGAC
hg19utr3_NM_018490_UTR3	401	15	0.5624	gtttaa	taa	ttaaac	1.6275	0.3456	1356	chr11:27388043-27388058	GTTTAATAATTAAAC
hg19utr3_NM_016612_UTR3	401	15	0.561	ggataa	tgt	ttatcc	153.4102	0.0037	435	chr8:23429802-23429817	GGATAATGTTTATCC
hg19utr3_NM_001004733_UTR3	60	15	0.5602	gcccaa	tat	ttgggc	101463.8987	0	60	chr11:58206605-58206620	gcccaatatttgggc
hg19utr3_NM_001031701_UTR3	132	15	0.5601	ggagaa	taa	ttctcc	4640.8162	0.0001	132	chr12:104171460-104171475	GGAGAATAATTCTCC
hg19utr3_NM_006628_UTR3	401	15	0.5599	gggcaa	tat	ttgccc	101463.8987	0	554	chr15:52843562-52843577	GGGCAATATTTGCCC
hg19utr3_NM_000759_UTR3	351	15	0.5591	gtttaa	tat	ttaaac	1.6275	0.3436	351	chr17:38173562-38173577	GTTTAATATTTAAAC
hg19utr3_NM_001178147_UTR3	351	15	0.5591	gtttaa	tat	ttaaac	1.6275	0.3436	351	chr17:38173562-38173577	GTTTAATATTTAAAC
hg19utr3_NM_172219_UTR3	351	15	0.5591	gtttaa	tat	ttaaac	1.6275	0.3436	351	chr17:38173562-38173577	GTTTAATATTTAAAC
hg19utr3_NM_172220_UTR3	351	15	0.5591	gtttaa	tat	ttaaac	1.6275	0.3436	351	chr17:38173562-38173577	GTTTAATATTTAAAC
hg19utr3_NM_001267035_UTR3	401	15	0.5582	gcttaa	tat	ttaagc	80.1325	0.007	2094	chr5:159503053-159503068	GCTTAATATTTAAGC
hg19utr3_NM_052927_UTR3	401	15	0.5582	gcttaa	tat	ttaagc	80.1325	0.007	2094	chr5:159503053-159503068	GCTTAATATTTAAGC
hg19utr3_NM_031283_UTR3	82	15	0.5573	ggtcaa	tat	ttgacc	3354.0653	0.0002	82	chr2:85536666-85536681	GGTCAATATTTGACC
hg19utr3_NM_001243_UTR3	38	15	0.5545	ggcctc	tgg	gaggcc	2609396.948	0	38	chr1:12202625-12202640	GGCCTCTGGGAGGCC
hg19utr3_NM_152942_UTR3	38	15	0.5545	ggcctc	tgg	gaggcc	2609396.948	0	38	chr1:12202625-12202640	GGCCTCTGGGAGGCC
hg19utr3_NM_004364_UTR3	401	15	0.5544	ggtcac	cag	gtgacc	62341.5011	0	676	chr19:33791553-33791568	GGTCACCAGGTGACC
hg19utr3_NM_003356_UTR3	256	15	0.5543	gcctaa	tat	ttaggc	3945.3264	0.0001	256	chr11:73712186-73712201	GCCTAATATTTAGGC
hg19utr3_NM_001040272_UTR3	401	15	0.5506	gcataa	tag	ttatgc	110.8744	0.005	2019	chr9:18910564-18910579	GCATAATAGTTATGC
hg19utr3_NM_005191_UTR3	401	15	0.55	gataat	cac	attatc	4.3112	0.1276	1101	chr3:119243519-119243534	GATAATCACATTATC
hg19utr3_NM_153207_UTR3	401	15	0.5498	ggtttt	tga	aaaacc	41.8565	0.0131	762	chr12:19671812-19671827	GGTTTTTGAAAAACC
hg19utr3_NM_001040441_UTR3	391	15	0.5492	gtgttt	caa	aaacac	49.235	0.0112	391	chr1:33066410-33066425	GTGTTTCAAAAACAC
hg19utr3_NM_014734_UTR3	401	15	0.5489	gtgact	tgc	agtcac	3945.3264	0.0001	2916	chr14:70180611-70180626	GTGACTTGCAGTCAC
hg19utr3_NM_014877_UTR3	401	19	0.5466	gctgagaa	tgt	ttctcagc	4995579.456	0	6978	chr17:65067371-65067390	GCTGAGAATGTTTCTCAGC
hg19utr3_NM_012311_UTR3	401	15	0.5464	ggagaa	tgg	ttctcc	4640.8162	0.0001	2640	chr10:7795388-7795403	GGAGAATGGTTCTCC
hg19utr3_NM_001114176_UTR3	159	15	0.5443	ggtttt	tga	aaaacc	41.8565	0.013	159	chr12:19671812-19671827	GGTTTTTGAAAAACC
hg19utr3_NM_001267043_UTR3	159	15	0.5443	ggtttt	tga	aaaacc	41.8565	0.013	159	chr12:19671812-19671827	GGTTTTTGAAAAACC
hg19utr3_NM_001247999_UTR3	331	17	0.5436	gcagaaa	caa	tttctgc	14460.2028	0	331	chr11:59940126-59940143	GCAGAAACAATTTCTGC
hg19utr3_NM_022349_UTR3	331	17	0.5436	gcagaaa	caa	tttctgc	14460.2028	0	331	chr11:59940126-59940143	GCAGAAACAATTTCTGC
hg19utr3_NM_004428_UTR3	401	19	0.5411	gcaagaaa	cag	tttcttgc	62341.5011	0	417	chr1:155106959-155106978	GCAAGAAACAGTTTCTTGC
hg19utr3_NM_182685_UTR3	401	19	0.5411	gcaagaaa	cag	tttcttgc	62341.5011	0	417	chr1:155106959-155106978	GCAAGAAACAGTTTCTTGC
hg19utr3_NM_001134673_UTR3	401	15	0.5407	gacaaa	cat	tttgtc	68.1235	0.0079	2951	chr1:61923942-61923957	GACAAACATTTTGTC
hg19utr3_NM_001145511_UTR3	401	15	0.5407	gacaaa	cat	tttgtc	68.1235	0.0079	2951	chr1:61923942-61923957	GACAAACATTTTGTC
hg19utr3_NM_001145512_UTR3	401	15	0.5407	gacaaa	cat	tttgtc	68.1235	0.0079	2951	chr1:61923942-61923957	GACAAACATTTTGTC
hg19utr3_NM_005595_UTR3	401	15	0.5407	gacaaa	cat	tttgtc	68.1235	0.0079	2892	chr1:61923942-61923957	GACAAACATTTTGTC
hg19utr3_NM_001143829_UTR3	401	15	0.5401	gaataa	tat	ttattc	3.1159	0.1733	2502	chr18:52569072-52569087	GAATAATATTTATTC
hg19utr3_NM_025214_UTR3	401	15	0.5401	gaataa	tat	ttattc	3.1159	0.1733	2502	chr18:52569072-52569087	GAATAATATTTATTC
hg19utr3_NM_001130918_UTR3	401	15	0.5387	gataaa	tat	tttatc	3.1159	0.1729	3518	chr17:46842818-46842833	GATAAATATTTTATC
hg19utr3_NM_173623_UTR3	401	15	0.5387	gataaa	tat	tttatc	3.1159	0.1729	3518	chr17:46842818-46842833	GATAAATATTTTATC
hg19utr3_NM_021116_UTR3	401	17	0.5377	ggacaaa	tgg	tttgtcc	14460.2028	0	2382	chr7:45755975-45755992	GGACAAATGGTTTGTCC
hg19utr3_NM_001112_UTR3	366	17	0.5362	gaataaa	taa	tttattc	13.4333	0.0399	366	chr21:46642477-46642494	GAATAAATAATTTATTC
hg19utr3_NM_015833_UTR3	366	17	0.5362	gaataaa	taa	tttattc	13.4333	0.0399	366	chr21:46642477-46642494	GAATAAATAATTTATTC
hg19utr3_NM_017763_UTR3	401	15	0.5329	gggtga	cat	tcaccc	165137.5497	0	1028	chr17:56431261-56431276	GGGTGACATTCACCC
hg19utr3_NM_001199199_UTR3	361	15	0.5322	gaaccc	cat	gggttc	52998.7742	0	361	chr1:33476054-33476069	GAACCCCATGGGTTC
hg19utr3_NM_013411_UTR3	361	15	0.5322	gaaccc	cat	gggttc	52998.7742	0	361	chr1:33476054-33476069	GAACCCCATGGGTTC
hg19utr3_NM_001171137_UTR3	401	17	0.5271	gattcca	cgt	tggaatc	27683.4431	0	1895	chr9:125885964-125885981	GATTCCACGTTGGAATC
hg19utr3_NM_018387_UTR3	401	17	0.5271	gattcca	cgt	tggaatc	27683.4431	0	1895	chr9:125885964-125885981	GATTCCACGTTGGAATC
hg19utr3_NM_015094_UTR3	401	15	0.5267	ggacca	tgc	tggtcc	165137.5497	0	3061	chr22:21804092-21804107	GGACCATGCTGGTCC
hg19utr3_NM_001190463_UTR3	35	15	0.5186	gaagat	caa	atcttc	130.4196	0.004	35	chr1:70904844-70904859	GAAGATCAAATCTTC
hg19utr3_NM_001902_UTR3	35	15	0.5186	gaagat	caa	atcttc	130.4196	0.004	35	chr1:70904844-70904859	GAAGATCAAATCTTC
hg19utr3_NM_153742_UTR3	35	15	0.5186	gaagat	caa	atcttc	130.4196	0.004	35	chr1:70904844-70904859	GAAGATCAAATCTTC
hg19utr3_NM_024537_UTR3	62	15	0.5149	gcttta	tgt	taaagc	80.1325	0.0064	62	chr13:111293807-111293822	GCTTTATGTTAAAGC
hg19utr3_NM_001193537_UTR3	88	17	0.5101	gaacaaa	taa	tttgttc	293.6974	0.0017	88	chr11:85347360-85347377	GAACAAATAATTTGTTC
hg19utr3_NM_001193538_UTR3	88	17	0.5101	gaacaaa	taa	tttgttc	293.6974	0.0017	88	chr11:85347360-85347377	GAACAAATAATTTGTTC
hg19utr3_NM_001256546_UTR3	88	17	0.5101	gaacaaa	taa	tttgttc	293.6974	0.0017	88	chr11:85347360-85347377	GAACAAATAATTTGTTC
hg19utr3_NM_001256547_UTR3	88	17	0.5101	gaacaaa	taa	tttgttc	293.6974	0.0017	88	chr11:85347360-85347377	GAACAAATAATTTGTTC
hg19utr3_NM_018480_UTR3	88	17	0.5101	gaacaaa	taa	tttgttc	293.6974	0.0017	88	chr11:85347360-85347377	GAACAAATAATTTGTTC
hg19utr3_NM_001039141_UTR3	401	15	0.5097	gctgcc	tag	ggcagc	1885894.047	0	2385	chr22:38172171-38172186	GCTGCCTAGGGCAGC
hg19utr3_NM_007032_UTR3	401	15	0.5097	gctgcc	tag	ggcagc	1885894.047	0	2385	chr22:38172171-38172186	GCTGCCTAGGGCAGC
hg19utr3_NM_004744_UTR3	146	15	0.5075	gcttac	tgt	gtaagc	1489.4103	0.0003	146	chr4:155670433-155670448	GCTTACTGTGTAAGC
hg19utr3_NM_005349_UTR3	401	17	0.5074	gaatttt	taa	aaaattc	7.0168	0.0723	2921	chr4:26435549-26435566	GAATTTTTAAAAAATTC
hg19utr3_NM_015874_UTR3	401	17	0.5074	gaatttt	taa	aaaattc	7.0168	0.0723	2921	chr4:26435549-26435566	GAATTTTTAAAAAATTC
hg19utr3_NM_203283_UTR3	401	17	0.5074	gaatttt	taa	aaaattc	7.0168	0.0723	2921	chr4:26435549-26435566	GAATTTTTAAAAAATTC
hg19utr3_NM_203284_UTR3	401	17	0.5074	gaatttt	taa	aaaattc	7.0168	0.0723	2921	chr4:26435549-26435566	GAATTTTTAAAAAATTC
hg19utr3_NM_020791_UTR3	401	15	0.5043	gcattt	taa	aaatgc	57.9143	0.0087	2954	chr17:27872993-27873008	GCATTTTAAAAATGC
hg19utr3_NM_025142_UTR3	401	15	0.5043	gcattt	taa	aaatgc	57.9143	0.0087	2954	chr17:27872993-27873008	GCATTTTAAAAATGC
hg19utr3_NM_001011537_UTR3	401	15	0.5035	gcaaaa	cat	ttttgc	41.8565	0.012	1715	chr3:197510494-197510509	GCAAAACATTTTTGC
hg19utr3_NM_032288_UTR3	401	15	0.5035	gcaaaa	cat	ttttgc	41.8565	0.012	1715	chr3:197510494-197510509	GCAAAACATTTTTGC
hg19utr3_NM_017672_UTR3	401	15	0.5035	gtatct	cat	agatac	180.4537	0.0028	1220	chr15:50852640-50852655	GTATCTCATAGATAC
hg19utr3_NM_001204824_UTR3	401	17	0.5034	gaagccc	cac	gggcttc	11249753.9	0	2037	chr8:133139455-133139472	GAAGCCCCACGGGCTTC
hg19utr3_NM_004519_UTR3	401	17	0.5034	gaagccc	cac	gggcttc	11249753.9	0	2037	chr8:133139455-133139472	GAAGCCCCACGGGCTTC
hg19utr3_NM_001270384_UTR3	401	15	0.5013	gccact	tgc	agtggc	119350.1518	0	597	chr1:78341345-78341360	gccacttgcagtggc
hg19utr3_NM_198549_UTR3	401	15	0.5013	gccact	tgc	agtggc	119350.1518	0	597	chr1:78341345-78341360	gccacttgcagtggc
hg19utr3_NM_033656_UTR3	401	17	0.5	gcttcct	taa	aggaagc	711948.7114	0	8339	chr21:40559829-40559846	gcttccttaaaggaagc
hg19utr3_NM_033387_UTR3	314	15	0.4997	gttttt	taa	aaaaac	0.8501	0.5878	314	chr9:134135880-134135895	GTTTTTTAAAAAAAC
hg19utr3_NM_001206646_UTR3	100	15	0.4993	gctgac	tgg	gtcagc	62341.5011	0	100	chr11:8941126-8941141	GCTGACTGGGTCAGC
hg19utr3_NM_001206647_UTR3	100	15	0.4993	gctgac	tgg	gtcagc	62341.5011	0	100	chr11:8941126-8941141	GCTGACTGGGTCAGC
hg19utr3_NM_001206648_UTR3	100	15	0.4993	gctgac	tgg	gtcagc	62341.5011	0	100	chr11:8941126-8941141	GCTGACTGGGTCAGC
hg19utr3_NM_020642_UTR3	100	15	0.4993	gctgac	tgg	gtcagc	62341.5011	0	100	chr11:8941126-8941141	GCTGACTGGGTCAGC
hg19utr3_NM_021116_UTR3	401	15	0.4972	gacaaa	tgg	tttgtc	68.1235	0.0073	2383	chr7:45755976-45755991	GACAAATGGTTTGTC
hg19utr3_NM_012401_UTR3	32	15	0.496	ggtacc	tga	ggtacc	73331.182	0	32	chr22:50714086-50714101	GGTACCTGAGGTACC
hg19utr3_NM_173510_UTR3	401	15	0.4947	gtttaa	tat	ttaaac	1.6275	0.304	1739	chr22:29184052-29184067	GTTTAATATTTAAAC
hg19utr3_NM_001037553_UTR3	401	17	0.4936	gcaaaaa	caa	tttttgc	180.4537	0.0027	3735	chr21:45406007-45406024	GCAAAAACAATTTTTGC
hg19utr3_NM_020132_UTR3	401	17	0.4936	gcaaaaa	caa	tttttgc	180.4537	0.0027	3735	chr21:45406007-45406024	GCAAAAACAATTTTTGC
hg19utr3_NM_012214_UTR3	256	15	0.4915	gtatta	tac	taatac	4.3112	0.114	256	chr2:99241758-99241773	GTATTATACTAATAC
hg19utr3_NM_003446_UTR3	51	15	0.4902	ggcaca	cag	tgtgcc	119350.1518	0	51	chrX:47273043-47273058	GGCACACAGTGTGCC
hg19utr3_NM_001136216_UTR3	401	15	0.4893	ggctct	cgc	agagcc	165137.5497	0	515	chr1:15546753-15546768	GGCTCTCGCAGAGCC
hg19utr3_NM_001136217_UTR3	401	15	0.4893	ggctct	cgc	agagcc	165137.5497	0	515	chr1:15546753-15546768	GGCTCTCGCAGAGCC
hg19utr3_NM_001136218_UTR3	401	15	0.4893	ggctct	cgc	agagcc	165137.5497	0	515	chr1:15546753-15546768	GGCTCTCGCAGAGCC
hg19utr3_NM_018022_UTR3	401	15	0.4893	ggctct	cgc	agagcc	165137.5497	0	515	chr1:15546753-15546768	GGCTCTCGCAGAGCC
hg19utr3_NM_033468_UTR3	401	17	0.4872	ggaaaaa	cat	tttttcc	249.6828	0.002	981	chr19:22273224-22273241	GGAAAAACATTTTTTCC
hg19utr3_NM_001173487_UTR3	401	17	0.4861	ggatgtg	cag	cacatcc	316148.8142	0	765	chrX:118722533-118722550	GGATGTGCAGCACATCC
hg19utr3_NM_001173488_UTR3	401	17	0.4861	ggatgtg	cag	cacatcc	316148.8142	0	765	chrX:118722533-118722550	GGATGTGCAGCACATCC
hg19utr3_NM_017544_UTR3	401	17	0.4861	ggatgtg	cag	cacatcc	316148.8142	0	765	chrX:118722533-118722550	GGATGTGCAGCACATCC
hg19utr3_NM_033468_UTR3	401	15	0.4859	gaaaaa	cat	tttttc	1.1763	0.4131	982	chr19:22273225-22273240	GAAAAACATTTTTTC
hg19utr3_NM_001127696_UTR3	401	15	0.4856	gcactg	tgg	cagtgc	38303.8973	0	5537	chr14:92525112-92525127	GCACTGTGGCAGTGC
hg19utr3_NM_001127697_UTR3	401	15	0.4856	gcactg	tgg	cagtgc	38303.8973	0	5537	chr14:92525112-92525127	GCACTGTGGCAGTGC
hg19utr3_NM_001164774_UTR3	401	15	0.4856	gcactg	tgg	cagtgc	38303.8973	0	5673	chr14:92525112-92525127	GCACTGTGGCAGTGC
hg19utr3_NM_001164776_UTR3	401	15	0.4856	gcactg	tgg	cagtgc	38303.8973	0	5673	chr14:92525112-92525127	GCACTGTGGCAGTGC
hg19utr3_NM_001164777_UTR3	401	15	0.4856	gcactg	tgg	cagtgc	38303.8973	0	5673	chr14:92525112-92525127	GCACTGTGGCAGTGC
hg19utr3_NM_001164778_UTR3	401	15	0.4856	gcactg	tgg	cagtgc	38303.8973	0	5673	chr14:92525112-92525127	GCACTGTGGCAGTGC
hg19utr3_NM_001164779_UTR3	401	15	0.4856	gcactg	tgg	cagtgc	38303.8973	0	5537	chr14:92525112-92525127	GCACTGTGGCAGTGC
hg19utr3_NM_001164780_UTR3	401	15	0.4856	gcactg	tgg	cagtgc	38303.8973	0	5537	chr14:92525112-92525127	GCACTGTGGCAGTGC
hg19utr3_NM_001164781_UTR3	401	15	0.4856	gcactg	tgg	cagtgc	38303.8973	0	5537	chr14:92525112-92525127	GCACTGTGGCAGTGC
hg19utr3_NM_001164782_UTR3	401	15	0.4856	gcactg	tgg	cagtgc	38303.8973	0	5673	chr14:92525112-92525127	GCACTGTGGCAGTGC
hg19utr3_NM_004993_UTR3	401	15	0.4856	gcactg	tgg	cagtgc	38303.8973	0	5537	chr14:92525112-92525127	GCACTGTGGCAGTGC
hg19utr3_NM_030660_UTR3	401	15	0.4856	gcactg	tgg	cagtgc	38303.8973	0	5537	chr14:92525112-92525127	GCACTGTGGCAGTGC
hg19utr3_NM_001173487_UTR3	401	15	0.4846	gatgtg	cag	cacatc	1489.4103	0.0003	766	chrX:118722534-118722549	GATGTGCAGCACATC
hg19utr3_NM_001173488_UTR3	401	15	0.4846	gatgtg	cag	cacatc	1489.4103	0.0003	766	chrX:118722534-118722549	GATGTGCAGCACATC
hg19utr3_NM_017544_UTR3	401	15	0.4846	gatgtg	cag	cacatc	1489.4103	0.0003	766	chrX:118722534-118722549	GATGTGCAGCACATC
hg19utr3_NM_024529_UTR3	401	15	0.4839	gtttaa	tat	ttaaac	1.6275	0.2973	2824	chr1:193222665-193222680	GTTTAATATTTAAAC
hg19utr3_NM_000217_UTR3	401	15	0.4831	gagctg	taa	cagctc	52998.7742	0	3367	chr12:5025398-5025413	GAGCTGTAACAGCTC
hg19utr3_NM_004961_UTR3	250	17	0.4812	gagcatc	cgt	gatgctc	514547.9448	0	250	chrX:151122906-151122923	GAGCATCCGTGATGCTC
hg19utr3_NM_178549_UTR3	401	15	0.4797	gaatct	caa	agattc	130.4196	0.0037	1994	chr1:227845522-227845537	GAATCTCAAAGATTC
hg19utr3_NM_032504_UTR3	401	15	0.4793	gcctgt	tgc	acaggc	119350.1518	0	2894	chr2:210863212-210863227	GCCTGTTGCACAGGC
hg19utr3_NM_182587_UTR3	401	15	0.4793	gcctgt	tgc	acaggc	119350.1518	0	2894	chr2:210863212-210863227	GCCTGTTGCACAGGC
hg19utr3_NM_020725_UTR3	401	17	0.4792	gctgtct	tag	agacagc	837452.4135	0	1132	chr7:105247150-105247167	GCTGTCTTAGAGACAGC
hg19utr3_NM_138495_UTR3	401	17	0.4792	gctgtct	tag	agacagc	837452.4135	0	1132	chr7:105247150-105247167	GCTGTCTTAGAGACAGC
hg19utr3_NM_001145418_UTR3	401	15	0.4738	ggataa	tat	ttatcc	153.4102	0.0031	1741	chr22:28376453-28376468	GGATAATATTTATCC
hg19utr3_NM_015344_UTR3	353	15	0.4722	ggaatt	cag	aattcc	80.1325	0.0059	353	chr8:29963730-29963745	GGAATTCAGAATTCC
hg19utr3_NM_003681_UTR3	401	17	0.4634	ggggagg	cgg	cctcccc	470875307.8	0	1775	chr21:45177718-45177735	GGGGAGGCGGCCTCCCC
hg19utr3_NM_018509_UTR3	401	15	0.4612	gctcag	tgg	ctgagc	52998.7742	0	1642	chr17:48458692-48458707	GCTCAGTGGCTGAGC
hg19utr3_NM_020676_UTR3	401	15	0.4591	gaattc	tgt	gaattc	41.8565	0.011	864	chr3:58280355-58280370	GAATTCTGTGAATTC
hg19utr3_NM_001244262_UTR3	401	15	0.4589	gtgcaa	cac	ttgcac	2424.0895	0.0002	843	chr7:106842718-106842733	GTGCAACACTTGCAC
hg19utr3_NM_012257_UTR3	401	15	0.4589	gtgcaa	cac	ttgcac	2424.0895	0.0002	843	chr7:106842718-106842733	GTGCAACACTTGCAC
hg19utr3_NM_003074_UTR3	401	15	0.4584	gctaaa	tat	tttagc	80.1325	0.0057	987	chr3:47628697-47628712	GCTAAATATTTTAGC
hg19utr3_NM_205852_UTR3	238	15	0.4472	gtattt	tat	aaatac	2.2519	0.1986	238	chr12:10168582-10168597	GTATTTTATAAATAC
hg19utr3_NM_001126340_UTR3	401	19	0.4421	agtcaggc	tga	gcctgact	177761348.4	0	9605	chr7:102097103-102097122	AGTCAGGCTGAGCCTGACT
hg19utr3_NM_001271818_UTR3	401	19	0.4421	agtcaggc	tga	gcctgact	177761348.4	0	9605	chr7:102097103-102097122	AGTCAGGCTGAGCCTGACT
hg19utr3_NM_001271819_UTR3	401	19	0.4421	agtcaggc	tga	gcctgact	177761348.4	0	9605	chr7:102097103-102097122	AGTCAGGCTGAGCCTGACT
hg19utr3_NM_032831_UTR3	401	19	0.4421	agtcaggc	tga	gcctgact	177761348.4	0	9605	chr7:102097103-102097122	AGTCAGGCTGAGCCTGACT
hg19utr3_NM_001003704_UTR3	143	15	0.441	tcctcc	cat	ggagga	228490.7887	0	143	chr22:30824803-30824818	TCCTCCCATGGAGga
hg19utr3_NM_016498_UTR3	283	15	0.441	tcctcc	cat	ggagga	228490.7887	0	283	chr22:30824803-30824818	TCCTCCCATGGAGga
hg19utr3_NM_001126340_UTR3	401	15	0.441	tcaggc	tga	gcctga	165137.5497	0	9607	chr7:102097105-102097120	TCAGGCTGAGCCTGA
hg19utr3_NM_001271818_UTR3	401	15	0.441	tcaggc	tga	gcctga	165137.5497	0	9607	chr7:102097105-102097120	TCAGGCTGAGCCTGA
hg19utr3_NM_001271819_UTR3	401	15	0.441	tcaggc	tga	gcctga	165137.5497	0	9607	chr7:102097105-102097120	TCAGGCTGAGCCTGA
hg19utr3_NM_032831_UTR3	401	15	0.441	tcaggc	tga	gcctga	165137.5497	0	9607	chr7:102097105-102097120	TCAGGCTGAGCCTGA
hg19utr3_NM_018644_UTR3	260	15	0.4408	accagc	caa	gctggt	119350.1518	0	260	chr11:134250381-134250396	ACCAGCCAAGCTGGT
hg19utr3_NM_054025_UTR3	260	15	0.4408	accagc	caa	gctggt	119350.1518	0	260	chr11:134250381-134250396	ACCAGCCAAGCTGGT
hg19utr3_NM_001003704_UTR3	142	17	0.4407	atcctcc	cat	ggaggat	1362995.523	0	142	chr22:30824802-30824819	ATCCTCCCATGGAGgat
hg19utr3_NM_016498_UTR3	282	17	0.4406	atcctcc	cat	ggaggat	1362995.523	0	282	chr22:30824802-30824819	ATCCTCCCATGGAGgat
hg19utr3_NM_001168320_UTR3	401	15	0.4404	aggacc	cac	ggtcct	165137.5497	0	1212	chr12:3393493-3393508	AGGACCCACGGTCCT
hg19utr3_NM_006675_UTR3	401	15	0.4404	aggacc	cac	ggtcct	165137.5497	0	1212	chr12:3393493-3393508	AGGACCCACGGTCCT
hg19utr3_NM_001178005_UTR3	107	15	0.4402	agctgc	tga	gcagct	119350.1518	0	107	chr5:78384503-78384518	AGCTGCTGAGCAGCT
hg19utr3_NM_017614_UTR3	107	15	0.4402	agctgc	tga	gcagct	119350.1518	0	107	chr5:78384503-78384518	AGCTGCTGAGCAGCT
hg19utr3_NM_175709_UTR3	401	17	0.4398	tgacctc	tat	gaggtca	1158731.995	0	2424	chr22:39527455-39527472	TGACCTCTATGAGGTCA
hg19utr3_NM_001272042_UTR3	401	15	0.4397	tcagcc	cat	ggctga	165137.5497	0	950	chr17:58025098-58025113	TCAGCCCATGGCTGA
hg19utr3_NM_001272044_UTR3	401	15	0.4397	tcagcc	cat	ggctga	165137.5497	0	950	chr17:58025098-58025113	TCAGCCCATGGCTGA
hg19utr3_NM_001272060_UTR3	401	15	0.4397	tcagcc	cat	ggctga	165137.5497	0	950	chr17:58025098-58025113	TCAGCCCATGGCTGA
hg19utr3_NM_003161_UTR3	401	15	0.4397	tcagcc	cat	ggctga	165137.5497	0	950	chr17:58025098-58025113	TCAGCCCATGGCTGA
hg19utr3_NM_001272043_UTR3	136	15	0.4393	tcagcc	cat	ggctga	165137.5497	0	136	chr17:58025098-58025113	TCAGCCCATGGCTGA
hg19utr3_NM_020458_UTR3	148	17	0.4392	tcttggc	tgg	gccaaga	711948.7114	0	148	chr2:47301209-47301226	TCTTGGCTGGGCCAAGA
hg19utr3_NM_007118_UTR3	200	15	0.439	tctgcc	caa	ggcaga	165137.5497	0	200	chr5:14508730-14508745	TCTGCCCAAGGCAGA
hg19utr3_NM_021926_UTR3	37	15	0.439	atgggc	cac	gcccat	140389.4285	0	37	chr11:44286352-44286367	ATGGGCCACGCCCAT
hg19utr3_NM_001272042_UTR3	401	17	0.439	ttcagcc	cat	ggctgaa	711948.7114	0	949	chr17:58025097-58025114	TTCAGCCCATGGCTGAA
hg19utr3_NM_001272044_UTR3	401	17	0.439	ttcagcc	cat	ggctgaa	711948.7114	0	949	chr17:58025097-58025114	TTCAGCCCATGGCTGAA
hg19utr3_NM_001272060_UTR3	401	17	0.439	ttcagcc	cat	ggctgaa	711948.7114	0	949	chr17:58025097-58025114	TTCAGCCCATGGCTGAA
hg19utr3_NM_003161_UTR3	401	17	0.439	ttcagcc	cat	ggctgaa	711948.7114	0	949	chr17:58025097-58025114	TTCAGCCCATGGCTGAA
hg19utr3_NM_001163788_UTR3	401	15	0.4387	acaggc	tga	gcctgt	119350.1518	0	1793	chr9:114984323-114984338	acaggctgagcctgt
hg19utr3_NM_001163790_UTR3	401	15	0.4387	acaggc	tga	gcctgt	119350.1518	0	1793	chr9:114984323-114984338	acaggctgagcctgt
hg19utr3_NM_001244896_UTR3	401	15	0.4387	acaggc	tga	gcctgt	119350.1518	0	1793	chr9:114984323-114984338	acaggctgagcctgt
hg19utr3_NM_001244898_UTR3	401	15	0.4387	acaggc	tga	gcctgt	119350.1518	0	1793	chr9:114984323-114984338	acaggctgagcctgt
hg19utr3_NM_005156_UTR3	401	15	0.4387	acaggc	tga	gcctgt	119350.1518	0	1793	chr9:114984323-114984338	acaggctgagcctgt
hg19utr3_NM_001272043_UTR3	135	17	0.4386	ttcagcc	cat	ggctgaa	711948.7114	0	135	chr17:58025097-58025114	TTCAGCCCATGGCTGAA
hg19utr3_NM_001554_UTR3	401	15	0.4379	acactc	cat	gagtgt	3945.3264	0.0001	446	chr1:86049170-86049185	ACACTCCATGAGTGT
hg19utr3_NM_001099678_UTR3	401	15	0.4374	ttaggc	tgt	gcctaa	3945.3264	0.0001	1912	chr3:120048120-120048135	TTAGGCTGTGCCTAA
hg19utr3_NM_001199739_UTR3	401	17	0.4374	tcatgtc	tat	gacatga	32563.5342	0	1425	chr1:150704080-150704097	TCATGTCTATGACATGA
hg19utr3_NM_004079_UTR3	401	17	0.4374	tcatgtc	tat	gacatga	32563.5342	0	1425	chr1:150704080-150704097	TCATGTCTATGACATGA
hg19utr3_NM_152667_UTR3	401	15	0.4373	gaggaa	cat	ttcctc	4640.8162	0.0001	882	chr20:25595664-25595679	GAGGAACATTTCCTC
hg19utr3_NM_018019_UTR3	401	17	0.4366	tgtgtac	cag	gtacaca	23534.7004	0	422	chr17:17395230-17395247	TGTGTACCAGGTACACA
hg19utr3_NM_020762_UTR3	401	15	0.4362	tccagc	tgg	gctgga	165137.5497	0	4103	chr12:64540554-64540569	TCCAGCTGGGCTGGA
hg19utr3_NM_001178061_UTR3	383	15	0.4362	tcctac	tgt	gtagga	6421.2153	0.0001	383	chr1:151104562-151104577	TCCTACTGTGTAGGA
hg19utr3_NM_001178062_UTR3	383	15	0.4362	tcctac	tgt	gtagga	6421.2153	0.0001	383	chr1:151104562-151104577	TCCTACTGTGTAGGA
hg19utr3_NM_030913_UTR3	383	15	0.4362	tcctac	tgt	gtagga	6421.2153	0.0001	383	chr1:151104562-151104577	TCCTACTGTGTAGGA
hg19utr3_NM_001134400_UTR3	401	15	0.4362	ttgctc	taa	gagcaa	3354.0653	0.0001	1907	chr1:110040787-110040802	TTGCTCTAAGAGCAA
hg19utr3_NM_001134402_UTR3	401	15	0.4362	ttgctc	taa	gagcaa	3354.0653	0.0001	1907	chr1:110040787-110040802	TTGCTCTAAGAGCAA
hg19utr3_NM_001134403_UTR3	401	15	0.4362	ttgctc	taa	gagcaa	3354.0653	0.0001	2299	chr1:110040787-110040802	TTGCTCTAAGAGCAA
hg19utr3_NM_001134404_UTR3	401	15	0.4362	ttgctc	taa	gagcaa	3354.0653	0.0001	2391	chr1:110040787-110040802	TTGCTCTAAGAGCAA
hg19utr3_NM_182580_UTR3	401	15	0.4362	ttgctc	taa	gagcaa	3354.0653	0.0001	1907	chr1:110040787-110040802	TTGCTCTAAGAGCAA
hg19utr3_NM_001160224_UTR3	401	15	0.436	aggcac	caa	gtgcct	119350.1518	0	414	chr8:42705505-42705520	aggcaccaagtgcct
hg19utr3_NM_003286_UTR3	172	15	0.4355	ttgtcc	tat	ggacaa	3354.0653	0.0001	172	chr20:39752108-39752123	TTGTCCTATGGACAA
hg19utr3_NM_001167681_UTR3	401	15	0.4353	tcttcc	caa	ggaaga	4640.8162	0.0001	1871	chr11:128682753-128682768	TCTTCCCAAGGAAGA
hg19utr3_NM_001271010_UTR3	401	15	0.4353	tcttcc	caa	ggaaga	4640.8162	0.0001	1871	chr11:128682753-128682768	TCTTCCCAAGGAAGA
hg19utr3_NM_001271012_UTR3	401	15	0.4353	tcttcc	caa	ggaaga	4640.8162	0.0001	1871	chr11:128682753-128682768	TCTTCCCAAGGAAGA
hg19utr3_NM_002017_UTR3	401	15	0.4353	tcttcc	caa	ggaaga	4640.8162	0.0001	1871	chr11:128682753-128682768	TCTTCCCAAGGAAGA
hg19utr3_NM_153690_UTR3	401	15	0.4353	ttttgc	tgt	gcaaaa	41.8565	0.0104	791	chr3:194409617-194409632	TTTTGCTGTGCAAAA
hg19utr3_NM_001145169_UTR3	209	17	0.4349	tgctttc	caa	gaaagca	14460.2028	0	209	chr2:26532164-26532181	TGCTTTCCAAGAAAGCA
hg19utr3_NM_001135674_UTR3	199	17	0.4349	acatatc	cag	gatatgt	1076.4441	0.0004	199	chr8:42407949-42407966	ACATATCCAGGATATGT
hg19utr3_NM_001135675_UTR3	199	17	0.4349	acatatc	cag	gatatgt	1076.4441	0.0004	199	chr8:42407949-42407966	ACATATCCAGGATATGT
hg19utr3_NM_001135676_UTR3	199	17	0.4349	acatatc	cag	gatatgt	1076.4441	0.0004	199	chr8:42407949-42407966	ACATATCCAGGATATGT
hg19utr3_NM_138436_UTR3	199	17	0.4349	acatatc	cag	gatatgt	1076.4441	0.0004	199	chr8:42407949-42407966	ACATATCCAGGATATGT
hg19utr3_NM_001039210_UTR3	401	17	0.4348	agaaatc	tgt	gatttct	562.2711	0.0008	1971	chrX:110933177-110933194	AGAAATCTGTGATTTCT
hg19utr3_NM_001168385_UTR3	401	17	0.4348	agaaatc	tgt	gatttct	562.2711	0.0008	2083	chrX:110933177-110933194	AGAAATCTGTGATTTCT
hg19utr3_NM_001257235_UTR3	401	17	0.4348	agaaatc	tgt	gatttct	562.2711	0.0008	1949	chrX:110933177-110933194	AGAAATCTGTGATTTCT
hg19utr3_NM_001257239_UTR3	401	17	0.4348	agaaatc	tgt	gatttct	562.2711	0.0008	1949	chrX:110933177-110933194	AGAAATCTGTGATTTCT
hg19utr3_NM_001257240_UTR3	401	17	0.4348	agaaatc	tgt	gatttct	562.2711	0.0008	1949	chrX:110933177-110933194	AGAAATCTGTGATTTCT
hg19utr3_NM_001257241_UTR3	401	17	0.4348	agaaatc	tgt	gatttct	562.2711	0.0008	1949	chrX:110933177-110933194	AGAAATCTGTGATTTCT
hg19utr3_NM_018466_UTR3	401	17	0.4348	agaaatc	tgt	gatttct	562.2711	0.0008	1949	chrX:110933177-110933194	AGAAATCTGTGATTTCT
hg19utr3_NM_032731_UTR3	401	19	0.4348	gagtcagt	cac	actgactc	5876209.909	0	603	chr17:6546941-6546960	gagtcagtcacactgactc
hg19utr3_NM_001177984_UTR3	401	17	0.4347	acagaac	tgt	gttctgt	17009.2754	0	4854	chr12:52206066-52206083	acagaactgtgttctgt
hg19utr3_NM_014191_UTR3	401	17	0.4347	acagaac	tgt	gttctgt	17009.2754	0	4854	chr12:52206066-52206083	acagaactgtgttctgt
hg19utr3_NM_001145169_UTR3	208	19	0.4346	ttgctttc	caa	gaaagcaa	62341.5011	0	208	chr2:26532163-26532182	TTGCTTTCCAAGAAAGCAA
hg19utr3_NM_020925_UTR3	401	17	0.4344	aggtttc	tac	gaaacct	14460.2028	0	903	chr1:65158146-65158163	AGGTTTCTACGAAACCT
hg19utr3_NM_001135642_UTR3	33	19	0.4344	agagctgg	cag	ccagctct	151121378.2	0	33	chr17:1399065-1399084	AGAGCTGGCAGCCAGCTCT
hg19utr3_NM_016532_UTR3	33	19	0.4344	agagctgg	cag	ccagctct	151121378.2	0	33	chr17:1399065-1399084	AGAGCTGGCAGCCAGCTCT
hg19utr3_NM_130766_UTR3	33	19	0.4344	agagctgg	cag	ccagctct	151121378.2	0	33	chr17:1399065-1399084	AGAGCTGGCAGCCAGCTCT
hg19utr3_NM_133452_UTR3	401	15	0.4337	aagctc	tgg	gagctt	3354.0653	0.0001	697	chr19:10427418-10427433	AAGCTCTGGGAGCTT
hg19utr3_NM_001017980_UTR3	401	15	0.4337	tgaagc	tag	gcttca	3354.0653	0.0001	739	chrX:150574268-150574283	TGAAGCTAGGCTTCA
hg19utr3_NM_000935_UTR3	401	19	0.4336	tctaacac	cat	gtgttaga	140389.4285	0	1229	chr3:145787256-145787275	TCTAACACCATGTGTTAGa
hg19utr3_NM_182943_UTR3	401	19	0.4336	tctaacac	cat	gtgttaga	140389.4285	0	1229	chr3:145787256-145787275	TCTAACACCATGTGTTAGa
hg19utr3_NM_005768_UTR3	401	19	0.4334	accccccc	cat	gggggggt	2.25082E+11	0	614	chr12:7085433-7085452	ACCCCCCCCATGGGGGGGT
hg19utr3_NM_005883_UTR3	401	17	0.4334	gcgaccc	caa	gggtcgc	151121378.2	0	830	chr19:1471041-1471058	GCGACCCCAAGGGTCGC
hg19utr3_NM_000935_UTR3	401	15	0.4333	taacac	cat	gtgtta	94.2584	0.0046	1231	chr3:145787258-145787273	TAACACCATGTGTTA
hg19utr3_NM_182943_UTR3	401	15	0.4333	taacac	cat	gtgtta	94.2584	0.0046	1231	chr3:145787258-145787273	TAACACCATGTGTTA
hg19utr3_NM_001042537_UTR3	401	15	0.4333	tcctgc	tat	gcagga	165137.5497	0	1657	chrX:135128539-135128554	TCCTGCTATGCAGGA
hg19utr3_NM_001177651_UTR3	401	15	0.4333	tcctgc	tat	gcagga	165137.5497	0	1657	chrX:135128539-135128554	TCCTGCTATGCAGGA
hg19utr3_NM_006359_UTR3	401	15	0.4333	tcctgc	tat	gcagga	165137.5497	0	1657	chrX:135128539-135128554	TCCTGCTATGCAGGA
hg19utr3_NM_015397_UTR3	386	15	0.4331	actttc	tgt	gaaagt	68.1235	0.0064	386	chr9:34087947-34087962	ACTTTCTGTGAAAGT
hg19utr3_NM_001135642_UTR3	35	15	0.433	agctgg	cag	ccagct	101463.8987	0	35	chr17:1399067-1399082	AGCTGGCAGCCAGCT
hg19utr3_NM_016532_UTR3	35	15	0.433	agctgg	cag	ccagct	101463.8987	0	35	chr17:1399067-1399082	AGCTGGCAGCCAGCT
hg19utr3_NM_130766_UTR3	35	15	0.433	agctgg	cag	ccagct	101463.8987	0	35	chr17:1399067-1399082	AGCTGGCAGCCAGCT
hg19utr3_NM_001199739_UTR3	401	19	0.4329	ttcatgtc	tat	gacatgaa	140389.4285	0	1424	chr1:150704079-150704098	TTCATGTCTATGACATGAA
hg19utr3_NM_004079_UTR3	401	19	0.4329	ttcatgtc	tat	gacatgaa	140389.4285	0	1424	chr1:150704079-150704098	TTCATGTCTATGACATGAA
hg19utr3_NM_001146274_UTR3	149	15	0.4327	ggtcaa	tat	ttgacc	3354.0653	0.0001	149	chr10:114925879-114925894	GGTCAATATTTGACC
hg19utr3_NM_001146285_UTR3	149	15	0.4327	ggtcaa	tat	ttgacc	3354.0653	0.0001	149	chr10:114925879-114925894	GGTCAATATTTGACC
hg19utr3_NM_001198526_UTR3	149	15	0.4327	ggtcaa	tat	ttgacc	3354.0653	0.0001	149	chr10:114925879-114925894	GGTCAATATTTGACC
hg19utr3_NM_030756_UTR3	149	15	0.4327	ggtcaa	tat	ttgacc	3354.0653	0.0001	149	chr10:114925879-114925894	GGTCAATATTTGACC
hg19utr3_NM_001777_UTR3	401	15	0.4327	tttgcc	cat	ggcaaa	2060.8065	0.0002	1639	chr3:107764481-107764496	TTTGCCCATGGCAAA
hg19utr3_NM_198793_UTR3	401	15	0.4327	tttgcc	cat	ggcaaa	2060.8065	0.0002	1635	chr3:107764481-107764496	TTTGCCCATGGCAAA
hg19utr3_NM_001256126_UTR3	401	15	0.4326	ttttgc	tga	gcaaaa	41.8565	0.0103	1067	chr2:169627238-169627253	TTTTGCTGAGCAAAA
hg19utr3_NM_203463_UTR3	401	15	0.4326	ttttgc	tga	gcaaaa	41.8565	0.0103	1067	chr2:169627238-169627253	TTTTGCTGAGCAAAA
hg19utr3_NM_002160_UTR3	401	15	0.4326	acaggc	cag	gcctgt	119350.1518	0	816	chr9:117782605-117782620	ACAGGCcaggcctgt
hg19utr3_NM_001256160_UTR3	401	15	0.4326	gcattt	tgt	aaatgc	57.9143	0.0075	1688	chr16:10577443-10577458	GCATTTTGTAAATGC
hg19utr3_NM_024997_UTR3	401	15	0.4326	gcattt	tgt	aaatgc	57.9143	0.0075	1338	chr16:10577443-10577458	GCATTTTGTAAATGC
hg19utr3_NM_030627_UTR3	401	15	0.4325	agttac	cat	gtaact	94.2584	0.0046	2962	chr5:173386101-173386116	AGTTACCATGTAACT
hg19utr3_NM_145041_UTR3	401	15	0.4325	tggagc	taa	gctcca	165137.5497	0	1538	chr17:41371357-41371372	TGGAGCTAAGCTCCA
hg19utr3_NM_139283_UTR3	401	15	0.4324	atgtac	cat	gtacat	130.4196	0.0033	1603	chr12:110973224-110973239	ATGTACCATGTACAT
hg19utr3_NM_012279_UTR3	401	19	0.4323	agttcagg	tgc	cctgaact	3069386.512	0	1531	chr5:176493130-176493149	AGTTCAGGTGCCCTGAACT
hg19utr3_NM_001077497_6_UTR3	401	17	0.4322	tgttttc	tgt	gaaaaca	293.6974	0.0015	1038	chr6:30531309-30531326	TGTTTTCTGTGAAAACA
hg19utr3_NM_025263_4_UTR3	401	17	0.4322	tgttttc	tgt	gaaaaca	293.6974	0.0015	1038	chr6:30531309-30531326	TGTTTTCTGTGAAAACA
hg19utr3_NM_001025076_UTR3	401	15	0.4321	acgtac	cac	gtacgt	1266.2018	0.0003	2540	chr10:11374949-11374964	ACGTACCACGTACGT
hg19utr3_NM_001025077_UTR3	401	15	0.4321	acgtac	cac	gtacgt	1266.2018	0.0003	3898	chr10:11374949-11374964	ACGTACCACGTACGT
hg19utr3_NM_001083591_UTR3	401	15	0.4321	acgtac	cac	gtacgt	1266.2018	0.0003	2540	chr10:11374949-11374964	ACGTACCACGTACGT
hg19utr3_NM_006561_UTR3	401	15	0.4321	acgtac	cac	gtacgt	1266.2018	0.0003	2540	chr10:11374949-11374964	ACGTACCACGTACGT
hg19utr3_NM_015207_UTR3	401	15	0.4318	agcctg	cgg	caggct	101463.8987	0	4490	chr1:20238728-20238743	AGCCTGCGGCAGGCT
hg19utr3_NM_032509_UTR3	401	15	0.4317	tgaaac	caa	gtttca	68.1235	0.0063	1673	chr8:33357819-33357834	TGAAACCAAGTTTCA
hg19utr3_NM_001018089_UTR3	401	17	0.4317	taatttc	tga	gaaatta	13.4333	0.0321	1652	chr15:60714164-60714181	TAATTTCTGAGAAATTA
hg19utr3_NM_024611_UTR3	401	17	0.4317	taatttc	tga	gaaatta	13.4333	0.0321	1652	chr15:60714164-60714181	TAATTTCTGAGAAATTA
hg19utr3_NM_014935_UTR3	401	17	0.4315	agtctgg	tat	ccagact	711948.7114	0	2864	chr1:204189035-204189052	AGTCTGGTATCCAGACT
hg19utr3_NM_001144034_UTR3	401	17	0.4315	aggaagg	tgc	ccttcct	605253.4562	0	985	chr11:118406279-118406296	AGGAAGGTGCCCTTCCT
hg19utr3_NM_001144035_UTR3	401	17	0.4315	aggaagg	tgc	ccttcct	605253.4562	0	985	chr11:118406279-118406296	AGGAAGGTGCCCTTCCT
hg19utr3_NM_001144036_UTR3	401	17	0.4315	aggaagg	tgc	ccttcct	605253.4562	0	985	chr11:118406279-118406296	AGGAAGGTGCCCTTCCT
hg19utr3_NM_032780_UTR3	401	17	0.4315	aggaagg	tgc	ccttcct	605253.4562	0	985	chr11:118406279-118406296	AGGAAGGTGCCCTTCCT
hg19utr3_NM_001018089_UTR3	401	15	0.4314	aatttc	tga	gaaatt	1.6275	0.2651	1653	chr15:60714165-60714180	AATTTCTGAGAAATT
hg19utr3_NM_024611_UTR3	401	15	0.4314	aatttc	tga	gaaatt	1.6275	0.2651	1653	chr15:60714165-60714180	AATTTCTGAGAAATT
hg19utr3_NM_001165924_UTR3	401	15	0.4309	tacttc	caa	gaagta	130.4196	0.0033	1317	chr10:119308995-119309010	TACTTCCAAGAAGTA
hg19utr3_NM_004098_UTR3	401	15	0.4309	tacttc	caa	gaagta	130.4196	0.0033	1253	chr10:119308995-119309010	TACTTCCAAGAAGTA
hg19utr3_NM_001242901_UTR3	2	15	0.4309	tggctc	tgg	gagcca	165137.5497	0	2	chr19:4683857-4683872	tggctctgggagcca
hg19utr3_NM_012279_UTR3	401	15	0.4308	ttcagg	tgc	cctgaa	2851.4127	0.0002	1533	chr5:176493132-176493147	TTCAGGTGCCCTGAA
hg19utr3_NM_020210_UTR3	401	15	0.4308	agcctg	tat	caggct	101463.8987	0	645	chr15:90772519-90772534	AGCCTGTATCAGGCT
hg19utr3_NM_198925_UTR3	401	15	0.4308	agcctg	tat	caggct	101463.8987	0	645	chr15:90772519-90772534	AGCCTGTATCAGGCT
hg19utr3_NM_013995_UTR3	401	15	0.4306	tataac	tga	gttata	4.3112	0.0999	1901	chrX:119571093-119571108	TATAACTGAGTTATA
hg19utr3_NM_133367_UTR3	401	15	0.4306	accagg	cac	cctggt	101463.8987	0	1191	chr6:52270266-52270281	ACCAGGCACCCTGGT
hg19utr3_NM_001193272_UTR3	401	15	0.4305	acactg	cag	cagtgt	2424.0895	0.0002	1912	chr1:205055988-205056003	ACACTGCAGCAGTGT
hg19utr3_NM_001193273_UTR3	401	15	0.4305	acactg	cag	cagtgt	2424.0895	0.0002	1912	chr1:205055988-205056003	ACACTGCAGCAGTGT
hg19utr3_NM_005057_UTR3	401	15	0.4305	acactg	cag	cagtgt	2424.0895	0.0002	1912	chr1:205055988-205056003	ACACTGCAGCAGTGT
hg19utr3_NM_000486_UTR3	401	17	0.4304	tctttgg	tgg	ccaaaga	12293.1435	0	801	chr12:50350191-50350208	TCTTTGGTGGCCAAAGA
hg19utr3_NM_013995_UTR3	401	17	0.4301	atataac	tga	gttatat	25.7175	0.0167	1900	chrX:119571092-119571109	ATATAACTGAGTTATAT
hg19utr3_NM_000486_UTR3	401	19	0.43	atctttgg	tgg	ccaaagat	73331.182	0	800	chr12:50350190-50350209	ATCTTTGGTGGCCAAAGAT
hg19utr3_NM_001048183_UTR3	401	17	0.4298	agagttg	tat	caactct	14460.2028	0	1589	chr1:28824649-28824666	AGAGTTGTATCAACTCT
hg19utr3_NM_023923_UTR3	401	17	0.4298	agagttg	tat	caactct	14460.2028	0	1589	chr1:28824649-28824666	AGAGTTGTATCAACTCT
hg19utr3_NM_182920_UTR3	401	17	0.4294	tcagaac	cag	gttctga	23534.7004	0	991	chr3:64501795-64501812	TCAGAACCAGGTTCTGA
hg19utr3_NM_001242939_UTR3	146	15	0.4285	taactc	tag	gagtta	130.4196	0.0033	146	chr4:77230471-77230486	TAACTCTAGGAGTTA
hg19utr3_NM_005065_UTR3	401	15	0.4283	aaatgg	cat	ccattt	49.235	0.0087	2407	chr14:81940894-81940909	AAATGGCATCCATTT
hg19utr3_NM_002645_UTR3	401	15	0.4282	aactac	taa	gtagtt	94.2584	0.0045	507	chr11:17110763-17110778	AACTACTAAGTAGTT
hg19utr3_NM_001130112_UTR3	401	15	0.4279	tgccac	tgg	gtggca	119350.1518	0	634	chr12:118469716-118469731	TGCCACTGGGTGGCA
hg19utr3_NM_001206801_UTR3	401	15	0.4279	tgccac	tgg	gtggca	119350.1518	0	634	chr12:118469716-118469731	TGCCACTGGGTGGCA
hg19utr3_NM_007370_UTR3	401	15	0.4279	tgccac	tgg	gtggca	119350.1518	0	634	chr12:118469716-118469731	TGCCACTGGGTGGCA
hg19utr3_NM_181578_UTR3	401	15	0.4279	tgccac	tgg	gtggca	119350.1518	0	634	chr12:118469716-118469731	TGCCACTGGGTGGCA
hg19utr3_NM_013995_UTR3	401	19	0.4275	aatataac	tga	gttatatt	110.8744	0.0039	1899	chrX:119571091-119571110	AATATAACTGAGTTATATT
hg19utr3_NM_000615_UTR3	401	15	0.4275	tgtatg	tgc	cataca	110.8744	0.0039	2636	chr11:113148744-113148759	TGTATGTGCCATACA
hg19utr3_NM_001242607_UTR3	401	15	0.4275	tgtatg	tgc	cataca	110.8744	0.0039	2636	chr11:113148744-113148759	TGTATGTGCCATACA
hg19utr3_NM_181351_UTR3	401	15	0.4275	tgtatg	tgc	cataca	110.8744	0.0039	2636	chr11:113148744-113148759	TGTATGTGCCATACA
hg19utr3_NM_001165924_UTR3	401	17	0.4274	atacttc	caa	gaagtat	777.9804	0.0005	1316	chr10:119308994-119309011	ATACTTCCAAGAAGTAT
hg19utr3_NM_004098_UTR3	401	17	0.4274	atacttc	caa	gaagtat	777.9804	0.0005	1252	chr10:119308994-119309011	ATACTTCCAAGAAGTAT
hg19utr3_NM_001169122_UTR3	401	15	0.4274	atgttg	tag	caacat	57.9143	0.0074	526	chrX:148073387-148073402	ATGTTGTAGCAACAT
hg19utr3_NM_001169123_UTR3	401	15	0.4274	atgttg	tag	caacat	57.9143	0.0074	526	chrX:148073387-148073402	ATGTTGTAGCAACAT
hg19utr3_NM_001169124_UTR3	401	15	0.4274	atgttg	tag	caacat	57.9143	0.0074	526	chrX:148073387-148073402	ATGTTGTAGCAACAT
hg19utr3_NM_001169125_UTR3	401	15	0.4274	atgttg	tag	caacat	57.9143	0.0074	526	chrX:148073387-148073402	ATGTTGTAGCAACAT
hg19utr3_NM_001170628_UTR3	401	15	0.4274	atgttg	tag	caacat	57.9143	0.0074	526	chrX:148073387-148073402	ATGTTGTAGCAACAT
hg19utr3_NM_002025_UTR3	401	15	0.4274	atgttg	tag	caacat	57.9143	0.0074	526	chrX:148073387-148073402	ATGTTGTAGCAACAT
hg19utr3_NM_003713_UTR3	401	15	0.4271	ttctgc	tgg	gcagaa	3354.0653	0.0001	1128	chr1:56961080-56961095	TTCTGCTGGGCAGAA
hg19utr3_NM_025194_UTR3	401	17	0.4271	ataccgc	tgg	gcggtat	316148.8142	0	603	chr19:41246067-41246084	ATACCGCTGGGCGGTAT
hg19utr3_NM_025194_UTR3	401	15	0.4269	taccgc	tgg	gcggta	52998.7742	0	604	chr19:41246068-41246083	TACCGCTGGGCGGTA
hg19utr3_NM_001168412_UTR3	401	17	0.4268	actcatc	tag	gatgagt	32563.5342	0	1621	chr15:77337539-77337556	actcatctaggatgagt
hg19utr3_NM_005724_UTR3	401	17	0.4268	actcatc	tag	gatgagt	32563.5342	0	1621	chr15:77337539-77337556	actcatctaggatgagt
hg19utr3_NM_198902_UTR3	401	17	0.4268	actcatc	tag	gatgagt	32563.5342	0	1621	chr15:77337539-77337556	actcatctaggatgagt
hg19utr3_NM_144713_UTR3	104	15	0.4265	ttttac	caa	gtaaaa	1.6275	0.2621	104	chr2:38294236-38294251	TTTTACCAAGTAAAA
hg19utr3_NM_021158_UTR3	401	17	0.4263	tgggaac	tgt	gttccca	711948.7114	0	519	chr20:377852-377869	TGGGAACTGTGTTCCCA
hg19utr3_NM_144582_UTR3	401	17	0.4262	tgccttc	taa	gaaggca	711948.7114	0	1010	chr2:71214703-71214720	TGCCTTCTAAGAAGGCA
hg19utr3_NM_020640_UTR3	401	17	0.4262	taattac	tgt	gtaatta	18.5868	0.0229	2113	chr3:182660752-182660769	TAATTACTGTGTAATTA
hg19utr3_NM_001085411_UTR3	401	15	0.426	aatatg	taa	catatt	2.6489	0.1608	2026	chr5:36193205-36193220	AATATGTAACATATT
hg19utr3_NM_153013_UTR3	401	15	0.426	aatatg	taa	catatt	2.6489	0.1608	2026	chr5:36193205-36193220	AATATGTAACATATT
hg19utr3_NM_001085411_UTR3	401	17	0.426	taatatg	taa	catatta	21.8634	0.0195	2025	chr5:36193204-36193221	TAATATGTAACATATTA
hg19utr3_NM_153013_UTR3	401	17	0.426	taatatg	taa	catatta	21.8634	0.0195	2025	chr5:36193204-36193221	TAATATGTAACATATTA
hg19utr3_NM_020640_UTR3	401	15	0.4259	aattac	tgt	gtaatt	2.2519	0.1891	2114	chr3:182660753-182660768	AATTACTGTGTAATT
hg19utr3_NM_003182_UTR3	141	15	0.4258	atattg	tgc	caatat	2.6489	0.1607	141	chr7:97369372-97369387	ATATTGTGCCAATAT
hg19utr3_NM_013996_UTR3	141	15	0.4258	atattg	tgc	caatat	2.6489	0.1607	141	chr7:97369372-97369387	ATATTGTGCCAATAT
hg19utr3_NM_013997_UTR3	141	15	0.4258	atattg	tgc	caatat	2.6489	0.1607	141	chr7:97369372-97369387	ATATTGTGCCAATAT
hg19utr3_NM_013998_UTR3	141	15	0.4258	atattg	tgc	caatat	2.6489	0.1607	141	chr7:97369372-97369387	ATATTGTGCCAATAT
hg19utr3_NM_020925_UTR3	401	19	0.4254	taggtttc	tac	gaaaccta	119350.1518	0	902	chr1:65158145-65158164	TAGGTTTCTACGAAACCTA
hg19utr3_NM_001085411_UTR3	401	19	0.4253	ttaatatg	taa	catattaa	94.2584	0.0045	2024	chr5:36193203-36193222	TTAATATGTAACATATTAA
hg19utr3_NM_153013_UTR3	401	19	0.4253	ttaatatg	taa	catattaa	94.2584	0.0045	2024	chr5:36193203-36193222	TTAATATGTAACATATTAA
hg19utr3_NM_001160147_UTR3	401	15	0.4253	tcaatg	tgc	cattga	80.1325	0.0053	985	chr14:53512486-53512501	TCAATGTGCCATTGA
hg19utr3_NM_001160148_UTR3	401	15	0.4253	tcaatg	tgc	cattga	80.1325	0.0053	985	chr14:53512486-53512501	TCAATGTGCCATTGA
hg19utr3_NM_030637_UTR3	401	15	0.4253	tcaatg	tgc	cattga	80.1325	0.0053	985	chr14:53512486-53512501	TCAATGTGCCATTGA
hg19utr3_NM_001202439_UTR3	401	15	0.4251	tttatg	tat	cataaa	1.9145	0.222	2383	chr11:17396441-17396456	tttatgtatcataaa
hg19utr3_NM_001172509_UTR3	401	15	0.4249	tatcac	taa	gtgata	180.4537	0.0024	2619	chr2:200134300-200134315	TATCACTAAGTGATA
hg19utr3_NM_001172517_UTR3	401	15	0.4249	tatcac	taa	gtgata	180.4537	0.0024	2619	chr2:200134300-200134315	TATCACTAAGTGATA
hg19utr3_NM_015265_UTR3	401	15	0.4249	tatcac	taa	gtgata	180.4537	0.0024	2619	chr2:200134300-200134315	TATCACTAAGTGATA
hg19utr3_NM_032423_UTR3	401	17	0.4248	acagcag	tac	ctgctgt	514547.9448	0	840	chr19:52920831-52920848	ACAGCAGTACCTGCTGT
hg19utr3_NM_015500_UTR3	401	15	0.4247	ttattg	tag	caataa	1.9145	0.2218	3120	chr21:43306098-43306113	TTATTGTAGCAATAA
hg19utr3_NM_199050_UTR3	401	15	0.4247	ttattg	tag	caataa	1.9145	0.2218	3120	chr21:43306098-43306113	TTATTGTAGCAATAA
hg19utr3_NM_017628_UTR3	401	15	0.4247	tcacag	taa	ctgtga	3354.0653	0.0001	2827	chr4:106161423-106161438	tcacagtaactgtga
hg19utr3_NM_033274_UTR3	401	15	0.4247	tccctg	cag	caggga	140389.4285	0	1374	chr5:156906568-156906583	TCCCTGCAGCAGGGA
hg19utr3_NM_001013647_UTR3	401	15	0.4246	agtcag	cag	ctgact	3354.0653	0.0001	7781	chr22:38974334-38974349	agtcagcagctgact
hg19utr3_NM_016255_UTR3	383	15	0.4244	gtgttt	tgt	aaacac	49.235	0.0086	383	chr6:17608952-17608967	GTGTTTTGTAAACAC
hg19utr3_NM_005828_UTR3	357	17	0.4243	tgctgcc	caa	ggcagca	25333790.41	0	357	chr17:61666890-61666907	TGCTGCCCAAGGCAGCA
hg19utr3_NM_020640_UTR3	401	19	0.4243	ataattac	tgt	gtaattat	110.8744	0.0038	2112	chr3:182660751-182660770	ATAATTACTGTGTAATTAT
hg19utr3_NM_000222_UTR3	101	15	0.424	agtggg	cac	cccact	101463.8987	0	101	chr4:55604823-55604838	AGTGGGCACCCCACT
hg19utr3_NM_001093772_UTR3	101	15	0.424	agtggg	cac	cccact	101463.8987	0	101	chr4:55604823-55604838	AGTGGGCACCCCACT
hg19utr3_NM_007375_UTR3	401	17	0.4239	tgctttg	tag	caaagca	8884.6453	0	1832	chr1:11084542-11084559	TGCTTTGTAGCAAAGCA
hg19utr3_NM_001164271_UTR3	258	15	0.4237	tgcttc	tga	gaagca	3354.0653	0.0001	258	chr8:12943047-12943062	TGCTTCTGAGAAGCA
hg19utr3_NM_006094_UTR3	258	15	0.4237	tgcttc	tga	gaagca	3354.0653	0.0001	258	chr8:12943047-12943062	TGCTTCTGAGAAGCA
hg19utr3_NM_182643_UTR3	258	15	0.4237	tgcttc	tga	gaagca	3354.0653	0.0001	258	chr8:12943047-12943062	TGCTTCTGAGAAGCA
hg19utr3_NM_024421_UTR3	65	15	0.4233	tagcag	cat	ctgcta	3945.3264	0.0001	65	chr18:28710397-28710412	TAGCAGCATCTGCTA
hg19utr3_NM_004822_UTR3	401	15	0.423	gggctg	tgg	cagccc	1603267.022	0	2482	chr17:9145766-9145781	GGGCTGTGGCAGCCC
hg19utr3_NM_133367_UTR3	401	17	0.4226	aaccagg	cac	cctggtt	437435.8953	0	1190	chr6:52270265-52270282	AACCAGGCACCCTGGTT
hg19utr3_NM_000492_UTR3	401	15	0.4226	tatttc	tat	gaaata	3.1159	0.1356	1246	chr7:117308407-117308422	TATTTCTATGAAATA
hg19utr3_NM_001122772_UTR3	401	17	0.4226	tgaacag	tat	ctgttca	14460.2028	0	1780	chr12:58118538-58118555	TGAACAGTATCTGTTCA
hg19utr3_NM_014770_UTR3	401	17	0.4226	tgaacag	tat	ctgttca	14460.2028	0	1780	chr12:58118538-58118555	TGAACAGTATCTGTTCA
hg19utr3_NM_052855_UTR3	401	15	0.4223	tttttg	tat	caaaaa	0.7227	0.5844	1106	chr17:48772237-48772252	TTTTTGTATCAAAAA
hg19utr3_NM_024421_UTR3	64	17	0.4223	ttagcag	cat	ctgctaa	17009.2754	0	64	chr18:28710396-28710413	TTAGCAGCATCTGCTAA
hg19utr3_NM_052855_UTR3	401	17	0.4223	atttttg	tat	caaaaat	4.3112	0.098	1105	chr17:48772236-48772253	ATTTTTGTATCAAAAAT
hg19utr3_NM_001200052_UTR3	401	17	0.4222	agtatag	tac	ctatact	915.1243	0.0005	2145	chr1:182797099-182797116	AGTATAGTACCTATACT
hg19utr3_NM_052855_UTR3	401	19	0.4222	tatttttg	tat	caaaaata	35.5837	0.0119	1104	chr17:48772235-48772254	TATTTTTGTATCAAAAATA
hg19utr3_NM_013272_UTR3	401	15	0.4221	aatgtc	tgt	gacatt	94.2584	0.0045	1538	chr15:92707902-92707917	AATGTCTGTGACATT
hg19utr3_NM_024081_UTR3	401	15	0.422	aagatg	cat	catctt	80.1325	0.0053	2040	chr11:32877112-32877127	AAGATGCATCATCTT
hg19utr3_NM_001004419_UTR3	13	15	0.422	tagtgc	cag	gcacta	4640.8162	0.0001	13	chr12:9847409-9847424	TAGTGCCAGGCACTA
hg19utr3_NM_001197318_UTR3	13	15	0.422	tagtgc	cag	gcacta	4640.8162	0.0001	13	chr12:9847409-9847424	TAGTGCCAGGCACTA
hg19utr3_NM_001197319_UTR3	13	15	0.422	tagtgc	cag	gcacta	4640.8162	0.0001	13	chr12:9847409-9847424	TAGTGCCAGGCACTA
hg19utr3_NM_014569_UTR3	401	15	0.4215	tctggg	tgc	cccaga	140389.4285	0	909	chr7:99130780-99130795	TCTGGGTGCCCCAGA
hg19utr3_NM_145102_UTR3	401	15	0.4215	tctggg	tgc	cccaga	140389.4285	0	909	chr7:99130780-99130795	TCTGGGTGCCCCAGA
hg19utr3_NM_001040167_UTR3	401	15	0.4214	ttccag	cat	ctggaa	2851.4127	0.0001	991	chr7:2567836-2567851	TTCCAGCATCTGGAA
hg19utr3_NM_001166355_UTR3	401	15	0.4214	ttccag	cat	ctggaa	2851.4127	0.0001	991	chr7:2567836-2567851	TTCCAGCATCTGGAA
hg19utr3_NM_002304_UTR3	401	15	0.4214	ttccag	cat	ctggaa	2851.4127	0.0001	991	chr7:2567836-2567851	TTCCAGCATCTGGAA
hg19utr3_NM_001193283_UTR3	85	15	0.4209	tagatc	tat	gatcta	249.6828	0.0017	85	chr3:156642383-156642398	tagatctatgatcta
hg19utr3_NM_015344_UTR3	401	15	0.4208	aacaag	taa	cttgtt	41.8565	0.0101	1117	chr8:29964494-29964509	AACAAGTAACTTGTT
hg19utr3_NM_030976_UTR3	121	17	0.4206	atatatc	tag	gatatat	49.235	0.0085	121	chr17:39295984-39296001	ATATATCTAGGATATAT
hg19utr3_NM_025112_UTR3	401	15	0.4205	tcccag	cac	ctggga	140389.4285	0	429	chr3:126156774-126156789	TCCCAGCACCTGGGA
hg19utr3_NM_030976_UTR3	122	15	0.4204	tatatc	tag	gatata	8.2537	0.0509	122	chr17:39295985-39296000	TATATCTAGGATATA
hg19utr3_NM_001247988_UTR3	401	15	0.42	atgatg	tgt	catcat	110.8744	0.0038	782	chr14:39820249-39820264	ATGATGTGTCATCAT
hg19utr3_NM_001247989_UTR3	401	15	0.42	atgatg	tgt	catcat	110.8744	0.0038	782	chr14:39820249-39820264	ATGATGTGTCATCAT
hg19utr3_NM_001247990_UTR3	401	15	0.42	atgatg	tgt	catcat	110.8744	0.0038	782	chr14:39820249-39820264	ATGATGTGTCATCAT
hg19utr3_NM_005930_UTR3	401	15	0.42	atgatg	tgt	catcat	110.8744	0.0038	782	chr14:39820249-39820264	ATGATGTGTCATCAT
hg19utr3_NM_203354_UTR3	401	15	0.42	atgatg	tgt	catcat	110.8744	0.0038	782	chr14:39820249-39820264	ATGATGTGTCATCAT
hg19utr3_NM_203355_UTR3	401	15	0.42	atgatg	tgt	catcat	110.8744	0.0038	782	chr14:39820249-39820264	ATGATGTGTCATCAT
hg19utr3_NM_203356_UTR3	401	15	0.42	atgatg	tgt	catcat	110.8744	0.0038	782	chr14:39820249-39820264	ATGATGTGTCATCAT
hg19utr3_NM_000832_UTR3	361	17	0.4199	tggggcc	cat	ggcccca	1060383761	0	361	chr9:140062654-140062671	TGGGGCCCATGGCCCCA
hg19utr3_NM_001185090_UTR3	361	17	0.4199	tggggcc	cat	ggcccca	1060383761	0	361	chr9:140062654-140062671	TGGGGCCCATGGCCCCA
hg19utr3_NM_001185091_UTR3	361	17	0.4199	tggggcc	cat	ggcccca	1060383761	0	361	chr9:140062654-140062671	TGGGGCCCATGGCCCCA
hg19utr3_NM_007327_UTR3	401	17	0.4199	tggggcc	cat	ggcccca	1060383761	0	676	chr9:140062654-140062671	TGGGGCCCATGGCCCCA
hg19utr3_NM_021569_UTR3	401	17	0.4199	tggggcc	cat	ggcccca	1060383761	0	676	chr9:140062654-140062671	TGGGGCCCATGGCCCCA
hg19utr3_NM_000405_UTR3	401	15	0.4199	tggatc	cag	gatcca	6421.2153	0.0001	2804	chr5:150649815-150649830	tggatccaggatcca
hg19utr3_NM_001167607_UTR3	401	15	0.4199	tggatc	cag	gatcca	6421.2153	0.0001	2615	chr5:150649815-150649830	tggatccaggatcca
hg19utr3_NM_015344_UTR3	401	17	0.4195	taacaag	taa	cttgtta	345.4709	0.0012	1116	chr8:29964493-29964510	TAACAAGTAACTTGTTA
hg19utr3_NM_001007189_UTR3	73	15	0.4192	atactg	taa	cagtat	110.8744	0.0038	73	chr5:139508295-139508310	ATACTGTAACAGTAT
hg19utr3_NM_001167681_UTR3	401	17	0.4192	ttcttcc	caa	ggaagaa	20007.7035	0	1870	chr11:128682752-128682769	TTCTTCCCAAGGAAGAA
hg19utr3_NM_001271010_UTR3	401	17	0.4192	ttcttcc	caa	ggaagaa	20007.7035	0	1870	chr11:128682752-128682769	TTCTTCCCAAGGAAGAA
hg19utr3_NM_001271012_UTR3	401	17	0.4192	ttcttcc	caa	ggaagaa	20007.7035	0	1870	chr11:128682752-128682769	TTCTTCCCAAGGAAGAA
hg19utr3_NM_002017_UTR3	401	17	0.4192	ttcttcc	caa	ggaagaa	20007.7035	0	1870	chr11:128682752-128682769	TTCTTCCCAAGGAAGAA
hg19utr3_NM_004992_UTR3	401	17	0.4192	tcccaac	cac	gttggga	711948.7114	0	452	chrX:153295349-153295366	TCCCAACCACGTTGGGA
hg19utr3_NM_001146283_UTR3	401	15	0.419	ggtcaa	tat	ttgacc	3354.0653	0.0001	487	chr10:114925879-114925894	GGTCAATATTTGACC
hg19utr3_NM_001146284_UTR3	401	15	0.419	ggtcaa	tat	ttgacc	3354.0653	0.0001	487	chr10:114925879-114925894	GGTCAATATTTGACC
hg19utr3_NM_001146286_UTR3	401	15	0.419	ggtcaa	tat	ttgacc	3354.0653	0.0001	487	chr10:114925879-114925894	GGTCAATATTTGACC
hg19utr3_NM_001198525_UTR3	401	15	0.419	ggtcaa	tat	ttgacc	3354.0653	0.0001	597	chr10:114925879-114925894	GGTCAATATTTGACC
hg19utr3_NM_001198527_UTR3	401	15	0.419	ggtcaa	tat	ttgacc	3354.0653	0.0001	585	chr10:114925879-114925894	GGTCAATATTTGACC
hg19utr3_NM_001198528_UTR3	401	15	0.419	ggtcaa	tat	ttgacc	3354.0653	0.0001	585	chr10:114925879-114925894	GGTCAATATTTGACC
hg19utr3_NM_001198529_UTR3	401	15	0.419	ggtcaa	tat	ttgacc	3354.0653	0.0001	487	chr10:114925879-114925894	GGTCAATATTTGACC
hg19utr3_NM_001198530_UTR3	401	15	0.419	ggtcaa	tat	ttgacc	3354.0653	0.0001	487	chr10:114925879-114925894	GGTCAATATTTGACC
hg19utr3_NM_001198531_UTR3	401	15	0.419	ggtcaa	tat	ttgacc	3354.0653	0.0001	487	chr10:114925879-114925894	GGTCAATATTTGACC
hg19utr3_NM_013357_UTR3	207	15	0.4187	gctaaa	tag	tttagc	80.1325	0.0052	207	chr8:30889033-30889048	GCTAAATAGTTTAGC
hg19utr3_NM_001256126_UTR3	401	17	0.4183	attttgc	tga	gcaaaat	249.6828	0.0017	1066	chr2:169627237-169627254	ATTTTGCTGAGCAAAAT
hg19utr3_NM_203463_UTR3	401	17	0.4183	attttgc	tga	gcaaaat	249.6828	0.0017	1066	chr2:169627237-169627254	ATTTTGCTGAGCAAAAT
hg19utr3_NM_005611_UTR3	401	15	0.4182	agttac	tag	gtaact	94.2584	0.0044	1191	chr16:53525402-53525417	AGTTACTAGGTAACT
hg19utr3_NM_001031694_UTR3	166	15	0.4178	tccttc	cat	gaagga	4640.8162	0.0001	166	chr1:41493685-41493700	TCCTTCCATGAAGGA
hg19utr3_NM_001172218_UTR3	166	15	0.4178	tccttc	cat	gaagga	4640.8162	0.0001	166	chr1:41493685-41493700	TCCTTCCATGAAGGA
hg19utr3_NM_001172219_UTR3	166	15	0.4178	tccttc	cat	gaagga	4640.8162	0.0001	166	chr1:41493685-41493700	TCCTTCCATGAAGGA
hg19utr3_NM_001172220_UTR3	166	15	0.4178	tccttc	cat	gaagga	4640.8162	0.0001	166	chr1:41493685-41493700	TCCTTCCATGAAGGA
hg19utr3_NM_001172221_UTR3	166	15	0.4178	tccttc	cat	gaagga	4640.8162	0.0001	166	chr1:41493685-41493700	TCCTTCCATGAAGGA
hg19utr3_NM_001172222_UTR3	166	15	0.4178	tccttc	cat	gaagga	4640.8162	0.0001	166	chr1:41493685-41493700	TCCTTCCATGAAGGA
hg19utr3_NM_012236_UTR3	166	15	0.4178	tccttc	cat	gaagga	4640.8162	0.0001	166	chr1:41493685-41493700	TCCTTCCATGAAGGA
hg19utr3_NM_000514_UTR3	401	15	0.4176	ttttgc	cag	gcaaaa	41.8565	0.01	1136	chr5:37814602-37814617	TTTTGCCAGGCAAAA
hg19utr3_NM_001190468_UTR3	401	15	0.4176	ttttgc	cag	gcaaaa	41.8565	0.01	1136	chr5:37814602-37814617	TTTTGCCAGGCAAAA
hg19utr3_NM_001190469_UTR3	401	15	0.4176	ttttgc	cag	gcaaaa	41.8565	0.01	1136	chr5:37814602-37814617	TTTTGCCAGGCAAAA
hg19utr3_NM_199231_UTR3	401	15	0.4176	ttttgc	cag	gcaaaa	41.8565	0.01	1136	chr5:37814602-37814617	TTTTGCCAGGCAAAA
hg19utr3_NM_032423_UTR3	401	19	0.4175	aacagcag	tac	ctgctgtt	2218343.114	0	839	chr19:52920830-52920849	AACAGCAGTACCTGCTGTT
hg19utr3_NM_004041_UTR3	401	15	0.4174	acaaag	tgt	ctttgt	41.8565	0.01	4888	chr11:74972304-74972319	ACAAAGTGTCTTTGT
hg19utr3_NM_020251_UTR3	401	15	0.4174	acaaag	tgt	ctttgt	41.8565	0.01	4888	chr11:74972304-74972319	ACAAAGTGTCTTTGT
hg19utr3_NM_003137_UTR3	357	15	0.417	tgactc	taa	gagtca	5458.9083	0.0001	357	chr6:35802709-35802724	TGACTCTAAGAGTCA
hg19utr3_NM_001042493_UTR3	401	15	0.4169	tattac	caa	gtaata	4.3112	0.0967	1302	chr6:88051293-88051308	TATTACCAAGTAATA
hg19utr3_NM_020425_UTR3	401	15	0.4169	tattac	caa	gtaata	4.3112	0.0967	1302	chr6:88051293-88051308	TATTACCAAGTAATA
hg19utr3_NM_004561_UTR3	305	15	0.4167	aggcac	tgt	gtgcct	119350.1518	0	305	chr11:65563116-65563131	AGGCACTGTGTGCCT
hg19utr3_NM_001160147_UTR3	401	19	0.4166	tctcaatg	tgc	cattgaga	119350.1518	0	983	chr14:53512484-53512503	TCTCAATGTGCCATTGAGA
hg19utr3_NM_001160148_UTR3	401	19	0.4166	tctcaatg	tgc	cattgaga	119350.1518	0	983	chr14:53512484-53512503	TCTCAATGTGCCATTGAGA
hg19utr3_NM_030637_UTR3	401	19	0.4166	tctcaatg	tgc	cattgaga	119350.1518	0	983	chr14:53512484-53512503	TCTCAATGTGCCATTGAGA
hg19utr3_NM_001144_UTR3	299	15	0.4164	tgcctg	cag	caggca	101463.8987	0	299	chr16:56396507-56396522	TGCCTGCAGCAGGCA
hg19utr3_NM_015291_UTR3	401	15	0.4163	tggggg	tat	ccccca	4246923.526	0	564	chr1:15895235-15895250	TGGGGGTATCCCCCA
hg19utr3_NM_001170738_UTR3	401	15	0.4163	attttg	taa	caaaat	1	0.4163	3341	chr12:287539-287554	ATTTTGTAACAAAAT
hg19utr3_NM_013272_UTR3	401	17	0.4161	aaatgtc	tgt	gacattt	406.3712	0.001	1537	chr15:92707901-92707918	AAATGTCTGTGACATTT
hg19utr3_NM_001042603_UTR3	401	15	0.416	ttctag	taa	ctagaa	110.8744	0.0038	1821	chr12:392786-392801	TTCTAGTAACTAGAA
hg19utr3_NM_001142651_UTR3	401	15	0.4159	taaaag	caa	ctttta	1.3836	0.3006	4213	chr5:172118140-172118155	TAAAAGCAACTTTTA
hg19utr3_NM_080865_UTR3	57	15	0.415	agcagg	tgc	cctgct	101463.8987	0	57	chr3:51990831-51990846	AGCAGGTGCCCTGCT
hg19utr3_NM_017628_UTR3	401	19	0.4146	agtcacag	taa	ctgtgact	3610463.93	0	2825	chr4:106161421-106161440	agtcacagtaactgtgact
hg19utr3_NM_001243186_UTR3	401	15	0.414	agcagg	tag	cctgct	101463.8987	0	1227	chr6:37143093-37143108	AGCAGGTAGCCTGCT
hg19utr3_NM_002648_UTR3	401	15	0.414	agcagg	tag	cctgct	101463.8987	0	1227	chr6:37143093-37143108	AGCAGGTAGCCTGCT
hg19utr3_NM_004952_UTR3	401	17	0.4133	tgtcttc	tgt	gaagaca	23534.7004	0	770	chr1:155059788-155059805	TGTCTTCTGTGAAGACA
hg19utr3_NM_001142651_UTR3	401	17	0.413	ttaaaag	caa	cttttaa	5.9652	0.0692	4212	chr5:172118139-172118156	TTAAAAGCAACTTTTAA
hg19utr3_NM_001206691_UTR3	401	15	0.4123	tgaaag	tga	ctttca	57.9143	0.0071	895	chr12:107156141-107156156	TGAAAGTGACTTTCA
hg19utr3_NM_032491_UTR3	401	15	0.4123	tgaaag	tga	ctttca	57.9143	0.0071	895	chr12:107156141-107156156	TGAAAGTGACTTTCA
hg19utr3_NM_213594_UTR3	401	15	0.4123	tgaaag	tga	ctttca	57.9143	0.0071	895	chr12:107156141-107156156	TGAAAGTGACTTTCA
hg19utr3_NM_001005386_UTR3	401	15	0.4123	tttaag	tac	cttaaa	1.3836	0.2979	492	chr2:65496359-65496374	TTTAAGTACCTTAAA
hg19utr3_NM_005722_UTR3	401	15	0.4123	tttaag	tac	cttaaa	1.3836	0.2979	492	chr2:65496359-65496374	TTTAAGTACCTTAAA
hg19utr3_NM_002714_5_UTR3	401	17	0.4122	tgttttc	tat	gaaaaca	293.6974	0.0014	1001	chr6:30568308-30568325	TGTTTTCTATGAAAACA
hg19utr3_NM_001242901_UTR3	401	15	0.4119	tgggcc	cag	ggccca	4995579.456	0	1462	chr19:4685317-4685332	TGGGCCCAGGGCCCA
hg19utr3_NM_176871_UTR3	401	15	0.4119	aggggg	cat	ccccct	4246923.526	0	2682	chr8:22454843-22454858	AGGGGGCATCCCCCT
hg19utr3_NM_144713_UTR3	103	17	0.4116	tttttac	caa	gtaaaaa	7.0168	0.0587	103	chr2:38294235-38294252	TTTTTACCAAGTAAAAA
hg19utr3_NM_001195278_UTR3	401	15	0.4115	tgctgg	tgc	ccagca	101463.8987	0	1734	chr7:141172319-141172334	TGCTGGTGCCCAGCA
hg19utr3_NM_001242318_UTR3	401	15	0.4113	tgtacc	tga	ggtaca	4640.8162	0.0001	4425	chr8:66627085-66627100	TGTACCTGAGGTACA
hg19utr3_NM_002603_UTR3	401	15	0.4113	tgtacc	tga	ggtaca	4640.8162	0.0001	4425	chr8:66627085-66627100	TGTACCTGAGGTACA
hg19utr3_NM_182920_UTR3	401	19	0.4104	ttcagaac	cag	gttctgaa	101463.8987	0	990	chr3:64501794-64501813	TTCAGAACCAGGTTCTGAA
hg19utr3_NM_012334_UTR3	401	19	0.4104	tcccttgg	tat	ccaaggga	128473772	0	2753	chr5:16664029-16664048	tcccttggtatccaaggga
hg19utr3_NM_001105251_UTR3	401	15	0.4103	tttttg	tat	caaaaa	0.7227	0.5677	1222	chr5:79774417-79774432	TTTTTGTATCAAAAA
hg19utr3_NM_014733_UTR3	401	15	0.4103	tttttg	tat	caaaaa	0.7227	0.5677	1222	chr5:79774417-79774432	TTTTTGTATCAAAAA
hg19utr3_NM_025112_UTR3	401	17	0.4102	atcccag	cac	ctgggat	837452.4135	0	428	chr3:126156773-126156790	ATCCCAGCACCTGGGAT
hg19utr3_NM_001145549_UTR3	401	17	0.4101	tgtcacc	tgg	ggtgaca	837452.4135	0	862	chr6:7882498-7882515	TGTCACCTGGGGTGACA
hg19utr3_NM_030810_UTR3	401	17	0.4101	tgtcacc	tgg	ggtgaca	837452.4135	0	862	chr6:7882498-7882515	TGTCACCTGGGGTGACA
hg19utr3_NM_001080415_UTR3	63	15	0.41	gttttt	taa	aaaaac	0.8501	0.4823	63	chr3:142775354-142775369	GTTTTTTAAAAAAAC
hg19utr3_NM_001080424_UTR3	401	17	0.4096	tctgccc	cag	gggcaga	35052825.72	0	1179	chr17:7758017-7758034	TCTGCCCCAGGGGCAGA
hg19utr3_NM_013272_UTR3	401	19	0.4096	aaaatgtc	tgt	gacatttt	1751.9665	0.0002	1536	chr15:92707900-92707919	AAAATGTCTGTGACATTTT
hg19utr3_NM_001017980_UTR3	401	17	0.4095	ttgaagc	tag	gcttcaa	14460.2028	0	738	chrX:150574267-150574284	TTGAAGCTAGGCTTCAA
hg19utr3_NM_001029859_UTR3	401	15	0.4095	ggaagg	cgg	ccttcc	45056.1827	0	1486	chr11:77883317-77883332	GGAAGGCGGCCTTCC
hg19utr3_NM_004948_UTR3	273	15	0.4095	tagcag	cat	ctgcta	3945.3264	0.0001	273	chr18:28710397-28710412	TAGCAGCATCTGCTA
hg19utr3_NM_001412_UTR3	401	15	0.4091	tcagag	taa	ctctga	4640.8162	0.0001	2626	chrX:20143783-20143798	TCAGAGTAACTCTGA
hg19utr3_NM_002994_UTR3	352	15	0.4091	tatttc	caa	gaaata	3.1159	0.1313	352	chr4:74862987-74863002	TATTTCCAAGAAATA
hg19utr3_NM_033058_UTR3	107	15	0.4088	gaatga	tat	tcattc	130.4196	0.0031	107	chr8:67086822-67086837	GAATGATATTCATTC
hg19utr3_NM_007375_UTR3	401	19	0.4082	atgctttg	tag	caaagcat	52998.7742	0	1831	chr1:11084541-11084560	ATGCTTTGTAGCAAAGCAT
hg19utr3_NM_005065_UTR3	401	19	0.408	tcaaatgg	cat	ccatttga	73331.182	0	2405	chr14:81940892-81940911	TCAAATGGCATCCATTTGA
hg19utr3_NM_024776_UTR3	401	15	0.4079	agaggc	cag	gcctct	165137.5497	0	1639	chr15:77404844-77404859	AGAGGCCAGGCCTCT
hg19utr3_NM_005250_UTR3	186	15	0.4077	tcccag	caa	ctggga	140389.4285	0	186	chr16:86613552-86613567	TCCCAGCAACTGGGA
hg19utr3_NM_001198993_UTR3	401	17	0.4074	ttgccag	tgg	ctggcaa	437435.8953	0	489	chr1:1683837-1683854	TTGCCAGTGGCTGGCAA
hg19utr3_NM_001198994_UTR3	401	17	0.4074	ttgccag	tgg	ctggcaa	437435.8953	0	489	chr1:1683837-1683854	TTGCCAGTGGCTGGCAA
hg19utr3_NM_001198995_UTR3	401	17	0.4074	ttgccag	tgg	ctggcaa	437435.8953	0	489	chr1:1683837-1683854	TTGCCAGTGGCTGGCAA
hg19utr3_NM_023018_UTR3	401	17	0.4074	ttgccag	tgg	ctggcaa	437435.8953	0	489	chr1:1683837-1683854	TTGCCAGTGGCTGGCAA
hg19utr3_NM_001161576_UTR3	401	15	0.4073	ttcctc	tgg	gaggaa	4640.8162	0.0001	3854	chr14:55259515-55259530	TTCCTCTGGGAGGAA
hg19utr3_NM_001161577_UTR3	401	15	0.4073	ttcctc	tgg	gaggaa	4640.8162	0.0001	3854	chr14:55259515-55259530	TTCCTCTGGGAGGAA
hg19utr3_NM_015589_UTR3	401	15	0.4073	ttcctc	tgg	gaggaa	4640.8162	0.0001	3854	chr14:55259515-55259530	TTCCTCTGGGAGGAA
hg19utr3_NM_004948_UTR3	272	17	0.4071	ttagcag	cat	ctgctaa	17009.2754	0	272	chr18:28710396-28710413	TTAGCAGCATCTGCTAA
hg19utr3_NM_001145335_UTR3	401	15	0.407	aacttg	cat	caagtt	41.8565	0.0097	1548	chr15:76193346-76193361	AACTTGCATCAAGTT
hg19utr3_NM_173469_UTR3	401	15	0.407	aacttg	cat	caagtt	41.8565	0.0097	1548	chr15:76193346-76193361	AACTTGCATCAAGTT
hg19utr3_NM_001198993_UTR3	401	15	0.4069	tgccag	tgg	ctggca	101463.8987	0	490	chr1:1683838-1683853	TGCCAGTGGCTGGCA
hg19utr3_NM_001198994_UTR3	401	15	0.4069	tgccag	tgg	ctggca	101463.8987	0	490	chr1:1683838-1683853	TGCCAGTGGCTGGCA
hg19utr3_NM_001198995_UTR3	401	15	0.4069	tgccag	tgg	ctggca	101463.8987	0	490	chr1:1683838-1683853	TGCCAGTGGCTGGCA
hg19utr3_NM_023018_UTR3	401	15	0.4069	tgccag	tgg	ctggca	101463.8987	0	490	chr1:1683838-1683853	TGCCAGTGGCTGGCA
hg19utr3_NM_001136219_UTR3	401	15	0.4068	tcccag	tag	ctggga	140389.4285	0	583	chr1:161488520-161488535	tcccagtagctggga
hg19utr3_NM_021642_UTR3	401	15	0.4068	tcccag	tag	ctggga	140389.4285	0	583	chr1:161488520-161488535	tcccagtagctggga
hg19utr3_NM_014877_UTR3	401	15	0.4063	tttctg	tac	cagaaa	57.9143	0.007	405	chr17:65073948-65073963	TTTCTGTACCAGAAA
hg19utr3_NM_017684_UTR3	401	15	0.4062	gttcaa	taa	ttgaac	68.1235	0.006	762	chr15:62145879-62145894	GTTCAATAATTGAAC
hg19utr3_NM_020821_UTR3	401	15	0.4062	gttcaa	taa	ttgaac	68.1235	0.006	762	chr15:62145879-62145894	GTTCAATAATTGAAC
hg19utr3_NM_001144884_UTR3	401	15	0.4058	aaaaag	caa	cttttt	0.7227	0.5615	2259	chr1:101442987-101443002	AAAAAGCAACTTTTT
hg19utr3_NM_133496_UTR3	401	15	0.4058	aaaaag	caa	cttttt	0.7227	0.5615	2575	chr1:101442987-101443002	AAAAAGCAACTTTTT
hg19utr3_NM_001195610_UTR3	401	15	0.4057	aaatcc	tgt	ggattt	80.1325	0.0051	749	chr6:24174194-24174209	AAATCCTGTGGATTT
hg19utr3_NM_016356_UTR3	401	15	0.4057	aaatcc	tgt	ggattt	80.1325	0.0051	749	chr6:24174194-24174209	AAATCCTGTGGATTT
hg19utr3_NM_033026_UTR3	401	15	0.4055	agctgg	taa	ccagct	101463.8987	0	3405	chr7:82384471-82384486	AGCTGGTAACCAGCT
hg19utr3_NM_032453_UTR3	401	15	0.4054	attctg	tgg	cagaat	80.1325	0.0051	1335	chr19:37882115-37882130	ATTCTGTGGCAGAAT
hg19utr3_NM_001007189_UTR3	72	17	0.4052	tatactg	taa	cagtata	915.1243	0.0004	72	chr5:139508294-139508311	TATACTGTAACAGTATA
hg19utr3_NM_017628_UTR3	401	15	0.4051	aagaag	caa	cttctt	57.9143	0.007	1133	chr4:106159729-106159744	aagaagcaacttctt
hg19utr3_NM_001199642_UTR3	401	15	0.4042	atttcc	cat	ggaaat	80.1325	0.005	2250	chr3:123001190-123001205	ATTTCCCATGGAAAT
hg19utr3_NM_183357_UTR3	401	15	0.4042	atttcc	cat	ggaaat	80.1325	0.005	2250	chr3:123001190-123001205	ATTTCCCATGGAAAT
hg19utr3_NM_001146156_UTR3	401	15	0.4034	actctc	caa	gagagt	5458.9083	0.0001	1901	chr3:119543719-119543734	ACTCTCCAAGAGAGT
hg19utr3_NM_002093_UTR3	401	15	0.4034	actctc	caa	gagagt	5458.9083	0.0001	1901	chr3:119543719-119543734	ACTCTCCAAGAGAGT
hg19utr3_NM_032509_UTR3	401	19	0.4033	actgaaac	caa	gtttcagt	73331.182	0	1671	chr8:33357817-33357836	ACTGAAACCAAGTTTCAGT
hg19utr3_NM_022469_UTR3	336	15	0.4023	ttccac	cat	gtggaa	3354.0653	0.0001	336	chr1:240655918-240655933	TTCCACCATGTGGAA
hg19utr3_NM_001012279_UTR3	401	15	0.4019	atgctc	cac	gagcat	4640.8162	0.0001	1927	chr6:127767843-127767858	ATGCTCCACGAGCAT
hg19utr3_NM_001145335_UTR3	401	17	0.4015	aaacttg	cat	caagttt	180.4537	0.0022	1547	chr15:76193345-76193362	AAACTTGCATCAAGTTT
hg19utr3_NM_173469_UTR3	401	17	0.4015	aaacttg	cat	caagttt	180.4537	0.0022	1547	chr15:76193345-76193362	AAACTTGCATCAAGTTT
hg19utr3_NM_001204510_UTR3	401	15	0.4015	aaatgg	tag	ccattt	49.235	0.0082	545	chr17:7482233-7482248	AAATGGTAGCCATTT
hg19utr3_NM_001416_UTR3	401	15	0.4015	aaatgg	tag	ccattt	49.235	0.0082	430	chr17:7482233-7482248	AAATGGTAGCCATTT
hg19utr3_NM_006775_UTR3	401	17	0.4012	tgaaagc	tga	gctttca	14460.2028	0	4781	chr6:163996522-163996539	TGAAAGCTGAGCTTTCA
hg19utr3_NM_206853_UTR3	401	17	0.4012	tgaaagc	tga	gctttca	14460.2028	0	9520	chr6:163996522-163996539	TGAAAGCTGAGCTTTCA
hg19utr3_NM_206854_UTR3	401	17	0.4012	tgaaagc	tga	gctttca	14460.2028	0	10781	chr6:163996522-163996539	TGAAAGCTGAGCTTTCA
hg19utr3_NM_206855_UTR3	401	17	0.4012	tgaaagc	tga	gctttca	14460.2028	0	11746	chr6:163996522-163996539	TGAAAGCTGAGCTTTCA
hg19utr3_NM_001200052_UTR3	401	19	0.4011	tagtatag	tac	ctatacta	7553.1596	0.0001	2144	chr1:182797098-182797117	TAGTATAGTACCTATACTA
hg19utr3_NM_014510_UTR3	401	15	0.4005	ataaag	tat	ctttat	1.9145	0.2092	1975	chr7:82449804-82449819	ATAAAGTATCTTTAT
hg19utr3_NM_001170738_UTR3	401	17	0.4005	tattttg	taa	caaaata	8.2537	0.0485	3340	chr12:287538-287555	TATTTTGTAACAAAATA
hg19utr3_NM_005686_UTR3	229	19	0.3992	aggctgag	cac	ctcagcct	151121378.2	0	229	chr1:204095490-204095509	AGGCTGAGCACCTCAGCCT
hg19utr3_NM_000681_UTR3	401	17	0.3991	tcaccag	caa	ctggtga	711948.7114	0	659	chr10:112839810-112839827	TCACCAGCAACTGGTGA
hg19utr3_NM_001042465_UTR3	401	15	0.3984	aggccc	tgc	gggcct	4995579.456	0	727	chr10:73576456-73576471	AGGCCCTGCGGGCCT
hg19utr3_NM_001042466_UTR3	401	15	0.3984	aggccc	tgc	gggcct	4995579.456	0	727	chr10:73576456-73576471	AGGCCCTGCGGGCCT
hg19utr3_NM_002778_UTR3	401	15	0.3984	aggccc	tgc	gggcct	4995579.456	0	727	chr10:73576456-73576471	AGGCCCTGCGGGCCT
hg19utr3_NM_001015880_UTR3	401	17	0.398	agtatag	tgc	ctatact	915.1243	0.0004	1504	chr10:89507230-89507247	AGTATAGTGCCTATACT
hg19utr3_NM_004670_UTR3	401	17	0.398	agtatag	tgc	ctatact	915.1243	0.0004	1504	chr10:89507230-89507247	AGTATAGTGCCTATACT
hg19utr3_NM_015557_UTR3	401	15	0.3977	ggggcc	tgt	ggcccc	78936921.43	0	784	chr1:6164735-6164750	GGGGCCTGTGGCCCC
hg19utr3_NM_001145335_UTR3	401	19	0.3974	taaacttg	cat	caagttta	1489.4103	0.0003	1546	chr15:76193344-76193363	TAAACTTGCATCAAGTTTA
hg19utr3_NM_173469_UTR3	401	19	0.3974	taaacttg	cat	caagttta	1489.4103	0.0003	1546	chr15:76193344-76193363	TAAACTTGCATCAAGTTTA
hg19utr3_NM_001018067_UTR3	401	15	0.3972	aacatg	tac	catgtt	57.9143	0.0069	1858	chr1:67877017-67877032	AACATGTACCATGTT
hg19utr3_NM_001018068_UTR3	401	15	0.3972	aacatg	tac	catgtt	57.9143	0.0069	1858	chr1:67877017-67877032	AACATGTACCATGTT
hg19utr3_NM_001018069_UTR3	401	15	0.3972	aacatg	tac	catgtt	57.9143	0.0069	1858	chr1:67877017-67877032	AACATGTACCATGTT
hg19utr3_NM_015640_UTR3	401	15	0.3972	aacatg	tac	catgtt	57.9143	0.0069	1858	chr1:67877017-67877032	AACATGTACCATGTT
hg19utr3_NM_017444_UTR3	401	15	0.3965	ttcatg	tgt	catgaa	80.1325	0.0049	1812	chr8:141527157-141527172	ttcatgtgtcatgaa
hg19utr3_NM_001190274_UTR3	401	15	0.3965	tctttc	tat	gaaaga	94.2584	0.0042	605	chr2:48034637-48034652	TCTTTCTATGAAAGA
hg19utr3_NM_025133_UTR3	401	15	0.3965	tctttc	tat	gaaaga	94.2584	0.0042	605	chr2:48034637-48034652	TCTTTCTATGAAAGA
hg19utr3_NM_152399_UTR3	401	15	0.3964	atatgg	taa	ccatat	130.4196	0.003	729	chr4:122680705-122680720	atatggtaaccatat
hg19utr3_NM_014808_UTR3	48	17	0.3964	acagagg	tga	cctctgt	711948.7114	0	48	chr2:242433587-242433604	ACAGAGGTGACCTCTGT
hg19utr3_NM_005909_UTR3	401	15	0.3963	atgtac	cat	gtacat	130.4196	0.003	2994	chr5:71504059-71504074	ATGTACCATGTACAT
hg19utr3_NM_001080533_UTR3	401	15	0.3956	tcacag	tac	ctgtga	3354.0653	0.0001	1410	chr12:121159244-121159259	TCACAGTACCTGTGA
hg19utr3_NM_032504_UTR3	401	15	0.3953	ttaagg	tgc	ccttaa	68.1235	0.0058	2212	chr2:210862530-210862545	TTAAGGTGCCCTTAA
hg19utr3_NM_182587_UTR3	401	15	0.3953	ttaagg	tgc	ccttaa	68.1235	0.0058	2212	chr2:210862530-210862545	TTAAGGTGCCCTTAA
hg19utr3_NM_015635_UTR3	401	15	0.3951	ttaagc	tga	gcttaa	80.1325	0.0049	630	chr9:128125654-128125669	TTAAGCTGAGCTTAA
hg19utr3_NM_024081_UTR3	401	17	0.395	taagatg	cat	catctta	661.3894	0.0006	2039	chr11:32877111-32877128	TAAGATGCATCATCTTA
hg19utr3_NM_017628_UTR3	401	17	0.3949	taagaag	caa	cttctta	478.0071	0.0008	1132	chr4:106159728-106159745	taagaagcaacttctta
hg19utr3_NM_001142651_UTR3	401	19	0.3949	tttaaaag	caa	cttttaaa	25.7175	0.0154	4211	chr5:172118138-172118157	TTTAAAAGCAACTTTTAAA
hg19utr3_NM_138569_UTR3	286	15	0.3949	atttgg	cag	ccaaat	49.235	0.008	286	chr6:54131038-54131053	ATTTGGCAGCCAAAT
hg19utr3_NM_054027_UTR3	153	17	0.3945	agcatac	tgg	gtatgct	27683.4431	0	153	chr5:14711136-14711153	AGCATACTGGGTATGCT
hg19utr3_NM_001040709_UTR3	401	15	0.3945	tgcaac	tga	gttgca	2424.0895	0.0002	671	chr1:110022840-110022855	TGCAACTGAGTTGCA
hg19utr3_NM_004774_UTR3	401	15	0.3945	tgctac	tat	gtagca	4640.8162	0.0001	1280	chr17:37562433-37562448	TGCTACTATGTAGCA
hg19utr3_NM_001080470_UTR3	401	15	0.3944	ggtgtg	tgc	cacacc	38303.8973	0	789	chr1:120164524-120164539	GGTGTGTGCCACACC
hg19utr3_NM_001142325_UTR3	98	15	0.3943	tgagcc	cac	ggctca	165137.5497	0	98	chr8:20003186-20003201	TGAGCCCACGGCTCA
hg19utr3_NM_053002_UTR3	401	15	0.3937	aaatag	taa	ctattt	1.9145	0.2056	1122	chr3:151151713-151151728	AAATAGTAACTATTT
hg19utr3_NM_001017396_UTR3	401	15	0.3935	tgctag	tag	ctagca	3945.3264	0.0001	469	chr2:95848322-95848337	TGCtagtagctagca
hg19utr3_NM_021088_UTR3	401	15	0.3935	tgctag	tag	ctagca	3945.3264	0.0001	469	chr2:95848322-95848337	TGCtagtagctagca
hg19utr3_NM_001136474_UTR3	401	15	0.3933	gtctta	tat	taagac	130.4196	0.003	1026	chr1:213162951-213162966	GTCTTATATTAAGAC
hg19utr3_NM_001136475_UTR3	401	15	0.3933	gtctta	tat	taagac	130.4196	0.003	1026	chr1:213162951-213162966	GTCTTATATTAAGAC
hg19utr3_NM_024749_UTR3	401	15	0.3933	gtctta	tat	taagac	130.4196	0.003	1026	chr1:213162951-213162966	GTCTTATATTAAGAC
hg19utr3_NM_198243_UTR3	401	19	0.3933	acccaggg	cga	ccctgggt	4571575960	0	410	chr15:101189076-101189095	ACCCAGGGCGACCCTGGGT
hg19utr3_NM_152421_UTR3	93	15	0.3932	tgcaac	tgt	gttgca	2424.0895	0.0002	93	chr9:139618318-139618333	TGCAACTGTGTTGCA
hg19utr3_NM_015288_UTR3	401	15	0.3931	tttatg	tat	cataaa	1.9145	0.2054	2876	chr5:133917882-133917897	TTTATGTATCATAAA
hg19utr3_NM_014518_UTR3	401	15	0.3929	actttg	taa	caaagt	41.8565	0.0094	1944	chr19:44930519-44930534	ACTTTGTAACAAAGT
hg19utr3_NM_005937_UTR3	401	15	0.3927	acaagc	tga	gcttgt	2424.0895	0.0002	533	chr17:36882383-36882398	ACAAGCTGAGCTTGT
hg19utr3_NM_001080533_UTR3	401	19	0.3921	tgtcacag	tac	ctgtgaca	3610463.93	0	1408	chr12:121159242-121159261	TGTCACAGTACCTGTGACA
hg19utr3_NM_003745_UTR3	349	15	0.3918	ttctgc	tgt	gcagaa	3354.0653	0.0001	349	chr16:11348336-11348351	TTCTGCTGTGCAGAA
hg19utr3_NM_001122964_UTR3	401	15	0.3917	atgatc	tga	gatcat	180.4537	0.0022	1153	chr2:55775879-55775894	ATGATCTGAGATCAT
hg19utr3_NM_020463_UTR3	401	15	0.3917	atgatc	tga	gatcat	180.4537	0.0022	1153	chr2:55775879-55775894	ATGATCTGAGATCAT
hg19utr3_NM_003119_UTR3	213	15	0.3912	ttcccc	tat	ggggaa	140389.4285	0	213	chr16:89623713-89623728	TTCCCCTATGGGGAA
hg19utr3_NM_001135691_UTR3	73	15	0.3911	tgagcc	cac	ggctca	165137.5497	0	73	chr8:20003186-20003201	TGAGCCCACGGCTCA
hg19utr3_NM_001142324_UTR3	73	15	0.3911	tgagcc	cac	ggctca	165137.5497	0	73	chr8:20003186-20003201	TGAGCCCACGGCTCA
hg19utr3_NM_003053_UTR3	73	15	0.3911	tgagcc	cac	ggctca	165137.5497	0	73	chr8:20003186-20003201	TGAGCCCACGGCTCA
hg19utr3_NM_002702_UTR3	71	15	0.3909	tgacag	cac	ctgtca	3354.0653	0.0001	71	chr12:51583944-51583959	TGACAGCACCTGTCA
hg19utr3_NM_001100590_UTR3	401	15	0.3904	attcag	tat	ctgaat	80.1325	0.0049	3089	chr4:6885781-6885796	ATTCAGTATCTGAAT
hg19utr3_NM_014743_UTR3	401	15	0.3904	attcag	tat	ctgaat	80.1325	0.0049	3089	chr4:6885781-6885796	ATTCAGTATCTGAAT
hg19utr3_NM_001040272_UTR3	401	15	0.3904	aggttg	tag	caacct	2060.8065	0.0002	1127	chr9:18909672-18909687	AGGTTGTAGCAACCT
hg19utr3_NM_005188_UTR3	401	15	0.3902	gagctt	tag	aagctc	3354.0653	0.0001	4400	chr11:119174890-119174905	GAGCTTTAGAAGCTC
hg19utr3_NM_001098477_UTR3	91	15	0.3902	tagcag	caa	ctgcta	3945.3264	0.0001	91	chr4:71686498-71686513	TAGCAGCAACTGCTA
hg19utr3_NM_002092_UTR3	91	15	0.3902	tagcag	caa	ctgcta	3945.3264	0.0001	91	chr4:71686498-71686513	TAGCAGCAACTGCTA
hg19utr3_NM_015500_UTR3	401	19	0.3899	tgttattg	tag	caataaca	2060.8065	0.0002	3118	chr21:43306096-43306115	TGTTATTGTAGCAATAACA
hg19utr3_NM_199050_UTR3	401	19	0.3899	tgttattg	tag	caataaca	2060.8065	0.0002	3118	chr21:43306096-43306115	TGTTATTGTAGCAATAACA
hg19utr3_NM_002976_UTR3	401	15	0.3895	aagttg	tgg	caactt	41.8565	0.0093	996	chr2:167261079-167261094	AAGTTGTGGCAACTT
hg19utr3_NM_014920_UTR3	401	19	0.3888	tcatttcg	tgc	cgaaatga	27683.4431	0	2833	chr6:52867095-52867114	TCATTTCGTGCCGAAATGA
hg19utr3_NM_016513_UTR3	401	19	0.3888	tcatttcg	tgc	cgaaatga	27683.4431	0	2833	chr6:52867095-52867114	TCATTTCGTGCCGAAATGA
hg19utr3_NM_020198_UTR3	401	15	0.3881	gcattt	tat	aaatgc	57.9143	0.0067	1094	chr17:61823132-61823147	GCATTTTATAAATGC
hg19utr3_NM_003458_UTR3	401	15	0.388	aggcag	tac	ctgcct	101463.8987	0	2422	chr3:49707339-49707354	AGGCAGTACCTGCCT
hg19utr3_NM_001173484_UTR3	401	15	0.3875	acaatg	cat	cattgt	57.9143	0.0067	5512	chr10:21069285-21069300	ACAATGCATCATTGT
hg19utr3_NM_006393_UTR3	401	15	0.3875	acaatg	cat	cattgt	57.9143	0.0067	5376	chr10:21069285-21069300	ACAATGCATCATTGT
hg19utr3_NM_213569_UTR3	401	15	0.3875	acaatg	cat	cattgt	57.9143	0.0067	5376	chr10:21069285-21069300	ACAATGCATCATTGT
hg19utr3_NM_052855_UTR3	401	15	0.3873	actgcg	tat	cgcagt	27683.4431	0	2524	chr17:48770819-48770834	ACTGCGTATCGCAGT
hg19utr3_NM_014920_UTR3	401	15	0.3871	atttcg	tgc	cgaaat	18.5868	0.0208	2835	chr6:52867097-52867112	ATTTCGTGCCGAAAT
hg19utr3_NM_016513_UTR3	401	15	0.3871	atttcg	tgc	cgaaat	18.5868	0.0208	2835	chr6:52867097-52867112	ATTTCGTGCCGAAAT
hg19utr3_NM_033540_UTR3	317	15	0.3871	tcctgg	cat	ccagga	140389.4285	0	317	chr3:179110163-179110178	TCCTGGCATCCAGGA
hg19utr3_NM_018713_UTR3	401	15	0.387	taacac	tga	gtgtta	94.2584	0.0041	927	chr1:220087849-220087864	TAACACTGAGTGTTA
hg19utr3_NM_012092_UTR3	144	15	0.3858	tgactg	tat	cagtca	3354.0653	0.0001	144	chr2:204824465-204824480	TGACTGTATCAGTCA
hg19utr3_NM_000816_UTR3	401	15	0.3857	agaatg	tag	cattct	80.1325	0.0048	1409	chr5:161581782-161581797	AGAATGTAGCATTCT
hg19utr3_NM_198903_UTR3	401	15	0.3857	agaatg	tag	cattct	80.1325	0.0048	1409	chr5:161581782-161581797	AGAATGTAGCATTCT
hg19utr3_NM_198904_UTR3	401	15	0.3857	agaatg	tag	cattct	80.1325	0.0048	1409	chr5:161581782-161581797	AGAATGTAGCATTCT
hg19utr3_NM_001264_UTR3	367	15	0.3849	tcagag	cac	ctctga	4640.8162	0.0001	367	chr6:31083420-31083435	TCAGAGCACCTCTGA
hg19utr3_NM_004732_UTR3	401	15	0.3848	tctttc	tat	gaaaga	94.2584	0.0041	1180	chr17:7825225-7825240	TCTTTCTATGAAAGA
hg19utr3_NM_001199107_UTR3	401	15	0.3846	aggggg	cag	ccccct	4246923.526	0	1285	chr16:2552243-2552258	AGGGGGCAGCCCCCT
hg19utr3_NM_020705_UTR3	401	15	0.3846	aggggg	cag	ccccct	4246923.526	0	1285	chr16:2552243-2552258	AGGGGGCAGCCCCCT
hg19utr3_NM_001172509_UTR3	401	17	0.3842	ttatcac	taa	gtgataa	777.9804	0.0005	2618	chr2:200134299-200134316	TTATCACTAAGTGATAA
hg19utr3_NM_001172517_UTR3	401	17	0.3842	ttatcac	taa	gtgataa	777.9804	0.0005	2618	chr2:200134299-200134316	TTATCACTAAGTGATAA
hg19utr3_NM_015265_UTR3	401	17	0.3842	ttatcac	taa	gtgataa	777.9804	0.0005	2618	chr2:200134299-200134316	TTATCACTAAGTGATAA
hg19utr3_NM_001039840_UTR3	401	15	0.3841	tgtttc	cat	gaaaca	68.1235	0.0056	2116	chrX:72902955-72902970	TGTTTCCATGAAACA
hg19utr3_NM_032504_UTR3	401	17	0.384	tttaagg	tgc	ccttaaa	293.6974	0.0013	2211	chr2:210862529-210862546	TTTAAGGTGCCCTTAAA
hg19utr3_NM_182587_UTR3	401	17	0.384	tttaagg	tgc	ccttaaa	293.6974	0.0013	2211	chr2:210862529-210862546	TTTAAGGTGCCCTTAAA
hg19utr3_NM_032504_UTR3	401	19	0.3837	atttaagg	tgc	ccttaaat	1751.9665	0.0002	2210	chr2:210862528-210862547	ATTTAAGGTGCCCTTAAAT
hg19utr3_NM_182587_UTR3	401	19	0.3837	atttaagg	tgc	ccttaaat	1751.9665	0.0002	2210	chr2:210862528-210862547	ATTTAAGGTGCCCTTAAAT
hg19utr3_NM_001256126_UTR3	401	19	0.3834	tattttgc	tga	gcaaaata	2060.8065	0.0002	1065	chr2:169627236-169627255	TATTTTGCTGAGCAAAATA
hg19utr3_NM_203463_UTR3	401	19	0.3834	tattttgc	tga	gcaaaata	2060.8065	0.0002	1065	chr2:169627236-169627255	TATTTTGCTGAGCAAAATA
hg19utr3_NM_001267843_UTR3	401	17	0.3827	acatttc	tga	gaaatgt	406.3712	0.0009	4413	chr4:56297152-56297169	ACATTTCTGAGAAATGT
hg19utr3_NM_004898_UTR3	401	17	0.3827	acatttc	tga	gaaatgt	406.3712	0.0009	4413	chr4:56297152-56297169	ACATTTCTGAGAAATGT
hg19utr3_NM_019601_UTR3	401	15	0.3826	aacaag	cgc	cttgtt	41.8565	0.0091	650	chr22:24585053-24585068	AACAAGCGCCTTGTT
hg19utr3_NM_020228_UTR3	401	15	0.3823	tctttg	tga	caaaga	57.9143	0.0066	1570	chr11:129770623-129770638	TCTTTGTGACAAAGA
hg19utr3_NM_199437_UTR3	401	15	0.3823	tctttg	tga	caaaga	57.9143	0.0066	1570	chr11:129770623-129770638	TCTTTGTGACAAAGA
hg19utr3_NM_199438_UTR3	401	15	0.3823	tctttg	tga	caaaga	57.9143	0.0066	1570	chr11:129770623-129770638	TCTTTGTGACAAAGA
hg19utr3_NM_199439_UTR3	401	15	0.3823	tctttg	tga	caaaga	57.9143	0.0066	1570	chr11:129770623-129770638	TCTTTGTGACAAAGA
hg19utr3_NM_001243027_UTR3	401	15	0.382	tctggg	tag	cccaga	140389.4285	0	1850	chr19:40737914-40737929	TCTGGGTAGCCCAGA
hg19utr3_NM_001243028_UTR3	401	15	0.382	tctggg	tag	cccaga	140389.4285	0	1850	chr19:40737914-40737929	TCTGGGTAGCCCAGA
hg19utr3_NM_001626_UTR3	401	15	0.382	tctggg	tag	cccaga	140389.4285	0	1850	chr19:40737914-40737929	TCTGGGTAGCCCAGA
hg19utr3_NM_032453_UTR3	401	17	0.3819	tattctg	tgg	cagaata	661.3894	0.0006	1334	chr19:37882114-37882131	TATTCTGTGGCAGAATA
hg19utr3_NM_032193_UTR3	92	15	0.3815	tcacag	cac	ctgtga	3354.0653	0.0001	92	chr11:65487147-65487162	TCACAGCACCTGTGA
hg19utr3_NM_001127257_UTR3	401	15	0.3813	tgtcac	tgt	gtgaca	3945.3264	0.0001	2289	chr2:196602053-196602068	TGTCACTGTGTGACA
hg19utr3_NM_020342_UTR3	401	15	0.3813	tgtcac	tgt	gtgaca	3945.3264	0.0001	2289	chr2:196602053-196602068	TGTCACTGTGTGACA
hg19utr3_NM_003601_UTR3	401	15	0.3807	tgaggg	cat	ccctca	140389.4285	0	3511	chr4:144477847-144477862	TGAGGGCATCCCTCA
hg19utr3_NM_138569_UTR3	285	17	0.3805	tatttgg	cag	ccaaata	406.3712	0.0009	285	chr6:54131037-54131054	TATTTGGCAGCCAAATA
hg19utr3_NM_015274_UTR3	305	15	0.3804	tctgcc	taa	ggcaga	165137.5497	0	305	chr4:6623316-6623331	TCTGCCTAAGGCAGA
hg19utr3_NM_020962_UTR3	400	15	0.3797	acactc	tga	gagtgt	3945.3264	0.0001	400	chr15:65675932-65675947	ACACTCTGAGAGTGT
hg19utr3_NM_178864_UTR3	2	15	0.3796	taagtc	tgt	gactta	130.4196	0.0029	2	chr11:66193461-66193476	TAAGTCTGTGACTTA
hg19utr3_NM_001030060_UTR3	401	17	0.3791	tcttttc	tat	gaaaaga	406.3712	0.0009	3757	chr6:147889348-147889365	TCTTTTCTATGAAAAGA
hg19utr3_NM_006141_UTR3	401	15	0.3786	gttttt	taa	aaaaac	0.8501	0.4454	1693	chr16:66755917-66755932	GTTTTTTAAAAAAAC
hg19utr3_NM_001004434_UTR3	401	15	0.3784	tcttac	tag	gtaaga	130.4196	0.0029	569	chr1:26365067-26365082	TCTTACTAGGTAAGA
hg19utr3_NM_032513_UTR3	401	15	0.3784	tcttac	tag	gtaaga	130.4196	0.0029	569	chr1:26365067-26365082	TCTTACTAGGTAAGA
hg19utr3_NM_001134224_UTR3	108	17	0.3784	gtttttt	taa	aaaaaac	3.6651	0.1032	108	chr2:99204178-99204195	GTTTTTTTAAAAAAAAC
hg19utr3_NM_001134225_UTR3	108	17	0.3784	gtttttt	taa	aaaaaac	3.6651	0.1032	108	chr2:99204178-99204195	GTTTTTTTAAAAAAAAC
hg19utr3_NM_004027_UTR3	108	17	0.3784	gtttttt	taa	aaaaaac	3.6651	0.1032	108	chr2:99204178-99204195	GTTTTTTTAAAAAAAAC
hg19utr3_NM_020762_UTR3	401	15	0.378	tccacc	tac	ggtgga	165137.5497	0	2690	chr12:64539141-64539156	TCCACCTACGGTGGA
hg19utr3_NM_020714_UTR3	401	17	0.3771	agggcag	tgc	ctgccct	21537175.3	0	1713	chr19:12689569-12689586	AGGGCAGTGCCTGCCCT
hg19utr3_NM_020354_UTR3	401	15	0.3769	tctctg	taa	cagaga	4640.8162	0.0001	428	chr10:101464867-101464882	TCTCTGTAACAGAGA
hg19utr3_NM_032924_UTR3	401	17	0.3766	tcttcag	cag	ctgaaga	20007.7035	0	916	chr7:99667833-99667850	TCTTCAGCAGCTGAAGA
hg19utr3_NM_001184763_UTR3	401	15	0.3766	ttttcc	taa	ggaaaa	57.9143	0.0065	1557	chr1:162493896-162493911	ttttCCTAAGGAAAA
hg19utr3_NM_144624_UTR3	401	15	0.3766	ttttcc	taa	ggaaaa	57.9143	0.0065	1693	chr1:162493896-162493911	ttttCCTAAGGAAAA
hg19utr3_NM_175866_UTR3	401	15	0.3766	ttttcc	taa	ggaaaa	57.9143	0.0065	1557	chr1:162493896-162493911	ttttCCTAAGGAAAA
hg19utr3_NM_139318_UTR3	53	17	0.3766	gtatata	cag	tatatac	49.235	0.0076	53	chr14:63174156-63174173	gtatatacagtatatac
hg19utr3_NM_014877_UTR3	401	15	0.3764	ggaaaa	taa	ttttcc	57.9143	0.0065	2035	chr17:65072318-65072333	GGAAAATAATTTTCC
hg19utr3_NM_015310_UTR3	401	15	0.3763	agtgac	tga	gtcact	3945.3264	0.0001	7287	chr8:18385951-18385966	AGTGACTGAGTCACT
hg19utr3_NM_206909_UTR3	401	15	0.3763	agtgac	tga	gtcact	3945.3264	0.0001	7287	chr8:18385951-18385966	AGTGACTGAGTCACT
hg19utr3_NM_001031804_UTR3	401	15	0.3763	ttttgc	tgt	gcaaaa	41.8565	0.009	2164	chr16:79630499-79630514	TTTTGCTGTGCAAAA
hg19utr3_NM_001097620_UTR3	401	15	0.376	aggggc	tga	gcccct	4995579.456	0	1985	chr7:1584588-1584603	AGGGGCTGAGCCCCT
hg19utr3_NM_001126340_UTR3	401	15	0.376	tgagac	cac	gtctca	5458.9083	0.0001	7330	chr7:102094828-102094843	tgagaccacgtctca
hg19utr3_NM_001271818_UTR3	401	15	0.376	tgagac	cac	gtctca	5458.9083	0.0001	7330	chr7:102094828-102094843	tgagaccacgtctca
hg19utr3_NM_001271819_UTR3	401	15	0.376	tgagac	cac	gtctca	5458.9083	0.0001	7330	chr7:102094828-102094843	tgagaccacgtctca
hg19utr3_NM_032831_UTR3	401	15	0.376	tgagac	cac	gtctca	5458.9083	0.0001	7330	chr7:102094828-102094843	tgagaccacgtctca
hg19utr3_NM_024119_UTR3	47	15	0.3758	agtctg	cag	cagact	3354.0653	0.0001	47	chr17:40253717-40253732	AGTCTGCAGCAGACT
hg19utr3_NM_018072_UTR3	377	15	0.3756	acatgg	tat	ccatgt	2851.4127	0.0001	377	chr1:236713810-236713825	ACATGGTATCCATGT
hg19utr3_NM_001145549_UTR3	401	19	0.3749	ttgtcacc	tgg	ggtgacaa	3610463.93	0	861	chr6:7882497-7882516	TTGTCACCTGGGGTGACAA
hg19utr3_NM_030810_UTR3	401	19	0.3749	ttgtcacc	tgg	ggtgacaa	3610463.93	0	861	chr6:7882497-7882516	TTGTCACCTGGGGTGACAA
hg19utr3_NM_001031694_UTR3	164	19	0.3734	agtccttc	cat	gaaggact	4995579.456	0	164	chr1:41493683-41493702	AGTCCTTCCATGAAGGACT
hg19utr3_NM_001172218_UTR3	164	19	0.3734	agtccttc	cat	gaaggact	4995579.456	0	164	chr1:41493683-41493702	AGTCCTTCCATGAAGGACT
hg19utr3_NM_001172219_UTR3	164	19	0.3734	agtccttc	cat	gaaggact	4995579.456	0	164	chr1:41493683-41493702	AGTCCTTCCATGAAGGACT
hg19utr3_NM_001172220_UTR3	164	19	0.3734	agtccttc	cat	gaaggact	4995579.456	0	164	chr1:41493683-41493702	AGTCCTTCCATGAAGGACT
hg19utr3_NM_001172221_UTR3	164	19	0.3734	agtccttc	cat	gaaggact	4995579.456	0	164	chr1:41493683-41493702	AGTCCTTCCATGAAGGACT
hg19utr3_NM_001172222_UTR3	164	19	0.3734	agtccttc	cat	gaaggact	4995579.456	0	164	chr1:41493683-41493702	AGTCCTTCCATGAAGGACT
hg19utr3_NM_012236_UTR3	164	19	0.3734	agtccttc	cat	gaaggact	4995579.456	0	164	chr1:41493683-41493702	AGTCCTTCCATGAAGGACT
hg19utr3_NM_153612_UTR3	14	17	0.3733	acaacac	tat	gtgttgt	12293.1435	0	14	chr6:114378390-114378407	ACAACACTATGTGTTGT
hg19utr3_NM_004482_UTR3	401	15	0.3724	aaaagg	tgt	cctttt	35.5837	0.0105	740	chr2:166604536-166604551	AAAAGGTGTCCTTTT
hg19utr3_NM_006485_UTR3	401	15	0.3724	agcatg	tgc	catgct	2851.4127	0.0001	430	chr22:45961301-45961316	agcatgtgccatgct
hg19utr3_NM_018170_UTR3	401	17	0.3721	agatgag	caa	ctcatct	27683.4431	0	2844	chr18:33570253-33570270	AGATGAGCAACTCATCT
hg19utr3_NM_001271851_UTR3	401	15	0.3714	tgacac	caa	gtgtca	3945.3264	0.0001	986	chr1:39304224-39304239	TGACACCAAGTGTCA
hg19utr3_NM_022157_UTR3	401	15	0.3714	tgacac	caa	gtgtca	3945.3264	0.0001	986	chr1:39304224-39304239	TGACACCAAGTGTCA
hg19utr3_NM_182523_UTR3	123	19	0.3711	gaaataaa	tat	tttatttc	57.9143	0.0064	123	chr3:28361242-28361261	GAAATAAATATTTTATTTC
hg19utr3_NM_014510_UTR3	401	17	0.3703	aataaag	tat	ctttatt	8.2537	0.0449	1974	chr7:82449803-82449820	AATAAAGTATCTTTATT
hg19utr3_NM_001161576_UTR3	401	17	0.3702	attcctc	tgg	gaggaat	27683.4431	0	3853	chr14:55259514-55259531	ATTCCTCTGGGAGGAAT
hg19utr3_NM_001161577_UTR3	401	17	0.3702	attcctc	tgg	gaggaat	27683.4431	0	3853	chr14:55259514-55259531	ATTCCTCTGGGAGGAAT
hg19utr3_NM_015589_UTR3	401	17	0.3702	attcctc	tgg	gaggaat	27683.4431	0	3853	chr14:55259514-55259531	ATTCCTCTGGGAGGAAT
hg19utr3_NM_172069_UTR3	401	15	0.3696	aactgg	taa	ccagtt	2060.8065	0.0002	1914	chr2:43994650-43994665	AACTGGTAACCAGTT
hg19utr3_NM_005909_UTR3	401	17	0.3695	aatgtac	cat	gtacatt	562.2711	0.0007	2993	chr5:71504058-71504075	AATGTACCATGTACATT
hg19utr3_NM_001024666_UTR3	35	15	0.3686	tgagtc	cga	gactca	5458.9083	0.0001	35	chrX:19554485-19554500	TGAGTCCGAGACTCA
hg19utr3_NM_001184960_UTR3	35	15	0.3686	tgagtc	cga	gactca	5458.9083	0.0001	35	chrX:19554485-19554500	TGAGTCCGAGACTCA
hg19utr3_NM_031892_UTR3	35	15	0.3686	tgagtc	cga	gactca	5458.9083	0.0001	35	chrX:19554485-19554500	TGAGTCCGAGACTCA
hg19utr3_NM_032445_UTR3	401	17	0.3673	aggtaag	cag	cttacct	17009.2754	0	1807	chr15:66188448-66188465	AGGTAAGCAGCTTACCT
hg19utr3_NM_139283_UTR3	401	19	0.3666	acatgtac	cat	gtacatgt	140389.4285	0	1601	chr12:110973222-110973241	ACATGTACCATGTACATGT
hg19utr3_NM_022073_UTR3	401	15	0.3665	aattac	tat	gtaatt	2.2519	0.1627	1478	chr14:34393604-34393619	aattactatgtaatt
hg19utr3_NM_022073_UTR3	401	17	0.3661	aaattac	tat	gtaattt	9.7087	0.0377	1477	chr14:34393603-34393620	aaattactatgtaattt
hg19utr3_NM_001207033_UTR3	38	17	0.3659	tgggggc	tgt	gccccca	1060383761	0	38	chr16:30785472-30785489	TGGGGGCTGTGCCCCCA
hg19utr3_NM_001207034_UTR3	38	17	0.3659	tgggggc	tgt	gccccca	1060383761	0	38	chr16:30785472-30785489	TGGGGGCTGTGCCCCCA
hg19utr3_NM_014771_UTR3	38	17	0.3659	tgggggc	tgt	gccccca	1060383761	0	38	chr16:30785472-30785489	TGGGGGCTGTGCCCCCA
hg19utr3_NM_004228_UTR3	401	15	0.3653	aaggtc	tgt	gacctt	3354.0653	0.0001	919	chr19:48983385-48983400	AAGGTCTGTGACCTT
hg19utr3_NM_017457_UTR3	401	15	0.3653	aaggtc	tgt	gacctt	3354.0653	0.0001	919	chr19:48983385-48983400	AAGGTCTGTGACCTT
hg19utr3_NM_139239_UTR3	244	15	0.3648	tgtttc	tgt	gaaaca	68.1235	0.0054	244	chr19:36379202-36379217	TGTTTCTGTGAAACA
hg19utr3_NM_000926_UTR3	401	15	0.3646	tggaac	caa	gttcca	3354.0653	0.0001	7370	chr11:100902462-100902477	tggaaccaagttcca
hg19utr3_NM_001202474_UTR3	401	15	0.3646	tggaac	caa	gttcca	3354.0653	0.0001	7370	chr11:100902462-100902477	tggaaccaagttcca
hg19utr3_NM_001271161_UTR3	401	15	0.3646	tggaac	caa	gttcca	3354.0653	0.0001	7370	chr11:100902462-100902477	tggaaccaagttcca
hg19utr3_NM_001271162_UTR3	401	15	0.3646	tggaac	caa	gttcca	3354.0653	0.0001	7370	chr11:100902462-100902477	tggaaccaagttcca
hg19utr3_NM_001146082_UTR3	243	17	0.3635	tgagtcc	tgt	ggactca	1158731.995	0	243	chr19:54682218-54682235	TGAGTCCTGTggactca
hg19utr3_NM_133374_UTR3	401	15	0.3634	gtttta	caa	taaaac	1.6275	0.2233	6400	chr9:116818846-116818861	GTTTTACAATAAAAC
hg19utr3_NM_001001664_UTR3	401	19	0.3632	acttggct	tag	agccaagt	6912079.609	0	3443	chr2:139330092-139330111	ACTTGGCTTAGAGCCAAGT
hg19utr3_NM_001256627_UTR3	401	15	0.363	agccct	cag	agggct	316148.8142	0	1452	chr11:1483404-1483419	AGCCCTCAGAGGGCT
hg19utr3_NM_001256629_UTR3	401	15	0.363	agccct	cag	agggct	316148.8142	0	1215	chr11:1483404-1483419	AGCCCTCAGAGGGCT
hg19utr3_NM_001256630_UTR3	401	15	0.363	agccct	cag	agggct	316148.8142	0	1452	chr11:1483404-1483419	AGCCCTCAGAGGGCT
hg19utr3_NM_003957_UTR3	401	15	0.363	agccct	cag	agggct	316148.8142	0	1186	chr11:1483404-1483419	AGCCCTCAGAGGGCT
hg19utr3_NM_004861_UTR3	263	15	0.3628	tcccct	taa	agggga	437435.8953	0	263	chr22:30950662-30950677	TCCCCTTAAAGGGGA
hg19utr3_NM_014631_UTR3	401	15	0.3623	agacct	cag	aggtct	10450.8478	0	2613	chr10:105358945-105358960	agacctcagaggtct
hg19utr3_NM_001204446_UTR3	401	17	0.3622	aggtggt	tgg	accacct	1603267.022	0	403	chr20:3805346-3805363	aggtggttggaccacct
hg19utr3_NM_001204447_UTR3	401	17	0.3622	aggtggt	tgg	accacct	1603267.022	0	403	chr20:3805346-3805363	aggtggttggaccacct
hg19utr3_NM_018347_UTR3	401	17	0.3622	aggtggt	tgg	accacct	1603267.022	0	403	chr20:3805346-3805363	aggtggttggaccacct
hg19utr3_NM_001001664_UTR3	401	15	0.3617	ttggct	tag	agccaa	6421.2153	0.0001	3445	chr2:139330094-139330109	TTGGCTTAGAGCCAA
hg19utr3_NM_001161465_UTR3	401	15	0.3613	tcctct	tgc	agagga	14460.2028	0	836	chr1:227919242-227919257	TCCTCTTGCAGAGGA
hg19utr3_NM_023007_UTR3	401	15	0.3613	tcctct	tgc	agagga	14460.2028	0	836	chr1:227919242-227919257	TCCTCTTGCAGAGGA
hg19utr3_NM_001167942_UTR3	401	17	0.3613	gtccaga	cag	tctggac	1158731.995	0	3038	chr19:4655479-4655496	GTCCAGACAGTCTGGAC
hg19utr3_NM_152362_UTR3	401	17	0.3613	gtccaga	cag	tctggac	1158731.995	0	3038	chr19:4655479-4655496	GTCCAGACAGTCTGGAC
hg19utr3_NM_001083893_UTR3	401	15	0.3611	tatcac	tat	gtgata	180.4537	0.002	884	chr14:31363718-31363733	TATCACTATGTGATA
hg19utr3_NM_014574_UTR3	401	15	0.3611	tatcac	tat	gtgata	180.4537	0.002	884	chr14:31363718-31363733	TATCACTATGTGATA
hg19utr3_NM_001003809_UTR3	401	15	0.3609	agcact	caa	agtgct	7553.1596	0	1862	chr18:3497306-3497321	AGCACTCAAAGTGCT
hg19utr3_NM_001242762_UTR3	401	15	0.3609	agcact	caa	agtgct	7553.1596	0	1862	chr18:3497306-3497321	AGCACTCAAAGTGCT
hg19utr3_NM_001242763_UTR3	401	15	0.3609	agcact	caa	agtgct	7553.1596	0	1862	chr18:3497306-3497321	AGCACTCAAAGTGCT
hg19utr3_NM_001242764_UTR3	401	15	0.3609	agcact	caa	agtgct	7553.1596	0	1862	chr18:3497306-3497321	AGCACTCAAAGTGCT
hg19utr3_NM_001242766_UTR3	401	15	0.3609	agcact	caa	agtgct	7553.1596	0	1862	chr18:3497306-3497321	AGCACTCAAAGTGCT
hg19utr3_NM_004746_UTR3	401	15	0.3609	agcact	caa	agtgct	7553.1596	0	1862	chr18:3497306-3497321	AGCACTCAAAGTGCT
hg19utr3_NM_001030005_UTR3	401	15	0.3607	tgggcc	cag	ggccca	4995579.456	0	770	chr15:75123464-75123479	TGGGCCCAGGGCCCA
hg19utr3_NM_016518_UTR3	401	15	0.3605	tgatct	cag	agatca	406.3712	0.0009	774	chr17:27384096-27384111	TGATCTCAGAGATCA
hg19utr3_NM_003851_UTR3	401	15	0.3598	tcctct	taa	agagga	14460.2028	0	1078	chr1:167510442-167510457	TCCTCTTAAAGAGGA
hg19utr3_NM_020935_UTR3	401	15	0.3595	aagatg	caa	catctt	80.1325	0.0045	1700	chr2:219317938-219317953	AAGATGCAACATCTT
hg19utr3_NM_053043_UTR3	401	15	0.3595	tttcct	tga	aggaaa	180.4537	0.002	2422	chr7:155570156-155570171	TTTCCTTGAAGGAAA
hg19utr3_NM_080621_UTR3	323	17	0.3594	agactcc	cag	ggagtct	1158731.995	0	323	chr20:62606523-62606540	AGACTCCCAGGGAGTCT
hg19utr3_NM_015132_UTR3	401	19	0.3593	tgcatact	tat	agtatgca	371880.1414	0	1616	chr7:17832034-17832053	TGCATACTTATAGTATGCA
hg19utr3_NM_001256835_UTR3	401	15	0.3592	ggaaaa	cag	ttttcc	57.9143	0.0062	2151	chr3:113806901-113806916	GGAAAACAGTTTTCC
hg19utr3_NM_001256836_UTR3	401	15	0.3592	ggaaaa	cag	ttttcc	57.9143	0.0062	2151	chr3:113806901-113806916	GGAAAACAGTTTTCC
hg19utr3_NM_001256837_UTR3	401	15	0.3592	ggaaaa	cag	ttttcc	57.9143	0.0062	2151	chr3:113806901-113806916	GGAAAACAGTTTTCC
hg19utr3_NM_024638_UTR3	401	15	0.3592	ggaaaa	cag	ttttcc	57.9143	0.0062	2151	chr3:113806901-113806916	GGAAAACAGTTTTCC
hg19utr3_NM_014755_UTR3	401	17	0.3591	tacaagt	tgc	acttgta	1266.2018	0.0003	670	chr2:64862374-64862391	TACAAGTTGCACTTGTA
hg19utr3_NM_020123_UTR3	401	15	0.3591	tcttct	taa	agaaga	293.6974	0.0012	2485	chr10:98279520-98279535	tCTTCTTAAAGAAGA
hg19utr3_NM_014755_UTR3	401	15	0.359	acaagt	tgc	acttgt	153.4102	0.0023	671	chr2:64862375-64862390	ACAAGTTGCACTTGT
hg19utr3_NM_001002901_UTR3	192	15	0.3587	aattct	cac	agaatt	5.0712	0.0707	192	chr1:161697643-161697658	AATTCTCACAGAATT
hg19utr3_NM_005014_UTR3	75	15	0.358	attact	caa	agtaat	7.0168	0.051	75	chr9:95177344-95177359	ATTACTCAAAGTAAT
hg19utr3_NM_001045_UTR3	137	17	0.3579	agtctgg	tgc	ccagact	711948.7114	0	137	chr17:28525320-28525337	AGTCTGGTGCCCAGACT
hg19utr3_NM_139055_UTR3	401	17	0.3577	tgtatac	tgt	gtataca	1076.4441	0.0003	2744	chr11:130346459-130346476	TGTATACTGTGTATACA
hg19utr3_NM_001126128_UTR3	401	15	0.3576	attctg	tat	cagaat	80.1325	0.0045	998	chr3:71820862-71820877	ATTCTGTATCAGAAT
hg19utr3_NM_021935_UTR3	401	15	0.3576	attctg	tat	cagaat	80.1325	0.0045	998	chr3:71820862-71820877	ATTCTGTATCAGAAT
hg19utr3_NM_020696_UTR3	401	15	0.3575	tacact	taa	agtgta	293.6974	0.0012	2440	chr3:44792378-44792393	tacacttaaagtgta
hg19utr3_NM_001168724_UTR3	401	15	0.3571	aaaagt	tat	actttt	2.6489	0.1348	1187	chr11:87033561-87033576	AAAAGTTATACTTTT
hg19utr3_NM_022918_UTR3	401	15	0.3571	aaaagt	tat	actttt	2.6489	0.1348	1187	chr11:87033561-87033576	AAAAGTTATACTTTT
hg19utr3_NM_005014_UTR3	74	17	0.3568	tattact	caa	agtaata	57.9143	0.0062	74	chr9:95177343-95177360	TATTACTCAAAGTAATA
hg19utr3_NM_000337_UTR3	401	15	0.3566	ttatct	caa	agataa	9.7087	0.0367	4791	chr5:156191191-156191206	TTATCTCAAAGATAA
hg19utr3_NM_001128209_UTR3	401	15	0.3566	ttatct	caa	agataa	9.7087	0.0367	4791	chr5:156191191-156191206	TTATCTCAAAGATAA
hg19utr3_NM_001001715_UTR3	4	15	0.3566	aggact	tga	agtcct	10450.8478	0	4	chr13:98896966-98896981	AGGACTTGAAGTCCT
hg19utr3_NM_000433_UTR3	401	15	0.3564	taacct	tat	aggtta	249.6828	0.0014	498	chr1:183524740-183524755	TAACCTTATAGGTTA
hg19utr3_NM_001127651_UTR3	401	15	0.3564	taacct	tat	aggtta	249.6828	0.0014	498	chr1:183524740-183524755	TAACCTTATAGGTTA
hg19utr3_NM_001190789_UTR3	401	15	0.3564	taacct	tat	aggtta	249.6828	0.0014	498	chr1:183524740-183524755	TAACCTTATAGGTTA
hg19utr3_NM_001190794_UTR3	401	15	0.3564	taacct	tat	aggtta	249.6828	0.0014	498	chr1:183524740-183524755	TAACCTTATAGGTTA
hg19utr3_NM_001145719_UTR3	401	15	0.3562	aatgct	tgc	agcatt	180.4537	0.002	1069	chr10:82404905-82404920	AATGCTTGCAGCATT
hg19utr3_NM_207372_UTR3	401	15	0.3562	aatgct	tgc	agcatt	180.4537	0.002	1069	chr10:82404905-82404920	AATGCTTGCAGCATT
hg19utr3_NM_139166_UTR3	401	15	0.3558	acttct	tgg	agaagt	212.2644	0.0017	849	chr8:107772401-107772416	ACTTCTTGGAGAAGT
hg19utr3_NM_001258210_UTR3	393	15	0.3555	tgggcc	cat	ggccca	4995579.456	0	393	chr11:76508114-76508129	TGGGCCCATGGCCCA
hg19utr3_NM_015516_UTR3	393	15	0.3555	tgggcc	cat	ggccca	4995579.456	0	393	chr11:76508114-76508129	TGGGCCCATGGCCCA
hg19utr3_NM_001810_UTR3	348	15	0.3555	ggagag	tgc	ctctcc	73331.182	0	348	chr20:3764968-3764983	GGAGAGTGCCTCTCC
hg19utr3_NM_001252338_UTR3	401	15	0.3554	agccag	cat	ctggct	101463.8987	0	867	chr20:60512867-60512882	AGCCAGCATCTGGCT
hg19utr3_NM_001252339_UTR3	401	15	0.3554	agccag	cat	ctggct	101463.8987	0	867	chr20:60512867-60512882	AGCCAGCATCTGGCT
hg19utr3_NM_001794_UTR3	401	15	0.3554	agccag	cat	ctggct	101463.8987	0	867	chr20:60512867-60512882	AGCCAGCATCTGGCT
hg19utr3_NM_006959_UTR3	86	15	0.3553	tattct	tgt	agaata	9.7087	0.0366	86	chr19:57932934-57932949	Tattcttgtagaata
hg19utr3_NM_001159643_UTR3	401	15	0.3549	tctggc	tga	gccaga	165137.5497	0	1418	chr15:95023680-95023695	TCTGGCTGAGCCAGA
hg19utr3_NM_018349_UTR3	401	15	0.3549	tctggc	tga	gccaga	165137.5497	0	1418	chr15:95023680-95023695	TCTGGCTGAGCCAGA
hg19utr3_NM_001099678_UTR3	401	19	0.3546	acttaggc	tgt	gcctaagt	4246923.526	0	1910	chr3:120048118-120048137	ACTTAGGCTGTGCCTAAGT
hg19utr3_NM_013446_UTR3	242	15	0.3545	aactgt	cag	acagtt	153.4102	0.0023	242	chr7:140154060-140154075	AACTGTCAGACAGTT
hg19utr3_NM_001139490_UTR3	295	17	0.3545	agttctg	tac	cagaact	14460.2028	0	295	chr2:239307854-239307871	AGTTCTGTACCAGAACT
hg19utr3_NM_015650_UTR3	295	17	0.3545	agttctg	tac	cagaact	14460.2028	0	295	chr2:239307854-239307871	AGTTCTGTACCAGAACT
hg19utr3_NM_016848_UTR3	401	15	0.3543	aggact	cac	agtcct	10450.8478	0	4335	chr9:91624012-91624027	AGGACTCACAGTCCT
hg19utr3_NM_002338_UTR3	401	15	0.3541	aaacag	cag	ctgttt	41.8565	0.0085	6069	chr3:115523080-115523095	AAACAGCAGCTGTTT
hg19utr3_NM_001161465_UTR3	401	17	0.3539	atcctct	tgc	agaggat	86258.1452	0	835	chr1:227919241-227919258	ATCCTCTTGCAGAGGAT
hg19utr3_NM_023007_UTR3	401	17	0.3539	atcctct	tgc	agaggat	86258.1452	0	835	chr1:227919241-227919258	ATCCTCTTGCAGAGGAT
hg19utr3_NM_138383_UTR3	401	17	0.3537	tcaaaag	cgt	cttttga	249.6828	0.0014	2176	chr16:70695387-70695404	TCAAAAGCGTCTTTTGA
hg19utr3_NM_001077637_UTR3	401	15	0.3529	agcagt	tat	actgct	7553.1596	0	1954	chr2:132118560-132118575	AGCAGTTATACTGCT
hg19utr3_NM_000337_UTR3	401	17	0.3525	tttatct	caa	agataaa	41.8565	0.0084	4790	chr5:156191190-156191207	TTTATCTCAAAGATAAA
hg19utr3_NM_001128209_UTR3	401	17	0.3525	tttatct	caa	agataaa	41.8565	0.0084	4790	chr5:156191190-156191207	TTTATCTCAAAGATAAA
hg19utr3_NM_001002901_UTR3	190	19	0.3522	tgaattct	cac	agaattca	7553.1596	0	190	chr1:161697641-161697660	TGAATTCTCACAGAATTCA
hg19utr3_NM_001195641_UTR3	401	15	0.3516	aacagt	tgt	actgtt	153.4102	0.0023	784	chr2:160797490-160797505	AACAGTTGTACTGTT
hg19utr3_NM_007366_UTR3	401	15	0.3516	aacagt	tgt	actgtt	153.4102	0.0023	784	chr2:160797490-160797505	AACAGTTGTACTGTT
hg19utr3_NM_001003809_UTR3	401	17	0.3514	aagcact	caa	agtgctt	32563.5342	0	1861	chr18:3497305-3497322	AAGCACTCAAAGTGCTT
hg19utr3_NM_001242762_UTR3	401	17	0.3514	aagcact	caa	agtgctt	32563.5342	0	1861	chr18:3497305-3497322	AAGCACTCAAAGTGCTT
hg19utr3_NM_001242763_UTR3	401	17	0.3514	aagcact	caa	agtgctt	32563.5342	0	1861	chr18:3497305-3497322	AAGCACTCAAAGTGCTT
hg19utr3_NM_001242764_UTR3	401	17	0.3514	aagcact	caa	agtgctt	32563.5342	0	1861	chr18:3497305-3497322	AAGCACTCAAAGTGCTT
hg19utr3_NM_001242766_UTR3	401	17	0.3514	aagcact	caa	agtgctt	32563.5342	0	1861	chr18:3497305-3497322	AAGCACTCAAAGTGCTT
hg19utr3_NM_004746_UTR3	401	17	0.3514	aagcact	caa	agtgctt	32563.5342	0	1861	chr18:3497305-3497322	AAGCACTCAAAGTGCTT
hg19utr3_NM_014932_UTR3	194	15	0.3514	attgct	tga	agcaat	180.4537	0.0019	194	chr3:173999286-173999301	ATTGCTTGAAGCAAT
hg19utr3_NM_001201380_UTR3	401	15	0.3509	gtaatt	tgt	aattac	2.2519	0.1558	834	chr9:43921203-43921218	GTAATTTGTAATTAC
hg19utr3_NM_133374_UTR3	401	15	0.3508	agtgtg	cat	cacact	2424.0895	0.0001	1294	chr9:116813740-116813755	AGTGTGCATCACACT
hg19utr3_NM_207585_UTR3	401	15	0.3508	tatttc	tgt	gaaata	3.1159	0.1126	669	chr21:34636473-34636488	TATTTCTGTGAAATA
hg19utr3_NM_001195214_UTR3	401	15	0.3508	acatgt	tgc	acatgt	212.2644	0.0017	1211	chrX:67753051-67753066	ACATGTTGCACATGT
hg19utr3_NM_173834_UTR3	401	15	0.3508	acatgt	tgc	acatgt	212.2644	0.0017	1211	chrX:67753051-67753066	ACATGTTGCACATGT
hg19utr3_NM_003286_UTR3	170	19	0.3507	agttgtcc	tat	ggacaact	3610463.93	0	170	chr20:39752106-39752125	AGTTGTCCTATGGACAACT
hg19utr3_NM_001145548_UTR3	118	15	0.3507	tgcttg	cag	caagca	2060.8065	0.0002	118	chr16:85009816-85009831	TGCTTGCAGCAAGCA
hg19utr3_NM_017740_UTR3	118	15	0.3507	tgcttg	cag	caagca	2060.8065	0.0002	118	chr16:85009816-85009831	TGCTTGCAGCAAGCA
hg19utr3_NM_001077500_UTR3	401	15	0.3506	taatag	cac	ctatta	3.6651	0.0957	2030	chr19:51516011-51516026	taatagcacctatta
hg19utr3_NM_002776_UTR3	401	15	0.3506	taatag	cac	ctatta	3.6651	0.0957	2030	chr19:51516011-51516026	taatagcacctatta
hg19utr3_NM_145888_UTR3	401	15	0.3506	taatag	cac	ctatta	3.6651	0.0957	2030	chr19:51516011-51516026	taatagcacctatta
hg19utr3_NM_018385_UTR3	109	15	0.3506	tgctct	tgc	agagca	10450.8478	0	109	chr3:194362673-194362688	TGCTCTTGCAGAGCA
hg19utr3_NM_015698_UTR3	401	17	0.3504	acagagt	tag	actctgt	52998.7742	0	661	chrX:48969881-48969898	acagagttagactctgt
hg19utr3_NM_174899_UTR3	401	15	0.3502	atttct	tag	agaaat	5.0712	0.0691	877	chr2:230876476-230876491	ATTTCTTAGAGAAAT
hg19utr3_NM_004776_UTR3	401	15	0.3501	acttct	tga	agaagt	212.2644	0.0016	595	chr20:48252239-48252254	ACTTCTTGAAGAAGT
hg19utr3_NM_014720_UTR3	401	17	0.35	tgctgtc	tga	gacagca	837452.4135	0	1284	chr10:105786761-105786778	TGCTGTCTGAGACAGCA
hg19utr3_NM_001257268_UTR3	266	17	0.3498	actaaag	caa	ctttagt	345.4709	0.001	266	chr14:104406860-104406877	ACTAAAGCAACTTTAGT
hg19utr3_NM_001270391_UTR3	204	15	0.3495	tttcag	taa	ctgaaa	57.9143	0.006	204	chr4:74441733-74441748	TTTCAGTAACTGAAA
hg19utr3_NM_001270392_UTR3	204	15	0.3495	tttcag	taa	ctgaaa	57.9143	0.006	204	chr4:74441733-74441748	TTTCAGTAACTGAAA
hg19utr3_NM_177532_UTR3	204	15	0.3495	tttcag	taa	ctgaaa	57.9143	0.006	204	chr4:74441733-74441748	TTTCAGTAACTGAAA
hg19utr3_NM_201431_UTR3	204	15	0.3495	tttcag	taa	ctgaaa	57.9143	0.006	204	chr4:74441733-74441748	TTTCAGTAACTGAAA
hg19utr3_NM_001244008_UTR3	401	15	0.3493	gcttct	tgc	agaagc	3354.0653	0.0001	2158	chr2:241654608-241654623	GCTTCTTGCAGAAGC
hg19utr3_NM_004321_UTR3	401	15	0.3493	gcttct	tgc	agaagc	3354.0653	0.0001	2158	chr2:241654608-241654623	GCTTCTTGCAGAAGC
hg19utr3_NM_001167681_UTR3	401	19	0.349	tttcttcc	caa	ggaagaaa	86258.1452	0	1869	chr11:128682751-128682770	TTTCTTCCCAAGGAAGAAA
hg19utr3_NM_001271010_UTR3	401	19	0.349	tttcttcc	caa	ggaagaaa	86258.1452	0	1869	chr11:128682751-128682770	TTTCTTCCCAAGGAAGAAA
hg19utr3_NM_001271012_UTR3	401	19	0.349	tttcttcc	caa	ggaagaaa	86258.1452	0	1869	chr11:128682751-128682770	TTTCTTCCCAAGGAAGAAA
hg19utr3_NM_002017_UTR3	401	19	0.349	tttcttcc	caa	ggaagaaa	86258.1452	0	1869	chr11:128682751-128682770	TTTCTTCCCAAGGAAGAAA
hg19utr3_NM_001184763_UTR3	401	17	0.3483	tttttcc	taa	ggaaaaa	249.6828	0.0014	1556	chr1:162493895-162493912	tttttCCTAAGGAAAAA
hg19utr3_NM_144624_UTR3	401	17	0.3483	tttttcc	taa	ggaaaaa	249.6828	0.0014	1692	chr1:162493895-162493912	tttttCCTAAGGAAAAA
hg19utr3_NM_175866_UTR3	401	17	0.3483	tttttcc	taa	ggaaaaa	249.6828	0.0014	1556	chr1:162493895-162493912	tttttCCTAAGGAAAAA
hg19utr3_NM_153837_UTR3	401	15	0.3483	tgacct	cga	aggtca	10450.8478	0	1326	chr16:57610775-57610790	TGACCTCGAAGGTCA
hg19utr3_NM_001195641_UTR3	401	17	0.3481	taacagt	tgt	actgtta	1266.2018	0.0003	783	chr2:160797489-160797506	TAACAGTTGTACTGTTA
hg19utr3_NM_007366_UTR3	401	17	0.3481	taacagt	tgt	actgtta	1266.2018	0.0003	783	chr2:160797489-160797506	TAACAGTTGTACTGTTA
hg19utr3_NM_014932_UTR3	193	17	0.3479	aattgct	tga	agcaatt	777.9804	0.0004	193	chr3:173999285-173999302	AATTGCTTGAAGCAATT
hg19utr3_NM_005611_UTR3	401	17	0.3477	aagttac	tag	gtaactt	406.3712	0.0009	1190	chr16:53525401-53525418	AAGTTACTAGGTAACTT
hg19utr3_NM_152902_UTR3	401	15	0.3475	atatgt	tgt	acatat	9.7087	0.0358	1234	chr1:168170517-168170532	ATATGTTGTACATAT
hg19utr3_NM_001163788_UTR3	401	17	0.3474	tacaggc	tga	gcctgta	985080.1521	0	1792	chr9:114984322-114984339	tacaggctgagcctgta
hg19utr3_NM_001163790_UTR3	401	17	0.3474	tacaggc	tga	gcctgta	985080.1521	0	1792	chr9:114984322-114984339	tacaggctgagcctgta
hg19utr3_NM_001244896_UTR3	401	17	0.3474	tacaggc	tga	gcctgta	985080.1521	0	1792	chr9:114984322-114984339	tacaggctgagcctgta
hg19utr3_NM_001244898_UTR3	401	17	0.3474	tacaggc	tga	gcctgta	985080.1521	0	1792	chr9:114984322-114984339	tacaggctgagcctgta
hg19utr3_NM_005156_UTR3	401	17	0.3474	tacaggc	tga	gcctgta	985080.1521	0	1792	chr9:114984322-114984339	tacaggctgagcctgta
hg19utr3_NM_152601_UTR3	401	15	0.3472	ttttgt	tga	acaaaa	2.6489	0.1311	2683	chr19:12572112-12572127	TTTTGTTGAACAAAA
hg19utr3_NM_139172_UTR3	4	15	0.3467	agtccc	cgg	gggact	165137.5497	0	4	chr19:55889574-55889589	agTCCCCGGGGGACT
hg19utr3_NM_003264_UTR3	262	19	0.3466	tcccttgg	tat	ccaaggga	128473772	0	262	chr4:154626675-154626694	tcccttggtatccaaggga
hg19utr3_NM_001136554_UTR3	401	15	0.3464	tacagt	taa	actgta	293.6974	0.0012	1477	chr2:171848798-171848813	TACAGTTAAACTGTA
hg19utr3_NM_001136555_UTR3	401	15	0.3464	tacagt	taa	actgta	293.6974	0.0012	1477	chr2:171848798-171848813	TACAGTTAAACTGTA
hg19utr3_NM_012290_UTR3	401	15	0.3464	tacagt	taa	actgta	293.6974	0.0012	1477	chr2:171848798-171848813	TACAGTTAAACTGTA
hg19utr3_NM_001079526_UTR3	401	19	0.3458	tgtgtgta	tac	tacacaca	316148.8142	0	3183	chr2:213868882-213868901	TGTGTGTATACTACACACA
hg19utr3_NM_016260_UTR3	401	19	0.3458	tgtgtgta	tac	tacacaca	316148.8142	0	3183	chr2:213868882-213868901	TGTGTGTATACTACACACA
hg19utr3_NM_001003809_UTR3	401	19	0.3456	aaagcact	caa	agtgcttt	140389.4285	0	1860	chr18:3497304-3497323	AAAGCACTCAAAGTGCTTT
hg19utr3_NM_001242762_UTR3	401	19	0.3456	aaagcact	caa	agtgcttt	140389.4285	0	1860	chr18:3497304-3497323	AAAGCACTCAAAGTGCTTT
hg19utr3_NM_001242763_UTR3	401	19	0.3456	aaagcact	caa	agtgcttt	140389.4285	0	1860	chr18:3497304-3497323	AAAGCACTCAAAGTGCTTT
hg19utr3_NM_001242764_UTR3	401	19	0.3456	aaagcact	caa	agtgcttt	140389.4285	0	1860	chr18:3497304-3497323	AAAGCACTCAAAGTGCTTT
hg19utr3_NM_001242766_UTR3	401	19	0.3456	aaagcact	caa	agtgcttt	140389.4285	0	1860	chr18:3497304-3497323	AAAGCACTCAAAGTGCTTT
hg19utr3_NM_004746_UTR3	401	19	0.3456	aaagcact	caa	agtgcttt	140389.4285	0	1860	chr18:3497304-3497323	AAAGCACTCAAAGTGCTTT
hg19utr3_NM_022458_UTR3	401	17	0.3455	accagta	tag	tactggt	62341.5011	0	1572	chr7:156475183-156475200	ACCAGTATAGTACTGGT
hg19utr3_NM_003851_UTR3	401	17	0.3453	ttcctct	taa	agaggaa	62341.5011	0	1077	chr1:167510441-167510458	TTCCTCTTAAAGAGGAA
hg19utr3_NM_001124758_UTR3	401	15	0.345	tcttgt	tgt	acaaga	212.2644	0.0016	1427	chr17:4442169-4442184	TCTTGTTGTACAAGA
hg19utr3_NM_000514_UTR3	401	17	0.345	tttttgc	cag	gcaaaaa	180.4537	0.0019	1135	chr5:37814601-37814618	TTTTTGCCAGGCAAAAA
hg19utr3_NM_001190468_UTR3	401	17	0.345	tttttgc	cag	gcaaaaa	180.4537	0.0019	1135	chr5:37814601-37814618	TTTTTGCCAGGCAAAAA
hg19utr3_NM_001190469_UTR3	401	17	0.345	tttttgc	cag	gcaaaaa	180.4537	0.0019	1135	chr5:37814601-37814618	TTTTTGCCAGGCAAAAA
hg19utr3_NM_199231_UTR3	401	17	0.345	tttttgc	cag	gcaaaaa	180.4537	0.0019	1135	chr5:37814601-37814618	TTTTTGCCAGGCAAAAA
hg19utr3_NM_014779_UTR3	401	15	0.3448	agtgta	caa	tacact	293.6974	0.0012	1170	chr3:150177592-150177607	AGTGTACAATACACT
hg19utr3_NM_002976_UTR3	401	17	0.3448	aaagttg	tgg	caacttt	180.4537	0.0019	995	chr2:167261078-167261095	AAAGTTGTGGCAACTTT
hg19utr3_NM_001079526_UTR3	401	15	0.3444	tgtgta	tac	tacaca	293.6974	0.0012	3185	chr2:213868884-213868899	TGTGTATACTACACA
hg19utr3_NM_016260_UTR3	401	15	0.3444	tgtgta	tac	tacaca	293.6974	0.0012	3185	chr2:213868884-213868899	TGTGTATACTACACA
hg19utr3_NM_014779_UTR3	401	17	0.3441	tagtgta	caa	tacacta	2424.0895	0.0001	1169	chr3:150177591-150177608	TAGTGTACAATACACTA
hg19utr3_NM_001164271_UTR3	257	17	0.3441	ttgcttc	tga	gaagcaa	14460.2028	0	257	chr8:12943046-12943063	TTGCTTCTGAGAAGCAA
hg19utr3_NM_006094_UTR3	257	17	0.3441	ttgcttc	tga	gaagcaa	14460.2028	0	257	chr8:12943046-12943063	TTGCTTCTGAGAAGCAA
hg19utr3_NM_182643_UTR3	257	17	0.3441	ttgcttc	tga	gaagcaa	14460.2028	0	257	chr8:12943046-12943063	TTGCTTCTGAGAAGCAA
hg19utr3_NM_001130678_UTR3	401	15	0.344	tcccag	tag	ctggga	140389.4285	0	2495	chr4:99799669-99799684	tcccagtagctggga
hg19utr3_NM_001130679_UTR3	401	15	0.344	tcccag	tag	ctggga	140389.4285	0	2495	chr4:99799669-99799684	tcccagtagctggga
hg19utr3_NM_001968_UTR3	401	15	0.344	tcccag	tag	ctggga	140389.4285	0	2495	chr4:99799669-99799684	tcccagtagctggga
hg19utr3_NM_018036_UTR3	125	15	0.344	gttaaa	taa	tttaac	1.6275	0.2113	125	chr14:96751952-96751967	GTTAAATAATTTAAC
hg19utr3_NM_020318_UTR3	25	17	0.3438	actgcct	cag	aggcagt	1603267.022	0	25	chr1:176811614-176811631	ACTGCCTCAGAGGCAGT
hg19utr3_NM_022469_UTR3	335	17	0.3435	tttccac	cat	gtggaaa	14460.2028	0	335	chr1:240655917-240655934	TTTCCACCATGTGGAAA
hg19utr3_NM_001005474_UTR3	101	15	0.3435	tgtttc	tat	gaaaca	68.1235	0.005	101	chr3:101578315-101578330	TGTTTCTATGAAACA
hg19utr3_NM_031419_UTR3	101	15	0.3435	tgtttc	tat	gaaaca	68.1235	0.005	101	chr3:101578315-101578330	TGTTTCTATGAAACA
hg19utr3_NM_001164688_UTR3	401	15	0.343	tgagac	tga	gtctca	5458.9083	0.0001	1582	chr1:211650781-211650796	tgagactgagtctca
hg19utr3_NM_183059_UTR3	401	15	0.343	tgagac	tga	gtctca	5458.9083	0.0001	1582	chr1:211650781-211650796	tgagactgagtctca
hg19utr3_NM_003502_UTR3	105	15	0.343	tgggtg	tac	caccca	101463.8987	0	105	chr16:338002-338017	TGGGTGTACCACCCA
hg19utr3_NM_181050_UTR3	105	15	0.343	tgggtg	tac	caccca	101463.8987	0	105	chr16:338002-338017	TGGGTGTACCACCCA
hg19utr3_NM_175872_UTR3	401	15	0.3421	tacata	tat	tatgta	13.4333	0.0255	1404	chr19:35447441-35447456	tacatatattatgta
hg19utr3_NM_031966_UTR3	42	15	0.3421	tggcac	cat	gtgcca	119350.1518	0	42	chr5:68473499-68473514	TGGCACCATGTGCCA
hg19utr3_NM_025059_UTR3	401	17	0.342	accagat	tat	atctggt	62341.5011	0	1024	chr6:151940305-151940322	ACCAGATTATATCTGGT
hg19utr3_NM_018367_UTR3	401	17	0.342	tcaggat	taa	atcctga	86258.1452	0	1331	chr11:76732701-76732718	TCAGGATTAAATCCTGA
hg19utr3_NM_001143852_UTR3	306	15	0.342	acaggt	tgt	acctgt	7553.1596	0	306	chr12:110354733-110354748	ACAGGTTGTACCTGT
hg19utr3_NM_032300_UTR3	306	15	0.342	acaggt	tgt	acctgt	7553.1596	0	306	chr12:110354733-110354748	ACAGGTTGTACCTGT
hg19utr3_NM_001039840_UTR3	401	17	0.3419	ttgtttc	cat	gaaacaa	293.6974	0.0012	2115	chrX:72902954-72902971	TTGTTTCCATGAAACAA
hg19utr3_NM_001142523_UTR3	401	15	0.3416	tcctat	tac	atagga	478.0071	0.0007	2884	chr12:66644834-66644849	tcctattacatagga
hg19utr3_NM_007199_UTR3	401	15	0.3416	tcctat	tac	atagga	478.0071	0.0007	2884	chr12:66644834-66644849	tcctattacatagga
hg19utr3_NM_014763_UTR3	401	15	0.3415	tccatg	cag	catgga	3945.3264	0.0001	945	chr2:75883355-75883370	TCCATGCAGCATGGA
hg19utr3_NM_032680_UTR3	401	15	0.3413	taaact	caa	agttta	5.0712	0.0673	510	chr12:3757113-3757128	TAAACTCAAAGTTTA
hg19utr3_NM_024081_UTR3	401	19	0.3413	ttaagatg	cat	catcttaa	2851.4127	0.0001	2038	chr11:32877110-32877129	TTAAGATGCATCATCTTAA
hg19utr3_NM_014631_UTR3	401	19	0.3412	agagacct	cag	aggtctct	15565600.6	0	2611	chr10:105358943-105358962	agagacctcagaggtctct
hg19utr3_NM_001099650_UTR3	401	15	0.3411	agcata	tac	tatgct	345.4709	0.001	1226	chr12:42480347-42480362	AGCATATACTATGCT
hg19utr3_NM_173601_UTR3	401	15	0.3411	agcata	tac	tatgct	345.4709	0.001	1226	chr12:42480347-42480362	AGCATATACTATGCT
hg19utr3_NM_006902_UTR3	401	15	0.341	aagctc	tag	gagctt	3354.0653	0.0001	625	chr1:170705795-170705810	AAGCTCTAGGAGCTT
hg19utr3_NM_022716_UTR3	401	15	0.341	aagctc	tag	gagctt	3354.0653	0.0001	469	chr1:170705795-170705810	AAGCTCTAGGAGCTT
hg19utr3_NM_001004330_UTR3	401	17	0.3409	taatata	caa	tatatta	2.6489	0.1287	1765	chr12:93165735-93165752	TAATATACAATATATTA
hg19utr3_NM_001004330_UTR3	401	15	0.3406	aatata	caa	tatatt	0.3209	1.0612	1766	chr12:93165736-93165751	AATATACAATATATT
hg19utr3_NM_032932_UTR3	228	17	0.3403	gcccctt	tgc	aaggggc	21537175.3	0	228	chr17:29858977-29858994	GCCCCTTTGCAAGGGGC
hg19utr3_NM_018847_UTR3	5	15	0.3401	aaggtg	taa	cacctt	2060.8065	0.0002	5	chr9:21332985-21333000	AAGGTGTAACACCTT
hg19utr3_NM_024052_UTR3	401	15	0.34	agaata	taa	tattct	9.7087	0.035	2837	chr17:17971393-17971408	AGAATATAATATTCT
hg19utr3_NM_022902_UTR3	401	15	0.3399	tcaact	cac	agttga	212.2644	0.0016	879	chr5:68426322-68426337	TCAACTCACAGTTGA
hg19utr3_NM_001159587_UTR3	401	15	0.3399	aagtat	caa	atactt	7.0168	0.0484	1621	chr6:74534977-74534992	AAGTATCAAATACTT
hg19utr3_NM_001159588_UTR3	401	15	0.3399	aagtat	caa	atactt	7.0168	0.0484	1621	chr6:74534977-74534992	AAGTATCAAATACTT
hg19utr3_NM_133493_UTR3	401	15	0.3399	aagtat	caa	atactt	7.0168	0.0484	1621	chr6:74534977-74534992	AAGTATCAAATACTT
hg19utr3_NM_001206557_UTR3	401	15	0.3399	ttcata	cat	tatgaa	9.7087	0.035	1110	chr9:5775355-5775370	TTCATACATTATGAA
hg19utr3_NM_020829_UTR3	401	15	0.3399	ttcata	cat	tatgaa	9.7087	0.035	1110	chr9:5775355-5775370	TTCATACATTATGAA
hg19utr3_NM_000833_UTR3	401	15	0.3398	tgtata	taa	tataca	13.4333	0.0253	4517	chr16:9852474-9852489	TGTATATAATATACA
hg19utr3_NM_001134407_UTR3	401	15	0.3398	tgtata	taa	tataca	13.4333	0.0253	4517	chr16:9852474-9852489	TGTATATAATATACA
hg19utr3_NM_001159587_UTR3	401	17	0.3397	taagtat	caa	atactta	57.9143	0.0059	1620	chr6:74534976-74534993	TAAGTATCAAATACTTA
hg19utr3_NM_001159588_UTR3	401	17	0.3397	taagtat	caa	atactta	57.9143	0.0059	1620	chr6:74534976-74534993	TAAGTATCAAATACTTA
hg19utr3_NM_133493_UTR3	401	17	0.3397	taagtat	caa	atactta	57.9143	0.0059	1620	chr6:74534976-74534993	TAAGTATCAAATACTTA
hg19utr3_NM_014763_UTR3	401	17	0.3395	atccatg	cag	catggat	23534.7004	0	944	chr2:75883354-75883371	ATCCATGCAGCATGGAT
hg19utr3_NM_031866_UTR3	134	15	0.3395	taatgg	tat	ccatta	94.2584	0.0036	134	chr10:35928124-35928139	TAATGGTATCCATTA
hg19utr3_NM_019601_UTR3	401	17	0.3395	aaacaag	cgc	cttgttt	180.4537	0.0019	649	chr22:24585052-24585069	AAACAAGCGCCTTGTTT
hg19utr3_NM_152424_UTR3	401	17	0.3394	tggtcct	tgg	aggacca	2218343.114	0	3004	chrX:63406738-63406755	TGGTCCTTGGAGGACCA
hg19utr3_NM_001170701_UTR3	401	17	0.3391	aggtact	tgt	agtacct	62341.5011	0	6020	chrX:131507657-131507674	AGGTACTTGTAGTACCT
hg19utr3_NM_001170702_UTR3	401	17	0.3391	aggtact	tgt	agtacct	62341.5011	0	6020	chrX:131507657-131507674	AGGTACTTGTAGTACCT
hg19utr3_NM_001170703_UTR3	401	17	0.3391	aggtact	tgt	agtacct	62341.5011	0	6020	chrX:131507657-131507674	AGGTACTTGTAGTACCT
hg19utr3_NM_001170704_UTR3	401	17	0.3391	aggtact	tgt	agtacct	62341.5011	0	6020	chrX:131507657-131507674	AGGTACTTGTAGTACCT
hg19utr3_NM_018388_UTR3	401	17	0.3391	aggtact	tgt	agtacct	62341.5011	0	6020	chrX:131507657-131507674	AGGTACTTGTAGTACCT
hg19utr3_NM_133486_UTR3	401	17	0.3391	aggtact	tgt	agtacct	62341.5011	0	6049	chrX:131507657-131507674	AGGTACTTGTAGTACCT
hg19utr3_NM_000620_UTR3	401	15	0.3389	aggtgc	cag	gcacct	119350.1518	0	2202	chr12:117650897-117650912	aggtgccaggcacCT
hg19utr3_NM_001204213_UTR3	401	15	0.3389	aggtgc	cag	gcacct	119350.1518	0	2202	chr12:117650897-117650912	aggtgccaggcacCT
hg19utr3_NM_001204214_UTR3	401	15	0.3389	aggtgc	cag	gcacct	119350.1518	0	2202	chr12:117650897-117650912	aggtgccaggcacCT
hg19utr3_NM_001204218_UTR3	401	15	0.3389	aggtgc	cag	gcacct	119350.1518	0	2202	chr12:117650897-117650912	aggtgccaggcacCT
hg19utr3_NM_000857_UTR3	401	15	0.3388	aaatag	tga	ctattt	1.9145	0.177	572	chr4:156728132-156728147	AAATAGTGACTATTT
hg19utr3_NM_020872_UTR3	401	15	0.3388	tatctc	cat	gagata	249.6828	0.0014	1705	chr3:74311832-74311847	TATCTCCATGAGATA
hg19utr3_NM_000833_UTR3	401	17	0.3387	atgtata	taa	tatacat	80.1325	0.0042	4516	chr16:9852473-9852490	ATGTATATAATATACAT
hg19utr3_NM_001134407_UTR3	401	17	0.3387	atgtata	taa	tatacat	80.1325	0.0042	4516	chr16:9852473-9852490	ATGTATATAATATACAT
hg19utr3_NM_001206557_UTR3	401	17	0.3386	tttcata	cat	tatgaaa	41.8565	0.0081	1109	chr9:5775354-5775371	TTTCATACATTATGAAA
hg19utr3_NM_020829_UTR3	401	17	0.3386	tttcata	cat	tatgaaa	41.8565	0.0081	1109	chr9:5775354-5775371	TTTCATACATTATGAAA
hg19utr3_NM_000775_UTR3	92	15	0.3386	tgaaag	tga	ctttca	57.9143	0.0058	92	chr1:60359216-60359231	TGaaagtgactttca
hg19utr3_NM_020696_UTR3	401	17	0.3385	atacact	taa	agtgtat	1751.9665	0.0002	2439	chr3:44792377-44792394	atacacttaaagtgtat
hg19utr3_NM_001167882_UTR3	401	15	0.3384	tgtccc	tat	gggaca	165137.5497	0	1826	chr4:125586832-125586847	TGTCCCTATGGGACA
hg19utr3_NM_020337_UTR3	401	15	0.3384	tgtccc	tat	gggaca	165137.5497	0	1826	chr4:125586832-125586847	TGTCCCTATGGGACA
hg19utr3_NM_053043_UTR3	401	15	0.3384	aaatcc	taa	ggattt	80.1325	0.0042	4495	chr7:155572229-155572244	AAATCCTAAGGATTT
hg19utr3_NM_015455_UTR3	401	15	0.3381	aatgac	taa	gtcatt	94.2584	0.0036	1383	chr5:180002582-180002597	AATGACTAAGTCATT
hg19utr3_NM_001017980_UTR3	401	19	0.338	attgaagc	tag	gcttcaat	86258.1452	0	737	chrX:150574266-150574285	ATTGAAGCTAGGCTTCAAT
hg19utr3_NM_152902_UTR3	401	17	0.3379	aatatgt	tgt	acatatt	41.8565	0.0081	1233	chr1:168170516-168170533	AATATGTTGTACATATT
hg19utr3_NM_002167_UTR3	384	15	0.3379	actcta	taa	tagagt	406.3712	0.0008	384	chr1:23884533-23884548	ACTCTATAATAGAGT
hg19utr3_NM_001206557_UTR3	401	19	0.3378	ttttcata	cat	tatgaaaa	180.4537	0.0019	1108	chr9:5775353-5775372	TTTTCATACATTATGAAAA
hg19utr3_NM_020829_UTR3	401	19	0.3378	ttttcata	cat	tatgaaaa	180.4537	0.0019	1108	chr9:5775353-5775372	TTTTCATACATTATGAAAA
hg19utr3_NM_014728_UTR3	401	17	0.3377	tatttat	taa	ataaata	1.3836	0.2441	2537	chrX:12741188-12741205	TATTTATTAAATAAATA
hg19utr3_NM_001990_UTR3	401	15	0.3377	ttttcc	cat	ggaaaa	57.9143	0.0058	1339	chr1:28299623-28299638	TTTTCCCATGGAAAA
hg19utr3_NM_025195_UTR3	401	15	0.3376	tgtatc	tgt	gataca	180.4537	0.0019	1769	chr8:126450481-126450496	TGTATCTGTGATACA
hg19utr3_NM_001013647_UTR3	401	19	0.3376	tcagtcag	cag	ctgactga	4995579.456	0	7779	chr22:38974332-38974351	tcagtcagcagctgactga
hg19utr3_NM_133448_UTR3	401	15	0.3374	atggat	cgc	atccat	345.4709	0.001	406	chr12:129557999-129558014	ATGGATCGCATCCAT
hg19utr3_NM_020726_UTR3	401	15	0.3374	ggataa	tag	ttatcc	153.4102	0.0022	4621	chr5:65123363-65123378	ggataatagttatcc
hg19utr3_NM_014728_UTR3	401	15	0.3374	atttat	taa	ataaat	0.1676	2.0128	2538	chrX:12741189-12741204	ATTTATTAAATAAAT
hg19utr3_NM_006750_UTR3	401	15	0.3374	attgta	cat	tacaat	7.0168	0.0481	8025	chr16:69342851-69342866	ATTGTACATTACAAT
hg19utr3_NM_001159587_UTR3	401	19	0.3369	ttaagtat	caa	atacttaa	249.6828	0.0013	1619	chr6:74534975-74534994	TTAAGTATCAAATACTTAA
hg19utr3_NM_001159588_UTR3	401	19	0.3369	ttaagtat	caa	atacttaa	249.6828	0.0013	1619	chr6:74534975-74534994	TTAAGTATCAAATACTTAA
hg19utr3_NM_133493_UTR3	401	19	0.3369	ttaagtat	caa	atacttaa	249.6828	0.0013	1619	chr6:74534975-74534994	TTAAGTATCAAATACTTAA
hg19utr3_NM_015455_UTR3	401	17	0.3368	aaatgac	taa	gtcattt	406.3712	0.0008	1382	chr5:180002581-180002598	AAATGACTAAGTCATTT
hg19utr3_NM_002974_UTR3	115	17	0.3368	atgatga	tag	tcatcat	2424.0895	0.0001	115	chr18:61304821-61304838	ATGATGATAGTCATCAT
hg19utr3_NM_001253693_UTR3	401	17	0.3368	actgtat	tga	atacagt	1751.9665	0.0002	725	chr1:85484064-85484081	actgtattgaatacagt
hg19utr3_NM_018298_UTR3	401	17	0.3368	actgtat	tga	atacagt	1751.9665	0.0002	725	chr1:85484064-85484081	actgtattgaatacagt
hg19utr3_NM_002994_UTR3	351	17	0.3367	atatttc	caa	gaaatat	18.5868	0.0181	351	chr4:74862986-74863003	ATATTTCCAAGAAATAT
hg19utr3_NM_002974_UTR3	116	15	0.3366	tgatga	tag	tcatca	406.3712	0.0008	116	chr18:61304822-61304837	TGATGATAGTCATCA
hg19utr3_NM_022167_UTR3	56	17	0.3361	ggagggg	tgt	cccctcc	470875307.8	0	56	chr17:48437707-48437724	GGAGGGGTGTCCCCTCC
hg19utr3_NM_004075_UTR3	401	15	0.336	aaaact	caa	agtttt	2.6489	0.1269	1104	chr12:107385446-107385461	AAAACTCAAAGTTTT
hg19utr3_NM_001009909_UTR3	401	15	0.336	tatgga	tga	tccata	478.0071	0.0007	1843	chr11:25102046-25102061	TATGGATGATCCATA
hg19utr3_NM_001252008_UTR3	401	15	0.336	tatgga	tga	tccata	478.0071	0.0007	1843	chr11:25102046-25102061	TATGGATGATCCATA
hg19utr3_NM_001252010_UTR3	401	15	0.336	tatgga	tga	tccata	478.0071	0.0007	1843	chr11:25102046-25102061	TATGGATGATCCATA
hg19utr3_NM_015482_UTR3	401	15	0.3358	tgccga	cgg	tcggca	119350.1518	0	2466	chr6:3270808-3270823	TGCCGACGGTCGGCA
hg19utr3_NM_021945_UTR3	401	15	0.3358	tgccga	cgg	tcggca	119350.1518	0	2466	chr6:3270808-3270823	TGCCGACGGTCGGCA
hg19utr3_NM_017770_UTR3	190	15	0.3357	aggtga	tgc	tcacct	10450.8478	0	190	chr6:10983809-10983824	AGGTGATGCTCACCT
hg19utr3_NM_001127357_UTR3	401	15	0.3355	atatat	caa	atatat	0.4441	0.7556	1830	chr7:77586024-77586039	ATATATCAAATATAT
hg19utr3_NM_001127358_UTR3	401	15	0.3355	atatat	caa	atatat	0.4441	0.7556	1830	chr7:77586024-77586039	ATATATCAAATATAT
hg19utr3_NM_020432_UTR3	401	15	0.3355	atatat	caa	atatat	0.4441	0.7556	1830	chr7:77586024-77586039	ATATATCAAATATAT
hg19utr3_NM_015691_UTR3	361	15	0.3353	tttcct	tga	aggaaa	180.4537	0.0019	361	chrX:10109901-10109916	TTTCCTTGAAGGAAA
hg19utr3_NM_001127357_UTR3	401	17	0.3352	aatatat	caa	atatatt	1.9145	0.1751	1829	chr7:77586023-77586040	AATATATCAAATATATT
hg19utr3_NM_001127358_UTR3	401	17	0.3352	aatatat	caa	atatatt	1.9145	0.1751	1829	chr7:77586023-77586040	AATATATCAAATATATT
hg19utr3_NM_020432_UTR3	401	17	0.3352	aatatat	caa	atatatt	1.9145	0.1751	1829	chr7:77586023-77586040	AATATATCAAATATATT
hg19utr3_NM_001006600_UTR3	401	17	0.3352	agtgagt	tgg	actcact	52998.7742	0	1663	chr5:65376020-65376037	AGTGAGTTGGACTCACT
hg19utr3_NM_001253697_UTR3	401	17	0.3352	agtgagt	tgg	actcact	52998.7742	0	1663	chr5:65376020-65376037	AGTGAGTTGGACTCACT
hg19utr3_NM_001253698_UTR3	401	17	0.3352	agtgagt	tgg	actcact	52998.7742	0	1663	chr5:65376020-65376037	AGTGAGTTGGACTCACT
hg19utr3_NM_001253699_UTR3	401	17	0.3352	agtgagt	tgg	actcact	52998.7742	0	1663	chr5:65376020-65376037	AGTGAGTTGGACTCACT
hg19utr3_NM_001253701_UTR3	401	17	0.3352	agtgagt	tgg	actcact	52998.7742	0	1663	chr5:65376020-65376037	AGTGAGTTGGACTCACT
hg19utr3_NM_018695_UTR3	401	17	0.3352	agtgagt	tgg	actcact	52998.7742	0	1663	chr5:65376020-65376037	AGTGAGTTGGACTCACT
hg19utr3_NM_181644_UTR3	401	15	0.3351	aatgga	tgt	tccatt	249.6828	0.0013	1017	chr1:205570605-205570620	AATGGATGTTCCATT
hg19utr3_NM_015483_UTR3	401	15	0.3348	atttat	taa	ataaat	0.1676	1.9969	1146	chr7:32907796-32907811	atttattaaataaat
hg19utr3_NM_001203260_UTR3	401	15	0.3347	tggaac	tga	gttcca	3354.0653	0.0001	8909	chr11:77740786-77740801	tggaactgagttcca
hg19utr3_NM_001203262_UTR3	401	15	0.3347	tggaac	tga	gttcca	3354.0653	0.0001	8909	chr11:77740786-77740801	tggaactgagttcca
hg19utr3_NM_001142393_UTR3	401	17	0.3346	actatct	cac	agatagt	2424.0895	0.0001	1165	chr6:11184213-11184230	ACTATCTCACAGATAGT
hg19utr3_NM_001271033_UTR3	401	17	0.3346	actatct	cac	agatagt	2424.0895	0.0001	1165	chr6:11184213-11184230	ACTATCTCACAGATAGT
hg19utr3_NM_006403_UTR3	401	17	0.3346	actatct	cac	agatagt	2424.0895	0.0001	1165	chr6:11184213-11184230	ACTATCTCACAGATAGT
hg19utr3_NM_001143821_UTR3	401	15	0.3345	aaaata	cat	tatttt	0.1212	2.7607	918	chr12:19524561-19524576	aaaatacattatttt
hg19utr3_NM_001171137_UTR3	401	15	0.3344	atatga	caa	tcatat	13.4333	0.0249	3462	chr9:125884399-125884414	ATATGACAATCATAT
hg19utr3_NM_018387_UTR3	401	15	0.3344	atatga	caa	tcatat	13.4333	0.0249	3462	chr9:125884399-125884414	ATATGACAATCATAT
hg19utr3_NM_015455_UTR3	401	19	0.3343	aaaatgac	taa	gtcatttt	1751.9665	0.0002	1381	chr5:180002580-180002599	AAAATGACTAAGTCATTTT
hg19utr3_NM_176871_UTR3	401	15	0.3341	aggcat	cga	atgcct	8884.6453	0	1626	chr8:22453787-22453802	AGGCATCGAATGCCT
hg19utr3_NM_001202543_UTR3	401	15	0.3341	ataata	cac	tattat	0.3209	1.041	598	chr7:101892919-101892934	ATAATACACTATTAT
hg19utr3_NM_181552_UTR3	401	15	0.3341	ataata	cac	tattat	0.3209	1.041	598	chr7:101892919-101892934	ATAATACACTATTAT
hg19utr3_NM_013446_UTR3	241	17	0.3341	taactgt	cag	acagtta	1266.2018	0.0003	241	chr7:140154059-140154076	TAACTGTCAGACAGTTA
hg19utr3_NM_153690_UTR3	401	19	0.334	tcttttgc	tgt	gcaaaaga	62341.5011	0	789	chr3:194409615-194409634	TCTTTTGCTGTGCAAAAGA
hg19utr3_NM_014671_UTR3	401	17	0.3339	acattta	cat	taaatgt	30.251	0.011	1587	chr7:157062035-157062052	ACATTTACATTAAATGT
hg19utr3_NM_001177984_UTR3	401	15	0.3339	ttcaga	tat	tctgaa	293.6974	0.0011	1327	chr12:52202539-52202554	TTCAGATATTCTGAA
hg19utr3_NM_014191_UTR3	401	15	0.3339	ttcaga	tat	tctgaa	293.6974	0.0011	1327	chr12:52202539-52202554	TTCAGATATTCTGAA
hg19utr3_NM_001142523_UTR3	401	17	0.3339	atcctat	tac	ataggat	2851.4127	0.0001	2883	chr12:66644833-66644850	atcctattacataggat
hg19utr3_NM_007199_UTR3	401	17	0.3339	atcctat	tac	ataggat	2851.4127	0.0001	2883	chr12:66644833-66644850	atcctattacataggat
hg19utr3_NM_145287_UTR3	401	15	0.3338	tagaga	tgg	tctcta	562.2711	0.0006	3254	chr18:14101647-14101662	TAGAGATGGTCTCTA
hg19utr3_NM_005353_UTR3	115	15	0.3338	aggtgc	taa	gcacct	119350.1518	0	115	chr16:31437563-31437578	AGGTGCTAAGCACCT
hg19utr3_NM_181644_UTR3	401	17	0.3338	aaatgga	tgt	tccattt	1076.4441	0.0003	1016	chr1:205570604-205570621	AAATGGATGTTCCATTT
hg19utr3_NM_152475_UTR3	401	15	0.3336	tggaga	taa	tctcca	14460.2028	0	720	chr19:58419183-58419198	TGGAGATAATCTCCA
hg19utr3_NM_001243286_UTR3	401	15	0.3333	aaatgg	tac	ccattt	49.235	0.0068	3554	chr3:110856092-110856107	AAATGGTACCCATTT
hg19utr3_NM_015480_UTR3	401	15	0.3333	aaatgg	tac	ccattt	49.235	0.0068	3031	chr3:110856092-110856107	AAATGGTACCCATTT
hg19utr3_NM_001145036_UTR3	200	15	0.3331	ttccat	tgt	atggaa	249.6828	0.0013	200	chr1:230829338-230829353	TTCCATTGTATGGAA
hg19utr3_NM_007357_UTR3	200	15	0.3331	ttccat	tgt	atggaa	249.6828	0.0013	200	chr1:230829338-230829353	TTCCATTGTATGGAA
hg19utr3_NM_017519_UTR3	401	15	0.3329	gtataa	tat	ttatac	4.3112	0.0772	1795	chr6:157530819-157530834	GTATAATATTTATAC
hg19utr3_NM_020732_UTR3	401	15	0.3329	gtataa	tat	ttatac	4.3112	0.0772	1795	chr6:157530819-157530834	GTATAATATTTATAC
hg19utr3_NM_198427_UTR3	401	15	0.3328	tacttc	tgt	gaagta	130.4196	0.0026	426	chr1:156623183-156623198	TACTTCTGTGAAGTA
hg19utr3_NM_004775_UTR3	401	15	0.3328	agagat	tat	atctct	406.3712	0.0008	1205	chr18:29204357-29204372	AGAGATTATATCTCT
hg19utr3_NM_022073_UTR3	401	19	0.3326	taaattac	tat	gtaattta	80.1325	0.0042	1476	chr14:34393602-34393621	taaattactatgtaattta
hg19utr3_NM_032788_UTR3	401	17	0.3325	tggtgga	tgt	tccacca	2218343.114	0	670	chr2:95814340-95814357	TGGTGGATGTTCCACCA
hg19utr3_NM_001145443_UTR3	401	15	0.3325	aagcta	tgc	tagctt	249.6828	0.0013	2501	chr10:6277405-6277420	AAGCTATGCTAGCTT
hg19utr3_NM_004566_UTR3	401	15	0.3325	aagcta	tgc	tagctt	249.6828	0.0013	2501	chr10:6277405-6277420	AAGCTATGCTAGCTT
hg19utr3_NM_001161779_UTR3	323	15	0.3323	agcaag	tat	cttgct	2060.8065	0.0002	323	chr8:94936223-94936238	AGCAAGTATCTTGCT
hg19utr3_NM_001161780_UTR3	323	15	0.3323	agcaag	tat	cttgct	2060.8065	0.0002	323	chr8:94936223-94936238	AGCAAGTATCTTGCT
hg19utr3_NM_001161781_UTR3	323	15	0.3323	agcaag	tat	cttgct	2060.8065	0.0002	323	chr8:94936223-94936238	AGCAAGTATCTTGCT
hg19utr3_NM_018444_UTR3	323	15	0.3323	agcaag	tat	cttgct	2060.8065	0.0002	323	chr8:94936223-94936238	AGCAAGTATCTTGCT
hg19utr3_NM_025113_UTR3	401	15	0.3323	tgattg	tgt	caatca	80.1325	0.0041	481	chr13:46917024-46917039	TGATTGTGTCAATCA
hg19utr3_NM_001195641_UTR3	401	19	0.3323	ttaacagt	tgt	actgttaa	5458.9083	0.0001	782	chr2:160797488-160797507	TTAACAGTTGTACTGTTAA
hg19utr3_NM_007366_UTR3	401	19	0.3323	ttaacagt	tgt	actgttaa	5458.9083	0.0001	782	chr2:160797488-160797507	TTAACAGTTGTACTGTTAA
hg19utr3_NM_001163278_UTR3	315	15	0.3321	agaacc	caa	ggttct	3354.0653	0.0001	315	chrX:123514056-123514071	AGAACCCAAGGTTCT
hg19utr3_NM_001163279_UTR3	315	15	0.3321	agaacc	caa	ggttct	3354.0653	0.0001	315	chrX:123514056-123514071	AGAACCCAAGGTTCT
hg19utr3_NM_014253_UTR3	315	15	0.3321	agaacc	caa	ggttct	3354.0653	0.0001	315	chrX:123514056-123514071	AGAACCCAAGGTTCT
hg19utr3_NM_006980_UTR3	401	15	0.3318	aaatga	taa	tcattt	5.0712	0.0654	716	chr7:91502177-91502192	AAATGATAATCATTT
hg19utr3_NM_002830_UTR3	401	15	0.3318	agttta	cat	taaact	5.0712	0.0654	6958	chr2:120741603-120741618	AGTTTACATTAAACT
hg19utr3_NM_018057_UTR3	401	15	0.3317	tgttta	taa	taaaca	5.0712	0.0654	2867	chr12:85274642-85274657	TGTTTATAATAAACA
hg19utr3_NM_001285_UTR3	117	17	0.3317	acattta	tac	taaatgt	30.251	0.011	117	chr1:86965844-86965861	ACATTTATACTAAATGT
hg19utr3_NM_017892_UTR3	401	15	0.3316	tcccat	caa	atggga	12293.1435	0	2155	chr2:153510650-153510665	TCCCATCAAATGGGA
hg19utr3_NM_152902_UTR3	401	19	0.3315	aaatatgt	tgt	acatattt	180.4537	0.0018	1232	chr1:168170515-168170534	AAATATGTTGTACATATTT
hg19utr3_NM_001199679_UTR3	401	15	0.3314	aaatct	caa	agattt	5.0712	0.0653	4804	chr1:95662227-95662242	AAATCTCAAAGATTT
hg19utr3_NM_152487_UTR3	401	15	0.3314	aaatct	caa	agattt	5.0712	0.0653	4804	chr1:95662227-95662242	AAATCTCAAAGATTT
hg19utr3_NM_205852_UTR3	401	15	0.3313	tattta	tac	taaata	0.232	1.4285	453	chr12:10168797-10168812	tatttatactaaata
hg19utr3_NM_001008504_UTR3	322	15	0.3313	aattat	tat	ataatt	0.1676	1.976	322	chr6:154412943-154412958	AATTATTATATAATT
hg19utr3_NM_001071775_UTR3	401	19	0.3311	acttttat	tac	ataaaagt	130.4196	0.0025	847	chr13:73283594-73283613	ACTTTTATTACATAAAAGT
hg19utr3_NM_001071775_UTR3	401	15	0.3309	ttttat	tac	ataaaa	0.1212	2.7309	849	chr13:73283596-73283611	TTTTATTACATAAAA
hg19utr3_NM_001077269_UTR3	401	15	0.3304	agaact	tag	agttct	212.2644	0.0016	1729	chr2:175425531-175425546	AGAACTTAGAGTTCT
hg19utr3_NM_003387_UTR3	401	15	0.3304	agaact	tag	agttct	212.2644	0.0016	1729	chr2:175425531-175425546	AGAACTTAGAGTTCT
hg19utr3_NM_014569_UTR3	401	17	0.3301	ttctggg	tgc	cccagaa	605253.4562	0	908	chr7:99130779-99130796	TTCTGGGTGCCCCAGAA
hg19utr3_NM_145102_UTR3	401	17	0.3301	ttctggg	tgc	cccagaa	605253.4562	0	908	chr7:99130779-99130796	TTCTGGGTGCCCCAGAA
hg19utr3_NM_002564_UTR3	401	17	0.3301	tctgtgc	tga	gcacaga	837452.4135	0	843	chr11:72947180-72947197	TCTGTGCTGAGCACAGA
hg19utr3_NM_176071_UTR3	401	17	0.3301	tctgtgc	tga	gcacaga	837452.4135	0	843	chr11:72947180-72947197	TCTGTGCTGAGCACAGA
hg19utr3_NM_176072_UTR3	401	17	0.3301	tctgtgc	tga	gcacaga	837452.4135	0	843	chr11:72947180-72947197	TCTGTGCTGAGCACAGA
hg19utr3_NM_017970_UTR3	195	15	0.33	acatat	tat	atatgt	9.7087	0.034	195	chr14:90744470-90744485	ACATATTATATATGT
hg19utr3_NM_199451_UTR3	401	17	0.33	tctgtgc	tag	gcacaga	837452.4135	0	1316	chr10:64431376-64431393	tctgtgctaggcacaga
hg19utr3_NM_199452_UTR3	401	17	0.33	tctgtgc	tag	gcacaga	837452.4135	0	1316	chr10:64431376-64431393	tctgtgctaggcacaga
hg19utr3_NM_006237_UTR3	401	19	0.3299	aggagaga	tac	tctctcct	21537175.3	0	1169	chr13:79174362-79174381	AGGAGAGATACTCTCTCCT
hg19utr3_NM_002830_UTR3	401	15	0.3298	aataac	tat	gttatt	2.2519	0.1464	4344	chr2:120738989-120739004	AATAACTATGTTATT
hg19utr3_NM_030571_UTR3	401	15	0.3296	aaaagt	taa	actttt	2.6489	0.1244	426	chr5:141531718-141531733	AAAAGTTAAACTTTT
hg19utr3_NM_001146116_UTR3	401	15	0.3296	tatgct	tat	agcata	345.4709	0.001	2177	chr21:47989711-47989726	tatgcttatagcata
hg19utr3_NM_015151_UTR3	401	15	0.3296	tatgct	tat	agcata	345.4709	0.001	2177	chr21:47989711-47989726	tatgcttatagcata
hg19utr3_NM_015291_UTR3	401	17	0.3296	ttggggg	tat	cccccaa	18309534.91	0	563	chr1:15895234-15895251	TTGGGGGTATCCCCCAA
hg19utr3_NM_001171137_UTR3	401	17	0.3293	tatatga	caa	tcatata	110.8744	0.003	3461	chr9:125884398-125884415	TATATGACAATCATATA
hg19utr3_NM_018387_UTR3	401	17	0.3293	tatatga	caa	tcatata	110.8744	0.003	3461	chr9:125884398-125884415	TATATGACAATCATATA
hg19utr3_NM_001271918_UTR3	310	15	0.329	tgaagc	caa	gcttca	3354.0653	0.0001	310	chr15:85212925-85212940	TGAAGCCAAGCTTCA
hg19utr3_NM_001271919_UTR3	310	15	0.329	tgaagc	caa	gcttca	3354.0653	0.0001	310	chr15:85212925-85212940	TGAAGCCAAGCTTCA
hg19utr3_NM_001271921_UTR3	310	15	0.329	tgaagc	caa	gcttca	3354.0653	0.0001	310	chr15:85212925-85212940	TGAAGCCAAGCTTCA
hg19utr3_NM_014300_UTR3	310	15	0.329	tgaagc	caa	gcttca	3354.0653	0.0001	310	chr15:85212925-85212940	TGAAGCCAAGCTTCA
hg19utr3_NM_006504_UTR3	401	15	0.3289	gttcag	cac	ctgaac	1076.4441	0.0003	1850	chr10:129883019-129883034	GTTCAGCACCTGAAC
hg19utr3_NM_130435_UTR3	401	15	0.3289	gttcag	cac	ctgaac	1076.4441	0.0003	1850	chr10:129883019-129883034	GTTCAGCACCTGAAC
hg19utr3_NM_012397_UTR3	401	15	0.3288	aacagt	caa	actgtt	153.4102	0.0021	1464	chr18:61266060-61266075	aacagtcaaactgtt
hg19utr3_NM_001102445_UTR3	401	15	0.3285	tcagat	tgt	atctga	406.3712	0.0008	1945	chr1:163046294-163046309	TCAGATTGTATCTGA
hg19utr3_NM_001113380_UTR3	401	15	0.3285	tcagat	tgt	atctga	406.3712	0.0008	1945	chr1:163046294-163046309	TCAGATTGTATCTGA
hg19utr3_NM_001113381_UTR3	401	15	0.3285	tcagat	tgt	atctga	406.3712	0.0008	2114	chr1:163046294-163046309	TCAGATTGTATCTGA
hg19utr3_NM_005613_UTR3	401	15	0.3285	tcagat	tgt	atctga	406.3712	0.0008	1945	chr1:163046294-163046309	TCAGATTGTATCTGA
hg19utr3_NM_001271920_UTR3	393	15	0.3282	tgaagc	caa	gcttca	3354.0653	0.0001	393	chr15:85212925-85212940	TGAAGCCAAGCTTCA
hg19utr3_NM_015483_UTR3	401	17	0.3281	aatttat	taa	ataaatt	0.7227	0.4539	1145	chr7:32907795-32907812	aatttattaaataaatt
hg19utr3_NM_021229_UTR3	401	15	0.328	aagtcc	tgt	ggactt	3354.0653	0.0001	1192	chr12:96051655-96051670	AAGTCCTGTGGACTT
hg19utr3_NM_001018088_UTR3	401	19	0.328	acatacat	tat	atgtatgt	10450.8478	0	2387	chr15:62157717-62157736	acatacattatatgtatgt
hg19utr3_NM_018080_UTR3	401	19	0.328	acatacat	tat	atgtatgt	10450.8478	0	2387	chr15:62157717-62157736	acatacattatatgtatgt
hg19utr3_NM_021244_UTR3	401	15	0.3276	ggagcc	cag	ggctcc	2609396.948	0	2034	chr6:90075726-90075741	GGAGCCCAGGGCTCC
hg19utr3_NM_181726_UTR3	96	15	0.3276	tccttc	tga	gaagga	4640.8162	0.0001	96	chr4:186321266-186321281	TCCTTCTGAGAAGGA
hg19utr3_NM_001271933_UTR3	401	15	0.3273	ggccgg	tgc	ccggcc	18309534.91	0	914	chr11:117283797-117283812	GGCCGGTGCCCGGCC
hg19utr3_NM_014956_UTR3	401	15	0.3273	ggccgg	tgc	ccggcc	18309534.91	0	914	chr11:117283797-117283812	GGCCGGTGCCCGGCC
hg19utr3_NM_001206559_UTR3	401	15	0.327	actata	tag	tatagt	13.4333	0.0243	761	chr13:28240850-28240865	ACTATATAGTATAGT
hg19utr3_NM_152705_UTR3	401	15	0.327	actata	tag	tatagt	13.4333	0.0243	761	chr13:28240850-28240865	ACTATATAGTATAGT
hg19utr3_NM_001018088_UTR3	401	15	0.3266	atacat	tat	atgtat	9.7087	0.0336	2389	chr15:62157719-62157734	atacattatatgtat
hg19utr3_NM_018080_UTR3	401	15	0.3266	atacat	tat	atgtat	9.7087	0.0336	2389	chr15:62157719-62157734	atacattatatgtat
hg19utr3_NM_006867_UTR3	385	15	0.3265	ttttct	cga	agaaaa	3.6651	0.0891	385	chr8:30428220-30428235	TTTTCTCGAAGaaaa
hg19utr3_NM_013231_UTR3	401	15	0.326	ttgaat	cac	attcaa	5.0712	0.0643	823	chr14:86090663-86090678	TTGAATCACATTCAA
hg19utr3_NM_000267_UTR3	401	17	0.326	actatac	taa	gtatagt	1076.4441	0.0003	838	chr17:29702010-29702027	ACTATACTAAGTATAGt
hg19utr3_NM_001042492_UTR3	401	17	0.326	actatac	taa	gtatagt	1076.4441	0.0003	838	chr17:29702010-29702027	ACTATACTAAGTATAGt
hg19utr3_NM_005519_UTR3	108	15	0.3258	atacac	cat	gtgtat	130.4196	0.0025	108	chr10:124909746-124909761	ATACACCATGTGTAT
hg19utr3_NM_001042481_UTR3	401	17	0.3258	tcctttc	tgt	gaaagga	20007.7035	0	2561	chr14:52197307-52197324	TCCTTTCTGTGAAAGGA
hg19utr3_NM_001267046_UTR3	401	17	0.3258	tcctttc	tgt	gaaagga	20007.7035	0	2561	chr14:52197307-52197324	TCCTTTCTGTGAAAGGA
hg19utr3_NM_001267047_UTR3	401	17	0.3258	tcctttc	tgt	gaaagga	20007.7035	0	2561	chr14:52197307-52197324	TCCTTTCTGTGAAAGGA
hg19utr3_NM_152330_UTR3	401	17	0.3258	tcctttc	tgt	gaaagga	20007.7035	0	2561	chr14:52197307-52197324	TCCTTTCTGTGAAAGGA
hg19utr3_NM_015904_UTR3	330	15	0.3255	actgat	taa	atcagt	293.6974	0.0011	330	chr2:100016206-100016221	ACTGATTAAATCAGT
hg19utr3_NM_030906_UTR3	401	15	0.3255	attgat	taa	atcaat	7.0168	0.0464	604	chr11:8413438-8413453	ATTGATTAAATCAAT
hg19utr3_NM_001031804_UTR3	401	17	0.3254	attttgc	tgt	gcaaaat	249.6828	0.0013	2163	chr16:79630498-79630515	ATTTTGCTGTGCAAAAT
hg19utr3_NM_001285_UTR3	116	19	0.3252	tacattta	tac	taaatgta	249.6828	0.0013	116	chr1:86965843-86965862	TACATTTATACTAAATGTA
hg19utr3_NM_001146335_UTR3	401	15	0.3251	agtact	taa	agtact	293.6974	0.0011	821	chr12:85254575-85254590	AGTACTTAAAGTACT
hg19utr3_NM_182767_UTR3	401	15	0.3251	agtact	taa	agtact	293.6974	0.0011	821	chr12:85254575-85254590	AGTACTTAAAGTACT
hg19utr3_NM_001177612_UTR3	197	17	0.325	aggcaga	cag	tctgcct	2218343.114	0	197	chr14:102814832-102814849	AGGCAGACAGTCTGCCT
hg19utr3_NM_015635_UTR3	401	17	0.325	tttaagc	tga	gcttaaa	345.4709	0.0009	629	chr9:128125653-128125670	TTTAAGCTGAGCTTAAA
hg19utr3_NM_001177611_UTR3	45	17	0.325	aggcaga	cag	tctgcct	2218343.114	0	45	chr14:102814832-102814849	AGGCAGACAGTCTGCCT
hg19utr3_NM_032630_UTR3	45	17	0.325	aggcaga	cag	tctgcct	2218343.114	0	45	chr14:102814832-102814849	AGGCAGACAGTCTGCCT
hg19utr3_NM_001142627_UTR3	401	15	0.3247	tcaaat	cac	atttga	5.0712	0.064	537	chr10:12211862-12211877	TCAAATCACATTTGA
hg19utr3_NM_001142627_UTR3	401	17	0.3244	ttcaaat	cac	atttgaa	21.8634	0.0148	536	chr10:12211861-12211878	TTCAAATCACATTTGAA
hg19utr3_NM_144633_UTR3	259	15	0.3242	agaccc	tga	gggtct	165137.5497	0	259	chr3:19575849-19575864	AGACCCTGAGGGTCT
hg19utr3_NM_006521_UTR3	401	15	0.3242	tggggc	cag	gcccca	4995579.456	0	1334	chrX:48886320-48886335	TGGGGCCAGGCCCCA
hg19utr3_NM_017628_UTR3	401	19	0.324	ataagaag	caa	cttcttat	2851.4127	0.0001	1131	chr4:106159727-106159746	ataagaagcaacttcttat
hg19utr3_NM_001164750_UTR3	401	17	0.3239	gtaaaat	cat	attttac	9.7087	0.0334	2535	chr8:62413366-62413383	GTAAAATCATATTTTAC
hg19utr3_NM_004318_UTR3	401	17	0.3239	gtaaaat	cat	attttac	9.7087	0.0334	2535	chr8:62413366-62413383	GTAAAATCATATTTTAC
hg19utr3_NM_001135239_UTR3	401	15	0.3237	atagtg	tgt	cactat	110.8744	0.0029	853	chr11:18429680-18429695	ATAGTGTGTCACTAT
hg19utr3_NM_001165414_UTR3	401	15	0.3237	atagtg	tgt	cactat	110.8744	0.0029	853	chr11:18429680-18429695	ATAGTGTGTCACTAT
hg19utr3_NM_001165415_UTR3	401	15	0.3237	atagtg	tgt	cactat	110.8744	0.0029	758	chr11:18429680-18429695	ATAGTGTGTCACTAT
hg19utr3_NM_001165416_UTR3	401	15	0.3237	atagtg	tgt	cactat	110.8744	0.0029	1002	chr11:18429680-18429695	ATAGTGTGTCACTAT
hg19utr3_NM_005566_UTR3	401	15	0.3237	atagtg	tgt	cactat	110.8744	0.0029	853	chr11:18429680-18429695	ATAGTGTGTCACTAT
hg19utr3_NM_001560_UTR3	401	15	0.3236	agtaga	tgt	tctact	406.3712	0.0008	2048	chrX:117927864-117927879	AGTAGATGTTCTACT
hg19utr3_NM_001185056_UTR3	284	15	0.3236	atatat	tat	atatat	0.4441	0.7288	284	chr3:170150827-170150842	atatattatatatat
hg19utr3_NM_005602_UTR3	284	15	0.3236	atatat	tat	atatat	0.4441	0.7288	284	chr3:170150827-170150842	atatattatatatat
hg19utr3_NM_001003690_UTR3	284	19	0.323	tccataga	cac	tctatgga	711948.7114	0	284	chr6:43608553-43608572	TCCATAGACACTCTATGGA
hg19utr3_NM_014628_UTR3	284	19	0.323	tccataga	cac	tctatgga	711948.7114	0	284	chr6:43608553-43608572	TCCATAGACACTCTATGGA
hg19utr3_NM_003144_UTR3	401	17	0.323	tccatat	tga	atatgga	2851.4127	0.0001	3844	chr6:7286236-7286253	tccataTTGAATATGGA
hg19utr3_NM_001271922_UTR3	234	15	0.323	tgaagc	caa	gcttca	3354.0653	0.0001	234	chr15:85212925-85212940	TGAAGCCAAGCTTCA
hg19utr3_NM_001029863_UTR3	401	15	0.3228	aatcta	taa	tagatt	9.7087	0.0333	1732	chr6:170104862-170104877	AATCTATAATAGATT
hg19utr3_NM_001270467_UTR3	401	15	0.3227	ttctac	tgt	gtagaa	130.4196	0.0025	893	chr12:93969847-93969862	TTCTACTGTGTAGAA
hg19utr3_NM_001270468_UTR3	401	15	0.3227	ttctac	tgt	gtagaa	130.4196	0.0025	893	chr12:93969847-93969862	TTCTACTGTGTAGAA
hg19utr3_NM_001270469_UTR3	401	15	0.3227	ttctac	tgt	gtagaa	130.4196	0.0025	893	chr12:93969847-93969862	TTCTACTGTGTAGAA
hg19utr3_NM_001270470_UTR3	401	15	0.3227	ttctac	tgt	gtagaa	130.4196	0.0025	893	chr12:93969847-93969862	TTCTACTGTGTAGAA
hg19utr3_NM_001270471_UTR3	401	15	0.3227	ttctac	tgt	gtagaa	130.4196	0.0025	893	chr12:93969847-93969862	TTCTACTGTGTAGAA
hg19utr3_NM_003877_UTR3	401	15	0.3227	ttctac	tgt	gtagaa	130.4196	0.0025	893	chr12:93969847-93969862	TTCTACTGTGTAGAA
hg19utr3_NM_176871_UTR3	401	17	0.3224	acttccc	cat	gggaagt	711948.7114	0	2486	chr8:22454647-22454664	ACTTCCCCATGGGAAGT
hg19utr3_NM_014980_UTR3	401	15	0.322	acagta	tat	tactgt	293.6974	0.0011	964	chr3:121138907-121138922	ACAGTATATTACTGT
hg19utr3_NM_003743_UTR3	401	15	0.3219	atttct	tgt	agaaat	5.0712	0.0635	897	chr2:24992156-24992171	ATTTCTTGTAGAAAT
hg19utr3_NM_147223_UTR3	401	15	0.3219	atttct	tgt	agaaat	5.0712	0.0635	1080	chr2:24992156-24992171	ATTTCTTGTAGAAAT
hg19utr3_NM_147233_UTR3	401	15	0.3219	atttct	tgt	agaaat	5.0712	0.0635	897	chr2:24992156-24992171	ATTTCTTGTAGAAAT
hg19utr3_NM_004004_UTR3	401	15	0.3217	atgtat	caa	atacat	9.7087	0.0331	1386	chr13:20761639-20761654	ATGTATCAAATACAT
hg19utr3_NM_138396_UTR3	401	19	0.3215	tcccccat	tgc	atggggga	553882122	0	475	chr12:58153154-58153173	TCCCCCATTGCATGGGGGA
hg19utr3_NM_001029858_UTR3	401	17	0.3214	tctattc	tag	gaataga	1076.4441	0.0003	618	chr6:118636032-118636049	TCTATTCTAGGAATAGA
hg19utr3_NM_001242797_UTR3	401	15	0.3214	tacata	taa	tatgta	13.4333	0.0239	797	chr6:26636761-26636776	TACATATAATATGTA
hg19utr3_NM_001242798_UTR3	401	15	0.3214	tacata	taa	tatgta	13.4333	0.0239	797	chr6:26636761-26636776	TACATATAATATGTA
hg19utr3_NM_001242799_UTR3	401	15	0.3214	tacata	taa	tatgta	13.4333	0.0239	797	chr6:26636761-26636776	TACATATAATATGTA
hg19utr3_NM_024639_UTR3	401	15	0.3214	tacata	taa	tatgta	13.4333	0.0239	797	chr6:26636761-26636776	TACATATAATATGTA
hg19utr3_NM_001006600_UTR3	401	19	0.3211	aagtgagt	tgg	actcactt	228490.7887	0	1662	chr5:65376019-65376038	AAGTGAGTTGGACTCACTT
hg19utr3_NM_001253697_UTR3	401	19	0.3211	aagtgagt	tgg	actcactt	228490.7887	0	1662	chr5:65376019-65376038	AAGTGAGTTGGACTCACTT
hg19utr3_NM_001253698_UTR3	401	19	0.3211	aagtgagt	tgg	actcactt	228490.7887	0	1662	chr5:65376019-65376038	AAGTGAGTTGGACTCACTT
hg19utr3_NM_001253699_UTR3	401	19	0.3211	aagtgagt	tgg	actcactt	228490.7887	0	1662	chr5:65376019-65376038	AAGTGAGTTGGACTCACTT
hg19utr3_NM_001253701_UTR3	401	19	0.3211	aagtgagt	tgg	actcactt	228490.7887	0	1662	chr5:65376019-65376038	AAGTGAGTTGGACTCACTT
hg19utr3_NM_018695_UTR3	401	19	0.3211	aagtgagt	tgg	actcactt	228490.7887	0	1662	chr5:65376019-65376038	AAGTGAGTTGGACTCACTT
hg19utr3_NM_172069_UTR3	401	17	0.3211	aaactgg	taa	ccagttt	8884.6453	0	1913	chr2:43994649-43994666	AAACTGGTAACCAGTTT
hg19utr3_NM_001145102_UTR3	401	19	0.3211	agctcctg	tgc	caggagct	151121378.2	0	4633	chr15:67487506-67487525	AGCTCCTGTGCCAGGAGCT
hg19utr3_NM_001145103_UTR3	401	19	0.3211	agctcctg	tgc	caggagct	151121378.2	0	4633	chr15:67487506-67487525	AGCTCCTGTGCCAGGAGCT
hg19utr3_NM_001145104_UTR3	401	19	0.3211	agctcctg	tgc	caggagct	151121378.2	0	4633	chr15:67487506-67487525	AGCTCCTGTGCCAGGAGCT
hg19utr3_NM_005902_UTR3	401	19	0.3211	agctcctg	tgc	caggagct	151121378.2	0	4633	chr15:67487506-67487525	AGCTCCTGTGCCAGGAGCT
hg19utr3_NM_003137_UTR3	356	17	0.3211	ttgactc	taa	gagtcaa	23534.7004	0	356	chr6:35802708-35802725	TTGACTCTAAGAGTCAA
hg19utr3_NM_025194_UTR3	401	15	0.321	aggaga	tgc	tctcct	14460.2028	0	1147	chr19:41246611-41246626	aggagaTGCTCTCCT
hg19utr3_NM_001083909_UTR3	401	15	0.321	actcag	tat	ctgagt	3354.0653	0.0001	1648	chr10:134944662-134944677	ACTCAGTATCTGAGT
hg19utr3_NM_014671_UTR3	401	19	0.3207	aacattta	cat	taaatgtt	130.4196	0.0025	1586	chr7:157062034-157062053	AACATTTACATTAAATGTT
hg19utr3_NM_015492_UTR3	401	15	0.3205	gctccc	tga	gggagc	2609396.948	0	592	chr15:75504048-75504063	GCTCCCTGAGGGAGC
hg19utr3_NM_001145649_UTR3	401	15	0.3205	tatata	cac	tatata	0.6144	0.5216	837	chr19:37036916-37036931	tatatacactatata
hg19utr3_NM_001145650_UTR3	401	15	0.3205	tatata	cac	tatata	0.6144	0.5216	837	chr19:37036916-37036931	tatatacactatata
hg19utr3_NM_020951_UTR3	401	15	0.3205	tatata	cac	tatata	0.6144	0.5216	837	chr19:37036916-37036931	tatatacactatata
hg19utr3_NM_001018067_UTR3	401	17	0.3203	aaacatg	tac	catgttt	249.6828	0.0013	1857	chr1:67877016-67877033	AAACATGTACCATGTTT
hg19utr3_NM_001018068_UTR3	401	17	0.3203	aaacatg	tac	catgttt	249.6828	0.0013	1857	chr1:67877016-67877033	AAACATGTACCATGTTT
hg19utr3_NM_001018069_UTR3	401	17	0.3203	aaacatg	tac	catgttt	249.6828	0.0013	1857	chr1:67877016-67877033	AAACATGTACCATGTTT
hg19utr3_NM_015640_UTR3	401	17	0.3203	aaacatg	tac	catgttt	249.6828	0.0013	1857	chr1:67877016-67877033	AAACATGTACCATGTTT
hg19utr3_NM_001029863_UTR3	401	17	0.3201	aaatcta	taa	tagattt	41.8565	0.0076	1731	chr6:170104861-170104878	AAATCTATAATAGATTT
hg19utr3_NM_001123329_UTR3	401	15	0.3199	taacta	tga	tagtta	9.7087	0.033	749	chr14:64991112-64991127	TAACTATGATAGTTA
hg19utr3_NM_001184879_UTR3	401	15	0.3199	tgagac	cat	gtctca	5458.9083	0.0001	2595	chr1:160515436-160515451	tgagaccatgtctca
hg19utr3_NM_001184881_UTR3	401	15	0.3199	tgagac	cat	gtctca	5458.9083	0.0001	2665	chr1:160515436-160515451	tgagaccatgtctca
hg19utr3_NM_001184882_UTR3	401	15	0.3199	tgagac	cat	gtctca	5458.9083	0.0001	2595	chr1:160515436-160515451	tgagaccatgtctca
hg19utr3_NM_003874_UTR3	401	15	0.3199	tgagac	cat	gtctca	5458.9083	0.0001	2595	chr1:160515436-160515451	tgagaccatgtctca
hg19utr3_NM_032924_UTR3	401	15	0.3199	atcatc	tgt	gatgat	180.4537	0.0018	557	chr7:99668194-99668209	ATCATCTGTGATGAT
hg19utr3_NM_001247988_UTR3	401	17	0.3197	aatgatg	tgt	catcatt	478.0071	0.0007	781	chr14:39820248-39820265	AATGATGTGTCATCATT
hg19utr3_NM_001247989_UTR3	401	17	0.3197	aatgatg	tgt	catcatt	478.0071	0.0007	781	chr14:39820248-39820265	AATGATGTGTCATCATT
hg19utr3_NM_001247990_UTR3	401	17	0.3197	aatgatg	tgt	catcatt	478.0071	0.0007	781	chr14:39820248-39820265	AATGATGTGTCATCATT
hg19utr3_NM_005930_UTR3	401	17	0.3197	aatgatg	tgt	catcatt	478.0071	0.0007	781	chr14:39820248-39820265	AATGATGTGTCATCATT
hg19utr3_NM_203354_UTR3	401	17	0.3197	aatgatg	tgt	catcatt	478.0071	0.0007	781	chr14:39820248-39820265	AATGATGTGTCATCATT
hg19utr3_NM_203355_UTR3	401	17	0.3197	aatgatg	tgt	catcatt	478.0071	0.0007	781	chr14:39820248-39820265	AATGATGTGTCATCATT
hg19utr3_NM_203356_UTR3	401	17	0.3197	aatgatg	tgt	catcatt	478.0071	0.0007	781	chr14:39820248-39820265	AATGATGTGTCATCATT
hg19utr3_NM_019058_UTR3	324	15	0.3196	agcagc	tgg	gctgct	119350.1518	0	324	chr10:74035269-74035284	AGCAGCTGGGCTGCT
hg19utr3_NM_002702_UTR3	70	17	0.3191	atgacag	cac	ctgtcat	20007.7035	0	70	chr12:51583943-51583960	ATGACAGCACCTGTCAT
hg19utr3_NM_001040712_UTR3	401	15	0.3188	aactct	taa	agagtt	212.2644	0.0015	2043	chr9:8315816-8315831	AACTCTTAAAGAGTT
hg19utr3_NM_001171025_UTR3	401	15	0.3188	aactct	taa	agagtt	212.2644	0.0015	2043	chr9:8315816-8315831	AACTCTTAAAGAGTT
hg19utr3_NM_002839_UTR3	401	15	0.3188	aactct	taa	agagtt	212.2644	0.0015	2043	chr9:8315816-8315831	AACTCTTAAAGAGTT
hg19utr3_NM_130391_UTR3	401	15	0.3188	aactct	taa	agagtt	212.2644	0.0015	2043	chr9:8315816-8315831	AACTCTTAAAGAGTT
hg19utr3_NM_130392_UTR3	401	15	0.3188	aactct	taa	agagtt	212.2644	0.0015	2043	chr9:8315816-8315831	AACTCTTAAAGAGTT
hg19utr3_NM_130393_UTR3	401	15	0.3188	aactct	taa	agagtt	212.2644	0.0015	2043	chr9:8315816-8315831	AACTCTTAAAGAGTT
hg19utr3_NM_001173982_UTR3	401	15	0.3187	ttcaat	taa	attgaa	5.0712	0.0629	4187	chr12:105155767-105155782	TTCAATTAAATTGAA
hg19utr3_NM_018413_UTR3	401	15	0.3187	ttcaat	taa	attgaa	5.0712	0.0629	4187	chr12:105155767-105155782	TTCAATTAAATTGAA
hg19utr3_NM_001201404_UTR3	401	15	0.3185	atggac	tga	gtccat	4640.8162	0.0001	2375	chr1:27732429-27732444	ATGGACTGAGTCCAT
hg19utr3_NM_006990_UTR3	401	15	0.3185	atggac	tga	gtccat	4640.8162	0.0001	2239	chr1:27732429-27732444	ATGGACTGAGTCCAT
hg19utr3_NM_182944_UTR3	197	17	0.3183	tgtgaat	caa	attcaca	1266.2018	0.0003	197	chr14:51194193-51194210	TGTGAATCAAATTCACA
hg19utr3_NM_172070_UTR3	401	15	0.3182	acagta	cat	tactgt	293.6974	0.0011	2159	chr2:170940511-170940526	ACAGTACATTACTGT
hg19utr3_NM_000337_UTR3	401	19	0.3179	ttttatct	caa	agataaaa	180.4537	0.0018	4789	chr5:156191189-156191208	TTTTATCTCAAAGATAAAA
hg19utr3_NM_001128209_UTR3	401	19	0.3179	ttttatct	caa	agataaaa	180.4537	0.0018	4789	chr5:156191189-156191208	TTTTATCTCAAAGATAAAA
hg19utr3_NM_001185056_UTR3	283	17	0.3179	aatatat	tat	atatatt	1.9145	0.1661	283	chr3:170150826-170150843	aatatattatatatatt
hg19utr3_NM_005602_UTR3	283	17	0.3179	aatatat	tat	atatatt	1.9145	0.1661	283	chr3:170150826-170150843	aatatattatatatatt
hg19utr3_NM_001030007_UTR3	401	17	0.3177	actgtat	tga	atacagt	1751.9665	0.0002	1562	chr16:71765382-71765399	ACTGTATTGAATACAGT
hg19utr3_NM_001128_UTR3	401	17	0.3177	actgtat	tga	atacagt	1751.9665	0.0002	1562	chr16:71765382-71765399	ACTGTATTGAATACAGT
hg19utr3_NM_003162_UTR3	401	15	0.3177	tttcag	tga	ctgaaa	57.9143	0.0055	908	chr2:37075676-37075691	TTTCAGTGACTGAAA
hg19utr3_NM_001190476_UTR3	401	15	0.3177	ttatcc	tag	ggataa	153.4102	0.0021	526	chr16:3421275-3421290	TTATCCTAGGGATAA
hg19utr3_NM_006056_UTR3	138	15	0.3177	ttccct	cag	agggaa	8884.6453	0	138	chr2:232389601-232389616	TTCCCTCAGAGGGAA
hg19utr3_NM_001159587_UTR3	401	15	0.3175	attata	tat	tataat	0.3209	0.9893	3051	chr6:74536407-74536422	ATTATATATTATAAT
hg19utr3_NM_001159588_UTR3	401	15	0.3175	attata	tat	tataat	0.3209	0.9893	3051	chr6:74536407-74536422	ATTATATATTATAAT
hg19utr3_NM_133493_UTR3	401	15	0.3175	attata	tat	tataat	0.3209	0.9893	3051	chr6:74536407-74536422	ATTATATATTATAAT
hg19utr3_NM_001503_UTR3	212	15	0.3175	agcaga	cat	tctgct	10450.8478	0	212	chr6:24429033-24429048	AGCAGACATTCTGCT
hg19utr3_NM_001077637_UTR3	401	17	0.3174	aagcagt	tat	actgctt	32563.5342	0	1953	chr2:132118559-132118576	AAGCAGTTATACTGCTT
hg19utr3_NM_006895_UTR3	133	17	0.317	tccaata	cat	tattgga	2060.8065	0.0002	133	chr2:138771832-138771849	TCCAATACATTATTGGA
hg19utr3_NM_001171137_UTR3	401	19	0.3164	atatatga	caa	tcatatat	661.3894	0.0005	3460	chr9:125884397-125884416	ATATATGACAATCATATAT
hg19utr3_NM_018387_UTR3	401	19	0.3164	atatatga	caa	tcatatat	661.3894	0.0005	3460	chr9:125884397-125884416	ATATATGACAATCATATAT
hg19utr3_NM_032193_UTR3	401	15	0.3164	tggtgc	tgg	gcacca	119350.1518	0	438	chr11:65486801-65486816	TGGTGCTGGGCACCA
hg19utr3_NM_001105251_UTR3	401	19	0.3164	tgtttttg	tat	caaaaaca	777.9804	0.0004	1220	chr5:79774415-79774434	TGTTTTTGTATCAAAAACA
hg19utr3_NM_014733_UTR3	401	19	0.3164	tgtttttg	tat	caaaaaca	777.9804	0.0004	1220	chr5:79774415-79774434	TGTTTTTGTATCAAAAACA
hg19utr3_NM_004621_UTR3	401	15	0.3163	tcatct	taa	agatga	406.3712	0.0008	1205	chr11:101322466-101322481	TCATCTTAAAGATGA
hg19utr3_NM_012302_UTR3	373	15	0.3162	ttgtat	tat	atacaa	7.0168	0.0451	373	chr1:82457201-82457216	TTGTATTATATACAA
hg19utr3_NM_003885_UTR3	401	15	0.3162	aaaatg	tgc	catttt	1	0.3162	2399	chr17:30817960-30817975	AAAATGTGCCATTTT
hg19utr3_NM_001002258_UTR3	401	15	0.3161	tcaaga	tgg	tcttga	293.6974	0.0011	406	chr2:176042595-176042610	TCAAGATGGTCTTGA
hg19utr3_NM_001190329_UTR3	401	15	0.3161	tcaaga	tgg	tcttga	293.6974	0.0011	1171	chr2:176042595-176042610	TCAAGATGGTCTTGA
hg19utr3_NM_001689_UTR3	401	15	0.3161	tcaaga	tgg	tcttga	293.6974	0.0011	406	chr2:176042595-176042610	TCAAGATGGTCTTGA
hg19utr3_NM_172070_UTR3	401	17	0.3159	tacagta	cat	tactgta	2424.0895	0.0001	2158	chr2:170940510-170940527	TACAGTACATTACTGTA
hg19utr3_NM_001204344_UTR3	401	17	0.3159	tgtttta	tgt	taaaaca	21.8634	0.0145	5615	chr9:117547100-117547117	TGTTTTATGTTAAAACA
hg19utr3_NM_005118_UTR3	401	17	0.3159	tgtttta	tgt	taaaaca	21.8634	0.0145	5615	chr9:117547100-117547117	TGTTTTATGTTAAAACA
hg19utr3_NM_014367_UTR3	21	15	0.3149	ggattt	tga	aaatcc	80.1325	0.0039	21	chr3:122128698-122128713	GGATTTTGAAAATCC
hg19utr3_NM_001003681_UTR3	401	15	0.3146	aaaaat	cac	attttt	0.0633	4.9707	2132	chr22:35691775-35691790	AAAAATCACATTTTT
hg19utr3_NM_153371_UTR3	401	15	0.3145	agcaat	tgt	attgct	180.4537	0.0017	1688	chr13:28120769-28120784	AGCAATTGTATTGCT
hg19utr3_NM_004115_UTR3	401	15	0.314	aggcct	tgt	aggcct	316148.8142	0	904	chr13:102374262-102374277	AGGCCTTGTAGGCCT
hg19utr3_NM_175929_UTR3	401	15	0.314	aggcct	tgt	aggcct	316148.8142	0	904	chr13:102374262-102374277	AGGCCTTGTAGGCCT
hg19utr3_NM_001012264_UTR3	331	15	0.3138	gaggcc	cag	ggcctc	2609396.948	0	331	chr14:21501631-21501646	GAGGCCCAGGGCCTC
hg19utr3_NM_001256121_UTR3	401	15	0.3135	atgtga	caa	tcacat	293.6974	0.0011	2263	chr1:33323901-33323916	ATGTGACAATCACAT
hg19utr3_NM_022753_UTR3	401	15	0.3135	atgtga	caa	tcacat	293.6974	0.0011	2263	chr1:33323901-33323916	ATGTGACAATCACAT
hg19utr3_NM_178566_UTR3	401	15	0.3134	taaaat	taa	atttta	0.1212	2.5864	1101	chr9:14617848-14617863	taaaattaaatttta
hg19utr3_NM_017588_UTR3	401	15	0.3133	aggagc	caa	gctcct	165137.5497	0	901	chr9:137024015-137024030	AGGAGCCAAGCTCCT
hg19utr3_NM_052821_UTR3	401	15	0.3133	aggagc	caa	gctcct	165137.5497	0	901	chr9:137024015-137024030	AGGAGCCAAGCTCCT
hg19utr3_NM_182633_UTR3	134	15	0.313	tgagac	tga	gtctca	5458.9083	0.0001	134	chr7:56007832-56007847	tgagactgagtctca
hg19utr3_NM_017892_UTR3	401	17	0.313	atcccat	caa	atgggat	73331.182	0	2154	chr2:153510649-153510666	ATCCCATCAAATGGGAT
hg19utr3_NM_002294_UTR3	401	15	0.3128	atacct	tat	aggtat	345.4709	0.0009	1893	chrX:119563270-119563285	ataccttataggtat
hg19utr3_NM_001099678_UTR3	401	15	0.3125	tgagac	tgt	gtctca	5458.9083	0.0001	3421	chr3:120046611-120046626	tgagactgtgtctca
hg19utr3_NM_001142733_UTR3	379	15	0.3122	actata	tat	tatagt	13.4333	0.0232	379	chr3:57303275-57303290	ACTATATATTATAGT
hg19utr3_NM_130387_UTR3	379	15	0.3122	actata	tat	tatagt	13.4333	0.0232	379	chr3:57303275-57303290	ACTATATATTATAGT
hg19utr3_NM_020338_UTR3	401	17	0.3121	tgtacat	cgt	atgtaca	1751.9665	0.0002	3481	chr10:81075986-81076003	TGTACATCGTATGTACA
hg19utr3_NM_007033_UTR3	401	15	0.312	aatata	tat	tatatt	0.3209	0.9723	609	chr1:2335171-2335186	aatatatattatatt
hg19utr3_NM_001168724_UTR3	177	15	0.312	gcttaa	taa	ttaagc	80.1325	0.0039	177	chr11:87032551-87032566	GCTTAATAATTAAGC
hg19utr3_NM_022918_UTR3	177	15	0.312	gcttaa	taa	ttaagc	80.1325	0.0039	177	chr11:87032551-87032566	GCTTAATAATTAAGC
hg19utr3_NM_000125_UTR3	401	15	0.3119	atttga	tgt	tcaaat	5.0712	0.0615	4278	chr6:152424378-152424393	ATTTGATGTTCAAAT
hg19utr3_NM_001122740_UTR3	401	15	0.3119	atttga	tgt	tcaaat	5.0712	0.0615	4278	chr6:152424378-152424393	ATTTGATGTTCAAAT
hg19utr3_NM_001122741_UTR3	401	15	0.3119	atttga	tgt	tcaaat	5.0712	0.0615	4278	chr6:152424378-152424393	ATTTGATGTTCAAAT
hg19utr3_NM_001122742_UTR3	401	15	0.3119	atttga	tgt	tcaaat	5.0712	0.0615	4278	chr6:152424378-152424393	ATTTGATGTTCAAAT
hg19utr3_NM_001198850_UTR3	401	17	0.3118	agtttta	tga	taaaact	21.8634	0.0143	1650	chr1:42643714-42643731	AGTTTTATGATAAAACT
hg19utr3_NM_001198851_UTR3	401	17	0.3118	agtttta	tga	taaaact	21.8634	0.0143	1650	chr1:42643714-42643731	AGTTTTATGATAAAACT
hg19utr3_NM_001198852_UTR3	401	17	0.3118	agtttta	tga	taaaact	21.8634	0.0143	1650	chr1:42643714-42643731	AGTTTTATGATAAAACT
hg19utr3_NM_014947_UTR3	401	17	0.3118	agtttta	tga	taaaact	21.8634	0.0143	1650	chr1:42643714-42643731	AGTTTTATGATAAAACT
hg19utr3_NM_001003681_UTR3	401	17	0.3116	taaaaat	cac	attttta	0.5223	0.5966	2131	chr22:35691774-35691791	TAAAAATCACATTTTTA
hg19utr3_NM_001164479_UTR3	401	15	0.3116	agaatg	tga	cattct	80.1325	0.0039	1137	chr5:126382210-126382225	AGAATGTGACATTCT
hg19utr3_NM_001242506_UTR3	401	15	0.3112	tgatgt	tga	acatca	293.6974	0.0011	1975	chr9:74865232-74865247	TGATGTTGAACATCA
hg19utr3_NM_001242507_UTR3	401	15	0.3112	tgatgt	tga	acatca	293.6974	0.0011	1975	chr9:74865232-74865247	TGATGTTGAACATCA
hg19utr3_NM_004293_UTR3	401	15	0.3112	tgatgt	tga	acatca	293.6974	0.0011	1975	chr9:74865232-74865247	TGATGTTGAACATCA
hg19utr3_NM_021648_UTR3	401	15	0.3109	agctcc	cag	ggagct	165137.5497	0	820	chr6:116573092-116573107	AGCTCCCAGGGAGCT
hg19utr3_NM_001003681_UTR3	401	19	0.3104	ttaaaaat	cac	atttttaa	2.2519	0.1378	2130	chr22:35691773-35691792	TTAAAAATCACATTTTTAA
hg19utr3_NM_015691_UTR3	360	17	0.3104	ttttcct	tga	aggaaaa	777.9804	0.0004	360	chrX:10109900-10109917	TTTTCCTTGAAGGAAAA
hg19utr3_NM_003162_UTR3	401	17	0.3103	ttttcag	tga	ctgaaaa	249.6828	0.0012	907	chr2:37075675-37075692	TTTTCAGTGACTGAAAA
hg19utr3_NM_001025369_UTR3	380	17	0.3103	atatata	tat	tatatat	3.6651	0.0847	380	chr6:43752662-43752679	atatatatattatatat
hg19utr3_NM_001171627_UTR3	380	17	0.3103	atatata	tat	tatatat	3.6651	0.0847	380	chr6:43752662-43752679	atatatatattatatat
hg19utr3_NM_001025369_UTR3	379	19	0.3102	tatatata	tat	tatatata	30.251	0.0103	379	chr6:43752661-43752680	tatatatatattatatata
hg19utr3_NM_001171627_UTR3	379	19	0.3102	tatatata	tat	tatatata	30.251	0.0103	379	chr6:43752661-43752680	tatatatatattatatata
hg19utr3_NM_001008239_UTR3	401	15	0.3097	agccat	tgt	atggct	8884.6453	0	3532	chr18:43846612-43846627	AGCCATTGTATGGCT
hg19utr3_NM_145055_UTR3	401	15	0.3097	agccat	tgt	atggct	8884.6453	0	3532	chr18:43846612-43846627	AGCCATTGTATGGCT
hg19utr3_NM_004961_UTR3	251	15	0.3094	agcatc	cgt	gatgct	4640.8162	0.0001	251	chrX:151122907-151122922	AGCATCCGTGATGCT
hg19utr3_NM_001113434_UTR3	401	15	0.3093	tccagt	cac	actgga	10450.8478	0	5108	chr17:21433438-21433453	TCCAGTCACACTGGA
hg19utr3_NM_020312_UTR3	401	17	0.3092	tctcagg	tgt	cctgaga	985080.1521	0	468	chr16:57495003-57495020	TCTCAGGTGTCCTGAGA
hg19utr3_NM_001008711_UTR3	241	15	0.3092	ttttct	cga	agaaaa	3.6651	0.0844	241	chr8:30428220-30428235	TTTTCTCGAAGaaaa
hg19utr3_NM_012397_UTR3	401	17	0.3091	aaacagt	caa	actgttt	661.3894	0.0005	1463	chr18:61266059-61266076	aaacagtcaaactgttt
hg19utr3_NM_001142645_UTR3	401	15	0.3091	tgattc	tga	gaatca	130.4196	0.0024	1259	chr2:191372641-191372656	TGATTCTGAGAATCA
hg19utr3_NM_152734_UTR3	401	15	0.309	taaagt	tgt	acttta	5.0712	0.0609	4209	chr6:36895425-36895440	TAAAGTTGTACTTTA
hg19utr3_NM_175747_UTR3	401	15	0.3084	tccttg	taa	caagga	2851.4127	0.0001	690	chr6:137813784-137813799	TCCTTGTAACAAGGA
hg19utr3_NM_004822_UTR3	401	15	0.3079	tcatac	caa	gtatga	180.4537	0.0017	1629	chr17:9144913-9144928	TCATACCAAGTATGA
hg19utr3_NM_000663_UTR3	401	15	0.3079	tactga	cgc	tcagta	406.3712	0.0008	2858	chr16:8878144-8878159	TACTGACGCTCAGTA
hg19utr3_NM_001127448_UTR3	401	15	0.3079	tactga	cgc	tcagta	406.3712	0.0008	2858	chr16:8878144-8878159	TACTGACGCTCAGTA
hg19utr3_NM_020686_UTR3	401	15	0.3079	tactga	cgc	tcagta	406.3712	0.0008	2858	chr16:8878144-8878159	TACTGACGCTCAGTA
hg19utr3_NM_001033756_UTR3	297	19	0.3078	tatatata	tat	tatatata	30.251	0.0102	297	chr6:43752661-43752680	tatatatatattatatata
hg19utr3_NM_001171629_UTR3	297	19	0.3078	tatatata	tat	tatatata	30.251	0.0102	297	chr6:43752661-43752680	tatatatatattatatata
hg19utr3_NM_001033756_UTR3	298	17	0.3077	atatata	tat	tatatat	3.6651	0.084	298	chr6:43752662-43752679	atatatatattatatat
hg19utr3_NM_001171629_UTR3	298	17	0.3077	atatata	tat	tatatat	3.6651	0.084	298	chr6:43752662-43752679	atatatatattatatat
hg19utr3_NM_001098833_UTR3	401	17	0.3075	tgcccct	cac	aggggca	67107143.74	0	597	chr17:42271017-42271034	TGCCCCTCACAGGGGCA
hg19utr3_NM_020218_UTR3	401	17	0.3075	tgcccct	cac	aggggca	67107143.74	0	597	chr17:42271017-42271034	TGCCCCTCACAGGGGCA
hg19utr3_NM_017444_UTR3	401	17	0.3073	tttcatg	tgt	catgaaa	345.4709	0.0009	1811	chr8:141527156-141527173	tttcatgtgtcatgaaa
hg19utr3_NM_004507_UTR3	401	15	0.3067	acatta	tat	taatgt	7.0168	0.0437	1264	chr7:48003674-48003689	ACATTATATTAATGT
hg19utr3_NM_001145649_UTR3	401	19	0.3067	agtatata	cac	tatatact	661.3894	0.0005	835	chr19:37036914-37036933	agtatatacactatataCT
hg19utr3_NM_001145650_UTR3	401	19	0.3067	agtatata	cac	tatatact	661.3894	0.0005	835	chr19:37036914-37036933	agtatatacactatataCT
hg19utr3_NM_020951_UTR3	401	19	0.3067	agtatata	cac	tatatact	661.3894	0.0005	835	chr19:37036914-37036933	agtatatacactatataCT
hg19utr3_NM_032788_UTR3	401	19	0.3066	ttggtgga	tgt	tccaccaa	9563824.364	0	669	chr2:95814339-95814358	TTGGTGGATGTTCCACCAA
hg19utr3_NM_020474_UTR3	401	15	0.3064	aaaagg	taa	cctttt	35.5837	0.0086	1391	chr18:33291124-33291139	AAAAGGTAACCTTTT
hg19utr3_NM_015227_UTR3	401	15	0.3063	tggggt	tgg	acccca	316148.8142	0	1878	chr21:46685473-46685488	TGGGGTTGGACCCCA
hg19utr3_NM_003188_UTR3	401	15	0.3061	taatta	cat	taatta	0.232	1.3197	2423	chr6:91223782-91223797	TAATTACATTAATTA
hg19utr3_NM_145331_UTR3	401	15	0.3061	taatta	cat	taatta	0.232	1.3197	2423	chr6:91223782-91223797	TAATTACATTAATTA
hg19utr3_NM_145332_UTR3	401	15	0.3061	taatta	cat	taatta	0.232	1.3197	2571	chr6:91223782-91223797	TAATTACATTAATTA
hg19utr3_NM_145333_UTR3	401	15	0.3061	taatta	cat	taatta	0.232	1.3197	2571	chr6:91223782-91223797	TAATTACATTAATTA
hg19utr3_NM_006260_UTR3	401	15	0.3061	agccac	tgc	gtggct	119350.1518	0	3643	chr13:96446926-96446941	AGCCACTGCGTGGCT
hg19utr3_NM_001185056_UTR3	282	19	0.3059	aaatatat	tat	atatattt	8.2537	0.0371	282	chr3:170150825-170150844	aaatatattatatatattt
hg19utr3_NM_005602_UTR3	282	19	0.3059	aaatatat	tat	atatattt	8.2537	0.0371	282	chr3:170150825-170150844	aaatatattatatatattt
hg19utr3_NM_018154_UTR3	401	15	0.3055	ttttta	tat	taaaaa	0.0876	3.4893	897	chr19:14230359-14230374	TTTTTATATTAAAAA
hg19utr3_NM_001199583_UTR3	401	15	0.3054	tcccag	cac	ctggga	140389.4285	0	2075	chr6:34502381-34502396	TCCCAGCACCTGGGA
hg19utr3_NM_020804_UTR3	401	15	0.3054	tcccag	cac	ctggga	140389.4285	0	2075	chr6:34502381-34502396	TCCCAGCACCTGGGA
hg19utr3_NM_178566_UTR3	401	17	0.3044	ttaaaat	taa	attttaa	0.5223	0.5828	1100	chr9:14617847-14617864	ttaaaattaaattttaa
hg19utr3_NM_001033756_UTR3	299	15	0.3037	tatata	tat	tatata	0.6144	0.4943	299	chr6:43752663-43752678	tatatatattatata
hg19utr3_NM_001171629_UTR3	299	15	0.3037	tatata	tat	tatata	0.6144	0.4943	299	chr6:43752663-43752678	tatatatattatata
hg19utr3_NM_001025366_UTR3	364	17	0.3036	atatata	tat	tatatat	3.6651	0.0828	364	chr6:43752662-43752679	atatatatattatatat
hg19utr3_NM_001025367_UTR3	364	17	0.3036	atatata	tat	tatatat	3.6651	0.0828	364	chr6:43752662-43752679	atatatatattatatat
hg19utr3_NM_001025368_UTR3	364	17	0.3036	atatata	tat	tatatat	3.6651	0.0828	364	chr6:43752662-43752679	atatatatattatatat
hg19utr3_NM_001025370_UTR3	364	17	0.3036	atatata	tat	tatatat	3.6651	0.0828	364	chr6:43752662-43752679	atatatatattatatat
hg19utr3_NM_001171622_UTR3	364	17	0.3036	atatata	tat	tatatat	3.6651	0.0828	364	chr6:43752662-43752679	atatatatattatatat
hg19utr3_NM_001171623_UTR3	364	17	0.3036	atatata	tat	tatatat	3.6651	0.0828	364	chr6:43752662-43752679	atatatatattatatat
hg19utr3_NM_001171624_UTR3	364	17	0.3036	atatata	tat	tatatat	3.6651	0.0828	364	chr6:43752662-43752679	atatatatattatatat
hg19utr3_NM_001171625_UTR3	364	17	0.3036	atatata	tat	tatatat	3.6651	0.0828	364	chr6:43752662-43752679	atatatatattatatat
hg19utr3_NM_001171626_UTR3	364	17	0.3036	atatata	tat	tatatat	3.6651	0.0828	364	chr6:43752662-43752679	atatatatattatatat
hg19utr3_NM_001171628_UTR3	364	17	0.3036	atatata	tat	tatatat	3.6651	0.0828	364	chr6:43752662-43752679	atatatatattatatat
[truncated: 6,138 more rows]
