# Supplementary material for: Identification of new high affinity targets for Roquin based on structural conservation
Source: Nucleic Acids Res. 2018 Oct 8;46(22):12109–25. doi: 10.1093/nar/gky908 (PMC6294493; doi:10.1093/nar/gky908)
Supplement: Supplementary Data [file gky908_supplemental_files.zip › Supplementary Table 6.xlsx]

## Sheet: all
chr	start	end	strand	motif_length	descr_h5	descr_ss	descr_h3	folding_prob	symbol	RefSeqID	motif_position	U_triloop	AU_rich_stem	purine_stack	closing_bp	conservation	hg19	ponTro4	mm9	canFam2	bosTau2
chr22	40727668	40727682	0	15	tttttt	caa	aaaaaa	1.3255e-05	TNRC6B	NM_001024843	8424	V	1	6	u-a	0	na	na	na	na	na
chr9	123618950	123618966	0	15	ttccct	caa	agggaa	0.00366498	PHF19	NM_015651	1254	V	0.5	6	u-a	0	na	na	na	na	na
chr8	131064986	131065002	0	15	tttttt	caa	aaaaaa	0.0134326	ASAP1	NM_001247996	1973	V	1	6	u-a	0	na	na	na	na	na
chr3	71004661	71004677	0	15	ttttct	caa	agaaaa	0.0213538	FOXP1	NM_001244808	3719	V	0.833333	6	u-a	0	na	na	na	na	na
chr8	139601061	139601077	0	15	tttctt	caa	aagaaa	0.0965707	COL22A1	NM_152888	417	V	0.833333	6	u-a	0	na	na	na	na	na
chr21	28208759	28208775	0	15	tccttc	caa	gaagga	0.123584	ADAMTS1	NM_006988	1121	V	0.5	6	c-g	tolerated	TCCTTCTTGGAAGGA	TCCTTCTCGGAAGGA	TCCTTCTTAGAAGGA	TCCTTCTTGGAAGGA	TCCTTCTTAGAAGGA
chr8	22277732	22277746	0	15	ttctct	caa	agagaa	0.133611	SLC39A14	NM_001128431	522	V	0.666667	6	u-a	0	na	na	na	na	na
chr6	112422624	112422638	0	15	tttttc	caa	gaaaaa	0.281161	FAM229B	NM_001033564	635	V	0.833333	6	c-g	0	na	na	na	na	na
chr11	128682753	128682767	0	15	tcttcc	caa	ggaaga	0.43527	FLI1	NM_001167681	1871	V	0.5	6	c-g	0	na	na	na	na	na
chr6	43491327	43491345	0	15	cttttc	caa	gaaaag	0.925448	XPO5	NM_020750	259	V	0.666667	6	c-g	0	na	na	na	na	na
chr8	95804377	95804391	0	15	atttct	caa	agaaat	2.46632e-05	DPY19L4	NM_181787	2240	V	0.833333	5	u-a	0	na	na	na	na	na
chr4	74441222	74441238	0	15	attttt	caa	aaaaat	7.92674e-05	RASSF6	NM_001270391	712	V	1	5	u-a	0	na	na	na	na	na
chr2	145146084	145146100	0	15	tttttg	caa	caaaaa	0.000232723	ZEB2	NM_001171653	916	V	0.833333	5	g-c	exact	TTT---TTGTTGC-----------------AAA-AA	TTT---TTGTTGC-----------------AAA-AA	TTT---TTGTTGC-----------------AAA-AA	TTTTTGTTGTTGC-----------------AAA-AA	TTT---TTGTTGC-----------------AAA-AA
chr8	96168883	96168897	0	15	ttttta	caa	taaaaa	0.0165018	PLEKHF2	NM_024613	1862	V	1	5	a-u	0	na	na	na	na	na
chr1	233518912	233518926	0	15	tttttg	caa	caaaaa	0.0185376	MAP3K21	NM_032435	456	V	0.833333	5	g-c	0	na	na	na	na	na
chr2	233547454	233547468	0	15	tcttta	caa	taaaga	0.0400937	EFHD1	NM_001243252	1026	V	0.833333	5	a-u	0	na	na	na	na	na
chr12	53873548	53873562	0	15	attttt	caa	aaaaat	0.0406465	PCBP2	NM_001098620	323	V	1	5	u-a	exact	ATTTTTC----AA-AAAAAT	ATTTTTC----AA-AAAAAT	ATTTTTCAAAAAA-AAAAAT	ATTTTTC----AA-AAAAAT	ATTTTTC----AA-AAAAAT
chr8	59496300	59496316	0	15	attttc	caa	gaaaat	0.165134	NSMAF	NM_001144772	347	V	0.833333	5	c-g	0	na	na	na	na	na
chr16	2044240	2044254	0	15	tcttta	caa	taaaga	0.169779	SYNGR3	NM_004209	1168	V	0.833333	5	a-u	exact	TCTTTACAAT-AAAGA	TCTTTACAAT-AAAGA	TCTTTACAAT-AAAGA	TCTTTACAATAAAAGA	TCTTTACAAT-AAAGA
chr8	124164359	124164373	0	15	ttttta	caa	taaaaa	0.184433	TBC1D31	NM_001145088	181	V	1	5	a-u	0	na	na	na	na	na
chr6	42069847	42069863	0	15	actttt	caa	aaaagt	0.222976	C6orf132	NM_001164446	1634	V	0.833333	5	u-a	0	na	na	na	na	na
chr17	8191428	8191444	0	15	accttc	caa	gaaggt	0.279462	SLC25A35	NM_201520	1488	V	0.5	5	c-g	0	na	na	na	na	na
chr3	119543716	119543732	0	15	actctc	caa	gagagt	0.403377	GSK3B	NM_001146156	1901	V	0.5	5	c-g	0	na	na	na	na	na
chr2	26532162	26532178	0	15	gctttc	caa	gaaagc	0.978459	ADGRF3	NM_001145169	210	V	0.5	5	c-g	0	na	na	na	na	na
chr15	66187797	66187813	0	15	aatttt	caa	aaaatt	0.00174582	MEGF11	NM_032445	2457	V	1	4	u-a	0	na	na	na	na	na
chr4	89617062	89617078	0	15	tatttt	caa	aaaata	0.0100469	NAP1L5	NM_153757	1277	V	1	4	u-a	0	na	na	na	na	na
chr12	75893770	75893784	0	15	ttttac	caa	gtaaaa	0.0712874	GLIPR1	NM_006851	1013	V	0.833333	4	c-g	0	na	na	na	na	na
chr6	43418100	43418116	0	15	ttttat	caa	ataaaa	0.0869175	DLK2	NM_023932	159	V	1	4	u-a	0	na	na	na	na	na
chr1	224349270	224349284	0	15	tatttt	caa	aaaata	0.094356	FBXO28	NM_015176	3823	V	1	4	u-a	0	na	na	na	na	na
chr5	149362457	149362471	0	15	tgcttt	caa	aaagca	0.272629	SLC26A2	NM_000112	1082	V	0.666667	4	u-a	0	na	na	na	na	na
chr6	70099078	70099092	0	15	agtttt	caa	aaaact	0.287256	ADGRB3	NM_001704	296	V	0.833333	4	u-a	exact	AGTTTT-------CAAAA--A--ACT	AGTTTT-------CAAAA--A--ACT	AGTTTT-------CAGAA--A--ACT	AGTTTT-------CAAAA--A--ACT	AGTTTT-------CAAAA--A--ACT
chr6	163992285	163992299	0	15	tgccct	caa	agggca	0.293395	QKI	NM_006775	544	V	0.333333	4	u-a	0	na	na	na	na	na
chr12	65090290	65090304	0	15	aattcc	caa	ggaatt	0.303021	RASSF3	NM_178169	1599	V	0.666667	4	c-g	exact	AATTCCCAAGGAATT	AATTCCCAAGGAATT	AATTCCCAAGGAATT	AATTCCCAAGGAATT	AATTCCCAAGGAATT
chr2	153510647	153510663	0	15	tcccat	caa	atggga	0.331644	PRPF40A	NM_017892	2155	V	0.5	4	u-a	0	na	na	na	na	na
chr9	116818846	116818860	0	15	gtttta	caa	taaaac	0.363387	ZNF618	NM_133374	6400	V	0.833333	4	a-u	exact	GTTTTACAATAAAAC	GTTTTACAATAAAAC	GTTTTACAATAAAAC	GTTTTACAATAAAAC	GTTTTACAATAAAAC
chr16	86613552	86613566	0	15	tcccag	caa	ctggga	0.407679	FOXL1	NM_005250	186	V	0.333333	4	g-c	0	na	na	na	na	na
chr4	74862984	74863000	0	15	tatttc	caa	gaaata	0.409084	CXCL5	NM_002994	352	V	0.833333	4	c-g	0	na	na	na	na	na
chr2	38294236	38294250	0	15	ttttac	caa	gtaaaa	0.426546	RMDN2	NM_144713	104	V	0.833333	4	c-g	0	na	na	na	na	na
chr10	119308995	119309009	0	15	tacttc	caa	gaagta	0.430911	EMX2	NM_004098	1253	V	0.666667	4	c-g	exact	TACTTCCAAGAAGTA	TACTTCCAAGAAGTA	TACTTCCAAGAAGTA	TACTTCCAAGAAGTA	TACTTCCAAGAAGTA
chr4	159589576	159589592	0	15	gcccca	caa	tggggc	0.65826	C4orf46	NM_001008393	1171	V	0.166667	4	a-u	0	na	na	na	na	na
chr14	55256623	55256637	0	15	gattct	caa	agaatc	0.773898	SAMD4A	NM_001161576	962	V	0.666667	4	u-a	0	na	na	na	na	na
chr2	14775479	14775493	0	15	gatttc	caa	gaaatc	0.800827	FAM84A	NM_145175	498	V	0.666667	4	c-g	0	na	na	na	na	na
chrX	118722642	118722658	0	15	aagttt	caa	aaactt	7.28285e-05	NKRF	NM_001173487	655	V	0.833333	3	u-a	0	na	na	na	na	na
chr17	59944414	59944430	0	15	aaatct	caa	agattt	0.000563251	INTS2	NM_020748	486	V	0.833333	3	u-a	0	na	na	na	na	na
chr12	85277481	85277497	0	15	acactt	caa	aagtgt	0.00211017	SLC6A15	NM_018057	25	V	0.666667	3	u-a	0	na	na	na	na	na
chr2	158387078	158387094	0	15	aatcta	caa	tagatt	0.00441686	ACVR1C	NM_001111031	3334	V	0.833333	3	a-u	0	na	na	na	na	na
chr17	18231216	18231232	0	15	atattt	caa	aaatat	0.00467896	SHMT1	NM_148918	830	V	1	3	u-a	tolerated	ATATTTTTGAAATAT	ATATTTTTGAAATAT	ATATTTTTAAAATAT	ATATTTTTGAAATAT	ATATTTTTGAAATAT
chr3	110855131	110855145	0	15	atattt	caa	aaatat	0.0106976	NECTIN3	NM_015480	2070	V	1	3	u-a	0	na	na	na	na	na
chr14	100744447	100744461	0	15	atactt	caa	aagtat	0.0308129	YY1	NM_003403	511	V	0.833333	3	u-a	exact	ATAC---TTCAAAAGTA-T	ATAC---TTCAAAAGTA-T	ATAC---TTCAAAAGTATT	ATAC---TTCAAAAGTA-T	ATAC---TTCAAAAGTA-T
chr8	67772036	67772050	0	15	tttaaa	caa	tttaaa	0.037352	SGK3	NM_001033578	221	V	1	3	a-u	0	na	na	na	na	na
chr7	112459368	112459384	0	15	ttgttt	caa	aaacaa	0.067268	BMT2	NM_152556	2413	V	0.833333	3	u-a	0	na	na	na	na	na
chr2	31750092	31750108	0	15	aagttt	caa	aaactt	0.1191	SRD5A2	NM_000348	1156	V	0.833333	3	u-a	0	na	na	na	na	na
chr7	103002545	103002559	0	15	tattta	caa	taaata	0.131211	PSMC2	NM_001204453	7	V	1	3	a-u	0	na	na	na	na	na
chr7	22158579	22158595	0	15	atgttt	caa	aaacat	0.135114	RAPGEF5	NM_012294	3427	V	0.833333	3	u-a	0	na	na	na	na	na
chr10	97818253	97818267	0	15	atattt	caa	aaatat	0.135298	CCNJ	NM_001134375	256	V	1	3	u-a	0	na	na	na	na	na
chrX	24004188	24004204	0	15	tgattt	caa	aaatca	0.149525	KLHL15	NM_030624	1832	V	0.833333	3	u-a	0	na	na	na	na	na
chr6	158617551	158617565	0	15	agattt	caa	aaatct	0.159365	GTF2H5	NM_207118	4363	V	0.833333	3	u-a	0	na	na	na	na	na
chr13	39458142	39458156	0	15	ttattc	caa	gaataa	0.163759	FREM2	NM_207361	3219	V	0.833333	3	c-g	0	na	na	na	na	na
chr22	23504187	23504201	0	15	tccagg	caa	cctgga	0.199716	RAB36	NM_004914	437	V	0.333333	3	g-c	0	na	na	na	na	na
chr16	69944126	69944140	0	15	tttatt	caa	aataaa	0.208209	WWP2	NM_001270455	1370	V	1	3	u-a	0	na	na	na	na	na
chr5	130540052	130540066	0	15	tttaaa	caa	tttaaa	0.215592	LYRM7	NM_181705	4759	V	1	3	a-u	0	na	na	na	na	na
chr2	239357720	239357734	0	15	tccaaa	caa	tttgga	0.235361	ASB1	NM_001040445	2569	V	0.666667	3	a-u	0	na	na	na	na	na
chr7	92088174	92088188	0	15	tttaaa	caa	tttaaa	0.236554	GATAD1	NM_021167	2299	V	1	3	a-u	0	na	na	na	na	na
chr4	74862418	74862434	0	15	ttcaaa	caa	tttgaa	0.239075	CXCL5	NM_002994	918	V	0.833333	3	a-u	0	na	na	na	na	na
chr1	95662227	95662241	0	15	aaatct	caa	agattt	0.331377	TMEM56	NM_001199679	4804	V	0.833333	3	u-a	0	na	na	na	na	na
chr5	156191191	156191205	0	15	ttatct	caa	agataa	0.356575	SGCD	NM_000337	4791	V	0.833333	3	u-a	0	na	na	na	na	na
chr19	1471041	1471057	0	15	cgaccc	caa	gggtcg	0.43342	APC2	NM_005883	830	V	0.166667	3	c-g	0	na	na	na	na	na
chr5	14508730	14508744	0	15	tctgcc	caa	ggcaga	0.439	TRIO	NM_007118	200	V	0.333333	3	c-g	0	na	na	na	na	na
chr1	227845522	227845536	0	15	gaatct	caa	agattc	0.479672	ZNF678	NM_178549	1994	V	0.666667	3	u-a	0	na	na	na	na	na
chr1	33066410	33066424	0	15	gtgttt	caa	aaacac	0.549181	ZBTB8A	NM_001040441	391	V	0.666667	3	u-a	0	na	na	na	na	na
chr4	184237637	184237651	0	15	gctcat	caa	atgagc	0.611006	WWC2	NM_024949	756	V	0.5	3	u-a	0	na	na	na	na	na
chr6	36653613	36653627	0	15	gggcct	caa	aggccc	0.749635	CDKN1A	NM_000389	37	V	0.166667	3	u-a	0	na	na	na	na	na
chr5	132203342	132203356	0	15	gtgtct	caa	agacac	0.809548	UQCRQ	NM_014402	69	V	0.5	3	u-a	0	na	na	na	na	na
chr8	37612056	37612070	0	15	gctcag	caa	ctgagc	0.94215	ERLIN2	NM_007175	424	V	0.333333	3	g-c	0	na	na	na	na	na
chr2	224622976	224622992	0	15	ataatt	caa	aattat	4.76162e-05	AP1S3	NM_001039569	438	V	1	2	u-a	0	na	na	na	na	na
chr9	74969148	74969164	0	15	ttaaaa	caa	ttttaa	0.000420603	ZFAND5	NM_001102420	1703	V	1	2	a-u	0	na	na	na	na	na
chr6	24704800	24704814	0	15	aacatt	caa	aatgtt	0.000973685	ACOT13	NM_001160094	2958	V	0.833333	2	u-a	0	na	na	na	na	na
chr2	162092300	162092314	0	15	ataatt	caa	aattat	0.00284394	TANK	NM_001199135	272	V	1	2	u-a	0	na	na	na	na	na
chr3	169805423	169805439	0	15	atatta	caa	taatat	0.00568168	PHC3	NM_024947	9577	V	1	2	a-u	exact	atattattg----t-aatat	atattattg----t-aatat	ATATTATTG----T-AATAT	atattattg----t-aatat	atattattg----t-aatat
chr10	78637036	78637052	0	15	ttaaaa	caa	ttttaa	0.0130039	KCNMA1	NM_001014797	573	V	1	2	a-u	0	na	na	na	na	na
chr19	20805617	20805633	0	15	ttaatt	caa	aattaa	0.0179944	ZNF626	NM_001076675	1461	V	1	2	u-a	0	na	na	na	na	na
chr1	146629199	146629215	0	15	aagatt	caa	aatctt	0.0179984	PRKAB2	NM_005399	1927	V	0.833333	2	u-a	0	na	na	na	na	na
chrX	54223894	54223910	0	15	aaatta	caa	taattt	0.0291226	WNK3	NM_001002838	845	V	1	2	a-u	0	na	na	na	na	na
chrX	9685312	9685326	0	15	ttaaaa	caa	ttttaa	0.0342713	TBL1X	NM_001139466	1027	V	1	2	a-u	0	na	na	na	na	na
chr5	112353607	112353621	0	15	gattgc	caa	gcaatc	0.047901	DCP2	NM_001242377	4427	V	0.5	2	c-g	0	na	na	na	na	na
chr19	51480636	51480652	0	15	accaat	caa	attggt	0.0743424	KLK7	NM_001207053	138	V	0.666667	2	u-a	0	na	na	na	na	na
chr18	34803432	34803446	0	15	agagtt	caa	aactct	0.0957105	KIAA1328	NM_020776	1243	V	0.666667	2	u-a	0	na	na	na	na	na
chr13	50590304	50590318	0	15	attatt	caa	aataat	0.0969198	TRIM13	NM_001007278	3005	V	1	2	u-a	0	na	na	na	na	na
chr1	225682414	225682430	0	15	aaagtc	caa	gacttt	0.120637	ENAH	NM_001008493	3045	V	0.666667	2	c-g	0	na	na	na	na	na
chr1	198289219	198289233	0	15	tacatt	caa	aatgta	0.129244	NEK7	NM_133494	568	V	0.833333	2	u-a	0	na	na	na	na	na
chr16	50351635	50351649	0	15	aattac	caa	gtaatt	0.132926	ADCY7	NM_001114	2220	V	0.833333	2	c-g	0	na	na	na	na	na
chr2	215796272	215796288	0	15	taaact	caa	agttta	0.176893	ABCA12	NM_015657	1068	V	0.833333	2	u-a	0	na	na	na	na	na
chr7	139248871	139248887	0	15	tagact	caa	agtcta	0.188087	HIPK2	NM_001113239	8784	V	0.666667	2	u-a	0	na	na	na	na	na
chrX	48344572	48344586	0	15	ttacag	caa	ctgtaa	0.206463	FTSJ1	NM_012280	450	V	0.666667	2	g-c	0	na	na	na	na	na
chr16	84497586	84497600	0	15	aaatca	caa	tgattt	0.209836	ATP2C2	NM_014861	249	V	0.833333	2	a-u	0	na	na	na	na	na
chr8	101269710	101269726	0	15	ttgtac	caa	gtacaa	0.210946	RNF19A	NM_015435	1056	V	0.666667	2	c-g	0	na	na	na	na	na
chr12	19673757	19673771	0	15	aaagtt	caa	aacttt	0.213115	AEBP2	NM_001114176	2104	V	0.833333	2	u-a	0	na	na	na	na	na
chr3	44790492	44790508	0	15	attaat	caa	attaat	0.213401	KIAA1143	NM_020696	4323	V	1	2	u-a	0	na	na	na	na	na
chr14	25281696	25281712	0	15	atgcta	caa	tagcat	0.221014	STXBP6	NM_014178	201	V	0.666667	2	a-u	0	na	na	na	na	na
chr15	96881643	96881657	0	15	tgtgtc	caa	gacaca	0.229585	NR2F2	NM_001145155	793	V	0.5	2	c-g	0	na	na	na	na	na
chr20	57019555	57019569	0	15	atgcca	caa	tggcat	0.23639	VAPB	NM_004738	265	V	0.5	2	a-u	0	na	na	na	na	na
chr19	7087581	7087595	0	15	aaatca	caa	tgattt	0.238518	ZNF557	NM_001044387	3827	V	0.833333	2	a-u	0	na	na	na	na	na
chr10	63168788	63168804	0	15	taggtt	caa	aaccta	0.247041	TMEM26	NM_178505	1274	V	0.666667	2	u-a	0	na	na	na	na	na
chr12	99138005	99138021	0	15	ttaata	caa	tattaa	0.249502	ANKS1B	NM_001204065	1494	V	1	2	a-u	exact	TTAAT-A-TTGTATTA-------------A	TTAAT-A-TTGTATTA-------------A	TTAAT-A-TTGTATTA-------------A	TTAA-------TATTA-------------A	TTAAT-A-TTGTATTA-------------A
chr5	78621477	78621491	0	15	actgaa	caa	ttcagt	0.251413	JMY	NM_152405	4050	V	0.666667	2	a-u	0	na	na	na	na	na
chr16	732195	732211	0	15	tcagct	caa	agctga	0.288957	JMJD8	NM_001005920	581	V	0.5	2	u-a	0	na	na	na	na	na
chr1	209908157	209908171	0	15	ttaata	caa	tattaa	0.297118	HSD11B1	NM_001206741	292	V	1	2	a-u	0	na	na	na	na	na
chr17	9144913	9144927	0	15	tcatac	caa	gtatga	0.30794	NTN1	NM_004822	1629	V	0.666667	2	c-g	0	na	na	na	na	na
chrX	123514053	123514069	0	15	agaacc	caa	ggttct	0.332133	TENM1	NM_001163278	315	V	0.5	2	c-g	0	na	na	na	na	na
chr12	107384658	107384674	0	15	aaaact	caa	agtttt	0.336048	CRY1	NM_004075	1104	V	0.833333	2	u-a	0	na	na	na	na	na
chr12	3757110	3757126	0	15	taaact	caa	agttta	0.341339	CRACR2A	NM_032680	510	V	0.833333	2	u-a	0	na	na	na	na	na
chr14	104406857	104406875	0	15	ctaaag	caa	ctttag	0.349758	RD3L	NM_001257268	266	V	0.666667	2	g-c	0	na	na	na	na	na
chr9	95177341	95177357	0	15	attact	caa	agtaat	0.357971	OMD	NM_005014	75	V	0.833333	2	u-a	0	na	na	na	na	na
chr18	3497303	3497319	0	15	agcact	caa	agtgct	0.360876	DLGAP1	NM_001003809	1862	V	0.5	2	u-a	0	na	na	na	na	na
chr10	112839810	112839826	0	15	caccag	caa	ctggtg	0.399083	ADRA2A	NM_000681	659	V	0.333333	2	g-c	0	na	na	na	na	na
chr6	88051293	88051307	0	15	tattac	caa	gtaata	0.416893	SMIM8	NM_001042493	1302	V	0.833333	2	c-g	0	na	na	na	na	na
chr11	134251554	134251570	0	15	accagc	caa	gctggt	0.440784	B3GAT1	NM_018644	260	V	0.333333	2	c-g	0	na	na	na	na	na
chr1	19983951	19983965	0	15	gccatc	caa	gatggc	0.718725	NBL1	NM_001204084	330	V	0.333333	2	c-g	0	na	na	na	na	na
chr17	61666891	61666905	0	15	gctgcc	caa	ggcagc	0.993583	DCAF7	NM_005828	358	V	0.166667	2	c-g	0	na	na	na	na	na
chr2	174131818	174131832	0	15	aaaaat	caa	attttt	6.38428e-06	MAP3K20	NM_016653	341	V	1	1	u-a	0	na	na	na	na	na
chr1	220323380	220323396	0	15	aaatac	caa	gtattt	0.00181887	RAB3GAP2	NM_012414	1195	V	0.833333	1	c-g	0	na	na	na	na	na
chr4	84015695	84015711	0	15	aaaaat	caa	attttt	0.00598655	PLAC8	NM_001130716	127	V	1	1	u-a	0	na	na	na	na	na
chr19	16927386	16927400	0	15	aacagt	caa	actgtt	0.0066848	NWD1	NM_001007525	1537	V	0.666667	1	u-a	0	na	na	na	na	na
chr12	60175027	60175041	0	15	taaata	caa	tattta	0.00670134	SLC16A7	NM_001270622	1568	V	1	1	a-u	0	na	na	na	na	na
chr1	216677528	216677544	0	15	tatata	caa	tatata	0.0123071	ESRRG	NM_001134285	2735	V	1	1	a-u	0	na	na	na	na	na
chr17	38173412	38173426	0	15	aaatac	caa	gtattt	0.0135655	CSF3	NM_000759	201	V	0.833333	1	c-g	0	na	na	na	na	na
chr7	95750031	95750047	0	15	atatat	caa	atatat	0.018628	SLC25A13	NM_001160210	454	V	1	1	u-a	0	na	na	na	na	na
chr11	111610707	111610723	0	15	taaaac	caa	gtttta	0.0392282	PPP2R1B	NM_001177562	1595	V	0.833333	1	c-g	0	na	na	na	na	na
chr16	22295430	22295444	0	15	taaaat	caa	atttta	0.042801	EEF2K	NM_013302	114	V	1	1	u-a	0	na	na	na	na	na
chr5	134784650	134784666	0	15	atgtaa	caa	ttacat	0.0431062	TIFAB	NM_001099221	476	V	0.833333	1	a-u	0	na	na	na	na	na
chr7	19737608	19737624	0	15	ataata	caa	tattat	0.0451722	TWISTNB	NM_001002926	313	V	1	1	a-u	0	na	na	na	na	na
chr1	201850621	201850635	0	15	atgaaa	caa	tttcat	0.0489754	IPO9	NM_018085	5440	V	0.833333	1	a-u	0	na	na	na	na	na
chr12	50872313	50872327	0	15	aaaaat	caa	attttt	0.0517737	LARP4	NM_001170803	2667	V	1	1	u-a	0	na	na	na	na	na
chr17	65071491	65071507	0	15	taatac	caa	gtatta	0.0544757	HELZ	NM_014877	2859	V	0.833333	1	c-g	0	na	na	na	na	na
chr2	154333855	154333871	0	15	taaatg	caa	cattta	0.0638574	RPRM	NM_019845	877	V	0.833333	1	g-c	0	na	na	na	na	na
chr19	57728802	57728816	0	15	tgagac	caa	gtctca	0.12602	ZNF264	NM_003417	4454	V	0.5	1	c-g	0	na	na	na	na	na
chrX	149840360	149840374	0	15	tatata	caa	tatata	0.14206	MTM1	NM_000252	293	V	1	1	a-u	0	na	na	na	na	na
chr14	24774397	24774413	0	15	aaatat	caa	atattt	0.181612	CIDEB	NM_014430	424	V	1	1	u-a	0	na	na	na	na	na
chr3	11303529	11303543	0	15	aaaata	caa	tatttt	0.18915	HRH1	NM_000861	1343	V	1	1	a-u	0	na	na	na	na	na
chr7	141627473	141627489	0	15	tgtggc	caa	gccaca	0.192709	CLEC5A	NM_013252	2413	V	0.333333	1	c-g	0	na	na	na	na	na
chr2	75120403	75120417	0	15	tatgta	caa	tacata	0.193453	HK2	NM_000189	2336	V	0.833333	1	a-u	0	na	na	na	na	na
chr6	16305917	16305933	0	15	taaaag	caa	ctttta	0.194302	ATXN1	NM_000332	625	V	0.833333	1	g-c	exact	TAAAAGTTGC-TTTTA	TAAAAGTTGC-TTTTA	TAAAAGTTGCTTTTTA	TAAAAGTTGC-TTTTA	TAAAAGTTGC-TTTTA
chr7	141176349	141176363	0	15	tgagac	caa	gtctca	0.194898	TMEM178B	NM_001195278	5764	V	0.5	1	c-g	0	na	na	na	na	na
chr6	79645294	79645310	0	15	ataaaa	caa	ttttat	0.223365	PHIP	NM_017934	5098	V	1	1	a-u	0	na	na	na	na	na
chr3	69025622	69025638	0	15	atgtag	caa	ctacat	0.229345	EOGT	NM_173654	1129	V	0.666667	1	g-c	0	na	na	na	na	na
chr19	53431093	53431109	0	15	aaacat	caa	atgttt	0.244892	ZNF816-ZNF321P	NM_001202473	1045	V	0.833333	1	u-a	0	na	na	na	na	na
chr13	30777959	30777975	0	15	aataat	caa	attatt	0.267506	KATNAL1	NM_001014380	4700	V	1	1	u-a	0	na	na	na	na	na
chr15	38646099	38646113	0	15	tatatg	caa	catata	0.268648	SPRED1	NM_152594	2235	V	0.833333	1	g-c	exact	TATATGCAA-CATATA	TATATGCAA-CATATA	TATACGCAA-CGTACA	TATATGCAA-CATATA	TATATGCAA-CATATA
chr19	18679906	18679920	0	15	aagtat	caa	atactt	0.274425	KXD1	NM_001171948	466	V	0.833333	1	u-a	0	na	na	na	na	na
chr4	26436041	26436055	0	15	agtaac	caa	gttact	0.280188	RBPJ	NM_005349	3413	V	0.666667	1	c-g	0	na	na	na	na	na
chr9	139323432	139323448	0	15	ataggc	caa	gcctat	0.283813	INPP5E	NM_019892	677	V	0.5	1	c-g	0	na	na	na	na	na
chr1	89518305	89518321	0	15	aataca	caa	tgtatt	0.286416	GBP1	NM_002053	715	V	0.833333	1	a-u	0	na	na	na	na	na
chr1	179042467	179042481	0	15	tgagac	caa	gtctca	0.291386	FAM20B	NM_014864	1189	V	0.5	1	c-g	0	na	na	na	na	na
chr16	50702572	50702588	0	15	atgcag	caa	ctgcat	0.297151	SNX20	NM_153337	362	V	0.5	1	g-c	0	na	na	na	na	na
chr2	239152955	239152971	0	15	tgatgc	caa	gcatca	0.298017	PER2	NM_022817	2043	V	0.5	1	c-g	0	na	na	na	na	na
chr9	137024015	137024029	0	15	aggagc	caa	gctcct	0.313297	WDR5	NM_017588	901	V	0.333333	1	c-g	0	na	na	na	na	na
chr1	33323901	33323915	0	15	atgtga	caa	tcacat	0.313534	S100PBP	NM_001256121	2263	V	0.666667	1	a-u	exact	ATG--------TGACAATCACAT	ATG--------TGACAATCACAT	ATG--------TGACAATCACAT	ATG--------TGACAATCACAT	ATG--------TGACAATCACAT
chr13	20761636	20761652	0	15	atgtat	caa	atacat	0.321729	GJB2	NM_004004	1386	V	0.833333	1	u-a	0	na	na	na	na	na
chr15	85212922	85212938	0	15	tgaagc	caa	gcttca	0.322975	SEC11A	NM_001271922	234	V	0.5	1	c-g	0	na	na	na	na	na
chr18	61266060	61266074	0	15	aacagt	caa	actgtt	0.328793	SERPINB13	NM_012397	1464	V	0.666667	1	u-a	0	na	na	na	na	na
chr9	125884396	125884412	0	15	atatga	caa	tcatat	0.334356	STRBP	NM_001171137	3462	V	0.833333	1	a-u	0	na	na	na	na	na
chr7	77586024	77586038	0	15	atatat	caa	atatat	0.335528	PHTF2	NM_001127357	1830	V	1	1	u-a	tolerated	ATATATCAAATATAT	ATATATCAAATATAT	GTATATCAAATATAT	ATATATCAAATATAT	ATATATTGAATATAT
chr6	74534977	74534991	0	15	aagtat	caa	atactt	0.339939	CD109	NM_001159587	1621	V	0.833333	1	u-a	0	na	na	na	na	na
chr12	93165736	93165750	0	15	aatata	caa	tatatt	0.340587	PLEKHG7	NM_001004330	1766	V	1	1	a-u	0	na	na	na	na	na
chr3	150177592	150177606	0	15	agtgta	caa	tacact	0.344797	TSC22D2	NM_014779	1170	V	0.666667	1	a-u	0	na	na	na	na	na
chr2	219317935	219317951	0	15	aagatg	caa	catctt	0.35951	USP37	NM_020935	1700	V	0.666667	1	g-c	tolerated	AAG-ATGT-TGCATCTT	AAG-ATGT-TGCATCTT	AAG-ATGC-TGCATCTT	AAG-ATGT-TGCATCTT	AAG-ATGT-TACATCTT
chr11	100902459	100902475	0	15	tggaac	caa	gttcca	0.364631	PGR	NM_000926	7370	V	0.5	1	c-g	0	na	na	na	na	na
chr1	39304221	39304237	0	15	tgacac	caa	gtgtca	0.371364	RRAGC	NM_001271851	986	V	0.5	1	c-g	0	na	na	na	na	na
chr4	71689927	71689943	0	15	tagcag	caa	ctgcta	0.390209	GRSF1	NM_001098477	91	V	0.5	1	g-c	0	na	na	na	na	na
chr5	172118140	172118154	0	15	taaaag	caa	ctttta	0.415936	NEURL1B	NM_001142651	4213	V	0.833333	1	g-c	0	na	na	na	na	na
chr8	33357819	33357833	0	15	tgaaac	caa	gtttca	0.43172	MAK16	NM_032509	1673	V	0.666667	1	c-g	0	na	na	na	na	na
chr8	42705502	42705518	0	15	aggcac	caa	gtgcct	0.436026	RNF170	NM_001160224	414	V	0.333333	1	c-g	0	na	na	na	na	na
chr21	45406007	45406023	0	15	caaaaa	caa	tttttg	0.493592	AGPAT3	NM_001037553	3735	V	0.833333	1	a-u	0	na	na	na	na	na
chr1	70904844	70904858	0	15	gaagat	caa	atcttc	0.518621	CTH	NM_001190463	35	V	0.666667	1	u-a	0	na	na	na	na	na
chr11	59940123	59940141	0	15	cagaaa	caa	tttctg	0.543634	MS4A6A	NM_001247999	331	V	0.666667	1	a-u	0	na	na	na	na	na
chr19	15167319	15167333	0	15	ggaggt	caa	acctcc	0.577058	CASP14	NM_012114	420	V	0.333333	1	u-a	0	na	na	na	na	na
chr14	33300753	33300767	0	15	gaatga	caa	tcattc	0.694163	AKAP6	NM_004274	1701	V	0.666667	1	a-u	0	na	na	na	na	na
chr14	51194191	51194207	0	15	gtgaat	caa	attcac	0.739575	NIN	NM_182944	198	V	0.666667	1	u-a	0	na	na	na	na	na
chr18	33570251	33570267	0	15	gatgag	caa	ctcatc	0.953499	RPRD1A	NM_018170	2845	V	0.5	1	g-c	0	na	na	na	na	na
chr9	131679326	131679340	0	15	aaaaaa	caa	tttttt	5.85061e-05	LRRC8A	NM_001127244	677	V	1	0	a-u	0	na	na	na	na	na
chr19	21367822	21367836	0	15	gaaaaa	caa	tttttc	0.000395011	ZNF431	NM_133473	986	V	0.833333	0	a-u	0	na	na	na	na	na
chr15	31664603	31664617	0	15	aaaaaa	caa	tttttt	0.00316122	KLF13	NM_015995	102	V	1	0	a-u	0	na	na	na	na	na
chr3	67060685	67060699	0	15	aaaaaa	caa	tttttt	0.011728	KBTBD8	NM_032505	1877	V	1	0	a-u	0	na	na	na	na	na
chr14	71577583	71577597	0	15	agaaaa	caa	ttttct	0.017309	PCNX1	NM_014982	932	V	0.833333	0	a-u	0	na	na	na	na	na
chr7	97837425	97837439	0	15	aaaaaa	caa	tttttt	0.0226463	LMTK2	NM_014916	2622	V	1	0	a-u	0	na	na	na	na	na
chr16	56949550	56949564	0	15	agaaaa	caa	ttttct	0.0727091	SLC12A3	NM_000339	2234	V	0.833333	0	a-u	0	na	na	na	na	na
chr3	183398914	183398928	0	15	agaaaa	caa	ttttct	0.191956	KLHL24	NM_017644	1841	V	0.833333	0	a-u	0	na	na	na	na	na
chr4	106159729	106159743	0	15	aagaag	caa	cttctt	0.40512	TET2	NM_017628	1133	V	0.666667	0	g-c	0	na	na	na	na	na
chr1	101442987	101443001	0	15	aaaaag	caa	cttttt	0.405811	SLC30A7	NM_133496	2575	V	0.833333	0	g-c	0	na	na	na	na	na
chr4	113109010	113109024	0	15	tttttt	cac	aaaaaa	0.0777552	FAM241A	NM_152400	917	V	1	6	u-a	0	na	na	na	na	na
chr11	118007375	118007391	0	15	tctctt	cac	aagaga	0.268199	SCN4B	NM_001142348	349	V	0.666667	6	u-a	0	na	na	na	na	na
chr9	117783234	117783250	0	15	tctttg	cac	caaaga	0.035081	TNC	NM_002160	184	V	0.666667	5	g-c	0	na	na	na	na	na
chr14	23826279	23826295	0	15	acctct	cac	agaggt	0.064254	EFS	NM_005864	138	V	0.5	5	u-a	0	na	na	na	na	na
chr1	206907251	206907265	0	15	tctttg	cac	caaaga	0.0705462	MAPKAPK2	NM_032960	1189	V	0.666667	5	g-c	0	na	na	na	na	na
chr12	51456900	51456916	0	15	tcccca	cac	tgggga	0.268382	CSRNP2	NM_030809	611	V	0.333333	5	a-u	exact	TCCCCAGTGTGGGGA	TCCCCAGTGTGGGGA	TCCCCAGTTTGCAGA	TCCCCAGTGTGGGGA	TCCCCAGTGTGGGGA
chr6	33739681	33739697	0	15	gcttct	cac	agaagc	0.650496	LEMD2	NM_001143944	706	V	0.5	5	u-a	0	na	na	na	na	na
chr7	70256601	70256615	0	15	gctttt	cac	aaaagc	0.654218	AUTS2	NM_001127231	620	V	0.666667	5	u-a	0	na	na	na	na	na
chr17	42271015	42271031	0	15	gcccct	cac	aggggc	0.726725	ATXN7L3	NM_001098833	598	V	0.166667	5	u-a	0	na	na	na	na	na
chr5	138746251	138746267	0	15	gctcct	cac	aggagc	0.782254	DNAJC18	NM_152686	3568	V	0.333333	5	u-a	0	na	na	na	na	na
chr18	2538043	2538059	0	15	aatttt	cac	aaaatt	0.0158357	METTL4	NM_022840	938	V	1	4	u-a	0	na	na	na	na	na
chr2	208466115	208466129	0	15	ttttag	cac	ctaaaa	0.0159693	CREB1	NM_004379	4334	V	0.833333	4	g-c	0	na	na	na	na	na
chr8	103662139	103662155	0	15	tcttat	cac	ataaga	0.0169619	KLF10	NM_001032282	203	V	0.833333	4	u-a	exact	T--CT-TATGTGATAAGA	T--CT-TATGTGATAAGA	T--CT--CTGTGGTAAGA	T--CT-TATGTGATAAGA	T--CT-TATGTGATAAGA
chr15	63616299	63616315	0	15	aatcct	cac	aggatt	0.0174933	CA12	NM_001218	2167	V	0.666667	4	u-a	0	na	na	na	na	na
chr18	22642179	22642195	0	15	tgttct	cac	agaaca	0.0727212	ZNF521	NM_015461	479	V	0.666667	4	u-a	0	na	na	na	na	na
chr5	67597493	67597507	0	15	tgcctt	cac	aaggca	0.114425	PIK3R1	NM_001242466	4065	V	0.5	4	u-a	tolerated	TGCCTTCACAAGGCA	TGCCTTCACAAGGCA	TGCCTTTACAAGGTA	TGCCTTTACAAGGCA	TGCCTTTACAAGGCA
chr10	89312513	89312527	0	15	atctca	cac	tgagat	0.123696	MINPP1	NM_001178117	572	V	0.666667	4	a-u	0	na	na	na	na	na
chr19	1473534	1473550	0	15	gcccca	cac	tggggc	0.171943	C19orf25	NM_152482	1479	V	0.166667	4	a-u	0	na	na	na	na	na
chr9	34086559	34086575	0	15	agttct	cac	agaact	0.208379	DCAF12	NM_015397	1771	V	0.666667	4	u-a	exact	AGTTCTGTGAGAACT	AGTTCTGTGAGAACT	AGTTCTGTGAGAACT	AGTTCTGTGAGAACT	AGTTCTGTGAGAACT
chr16	50766327	50766343	0	15	ccctgg	cac	ccaggg	0.224409	NOD2	NM_022162	598	V	0.166667	4	g-c	0	na	na	na	na	na
chr19	51833926	51833942	0	15	ctccat	cac	atggag	0.25698	IGLON5	NM_001101372	1914	V	0.5	4	u-a	0	na	na	na	na	na
chr6	34502381	34502395	0	15	tcccag	cac	ctggga	0.305354	PACSIN1	NM_001199583	2075	V	0.333333	4	g-c	0	na	na	na	na	na
chr1	161697643	161697657	0	15	aattct	cac	agaatt	0.358738	FCRLB	NM_001002901	192	V	0.833333	4	u-a	0	na	na	na	na	na
chr3	126156771	126156787	0	15	tcccag	cac	ctggga	0.420473	ZXDC	NM_025112	429	V	0.333333	4	g-c	0	na	na	na	na	na
chr19	46051964	46051980	0	15	gtcccg	cac	cgggac	0.569031	OPA3	NM_025136	4790	V	0.166667	4	g-c	0	na	na	na	na	na
chr11	59863828	59863842	0	15	acattt	cac	aaatgt	1.42643e-05	MS4A2	NM_000139	700	V	0.833333	3	u-a	0	na	na	na	na	na
chr20	48569868	48569882	0	15	atattt	cac	aaatat	0.00201217	RNF114	NM_018683	1191	V	1	3	u-a	0	na	na	na	na	na
chr19	13942126	13942140	0	15	tttggg	cac	cccaaa	0.00260967	ZSWIM4	NM_023072	263	V	0.5	3	g-c	0	na	na	na	na	na
chr3	49022936	49022950	0	15	tttatt	cac	aataaa	0.00378254	ARIH2	NM_006321	2234	V	1	3	u-a	0	na	na	na	na	na
chr8	8887632	8887646	0	15	tttaag	cac	cttaaa	0.00682623	ERI1	NM_153332	89	V	0.833333	3	g-c	0	na	na	na	na	na
chr12	49920567	49920581	0	15	atttga	cac	tcaaat	0.0266821	SPATS2	NM_023071	530	V	0.833333	3	a-u	0	na	na	na	na	na
chr11	128786948	128786962	0	15	gggtct	cac	agaccc	0.0604184	KCNJ5	NM_000890	323	V	0.333333	3	u-a	0	na	na	na	na	na
chr3	127408044	127408060	0	15	tggctt	cac	aagcca	0.0841371	MGLL	NM_001003794	2979	V	0.5	3	u-a	0	na	na	na	na	na
chr5	162871131	162871145	0	15	acattt	cac	aaatgt	0.108757	CCNG1	NM_004060	453	V	0.833333	3	u-a	0	na	na	na	na	na
chr10	105048882	105048896	0	15	ttattt	cac	aaataa	0.115975	INA	NM_032727	457	V	1	3	u-a	0	na	na	na	na	na
chr7	96810988	96811002	0	15	ttcatt	cac	aatgaa	0.136716	SDHAF3	NM_020186	462	V	0.833333	3	u-a	0	na	na	na	na	na
chr1	176831760	176831776	0	15	aactca	cac	tgagtt	0.137243	ASTN1	NM_004319	1642	V	0.666667	3	a-u	0	na	na	na	na	na
chr5	140569413	140569427	0	15	taactt	cac	aagtta	0.235182	PCDHB9	NM_019119	129	V	0.833333	3	u-a	0	na	na	na	na	na
chr10	97628524	97628538	0	15	agactt	cac	aagtct	0.259725	ENTPD1	NM_001098175	2385	V	0.666667	3	u-a	0	na	na	na	na	na
chr11	35279062	35279078	0	15	agatct	cac	agatct	0.277912	SLC1A2	NM_001195728	3361	V	0.666667	3	u-a	0	na	na	na	na	na
chr6	112423072	112423086	0	15	agctca	cac	tgagct	0.279066	FAM229B	NM_001033564	1083	V	0.5	3	a-u	0	na	na	na	na	na
chr5	88015916	88015932	0	15	acattt	cac	aaatgt	0.279555	MEF2C	NM_001131005	2487	V	0.833333	3	u-a	0	na	na	na	na	na
chr8	133139453	133139469	0	15	aagccc	cac	gggctt	0.281992	KCNQ3	NM_001204824	2038	V	0.333333	3	c-g	0	na	na	na	na	na
chr17	21433435	21433451	0	15	tccagt	cac	actgga	0.309264	C17orf51	NM_001113434	5108	V	0.5	3	u-a	0	na	na	na	na	na
chr10	129883019	129883033	0	15	gttcag	cac	ctgaac	0.328944	PTPRE	NM_006504	1850	V	0.5	3	g-c	0	na	na	na	na	na
chr6	11184210	11184228	0	15	ctatct	cac	agatag	0.334627	NEDD9	NM_001142393	1165	V	0.666667	3	u-a	0	na	na	na	na	na
chr6	127792481	127792497	0	15	atgctc	cac	gagcat	0.401923	SOGA3	NM_001012279	1927	V	0.5	3	c-g	0	na	na	na	na	na
chr17	18112174	18112188	0	15	gagcct	cac	aggctc	0.663483	ALKBH5	NM_017758	465	V	0.333333	3	u-a	0	na	na	na	na	na
chr11	119533781	119533797	0	15	gtgccc	cac	gggcac	0.977095	NECTIN1	NM_002855	1658	V	0.166667	3	c-g	exact	GTGCCCGT-------------GGGGCAC	GTGCCCGT-------------GGGGCAC	GTGCCCGT-------------AGGGCAC	GTGCCCGT-------------GGGGCAC	GTGCCCGT-------------GGGGCAC
chr6	34557298	34557314	0	15	tgttgt	cac	acaaca	4.7366e-05	C6orf106	NM_022758	1026	V	0.666667	2	u-a	0	na	na	na	na	na
chr14	50710828	50710844	0	15	actatt	cac	aatagt	0.00142458	L2HGDH	NM_024884	2930	V	0.833333	2	u-a	0	na	na	na	na	na
chr13	36343024	36343040	0	15	tcaatt	cac	aattga	0.0035735	DCLK1	NM_001195416	5630	V	0.833333	2	u-a	0	na	na	na	na	na
chr20	48506518	48506534	0	15	ccaggt	cac	acctgg	0.010513	SLC9A8	NM_001260491	2046	V	0.333333	2	u-a	0	na	na	na	na	na
chr10	98355280	98355296	0	15	aagact	cac	agtctt	0.0121035	PIK3AP1	NM_152309	36	V	0.666667	2	u-a	0	na	na	na	na	na
chr2	86364877	86364891	0	15	ttaatg	cac	cattaa	0.0441949	PTCD3	NM_017952	196	V	0.833333	2	g-c	0	na	na	na	na	na
chr6	137519141	137519157	0	15	aagttg	cac	caactt	0.0537411	IFNGR1	NM_000416	9	V	0.666667	2	g-c	0	na	na	na	na	na
chrX	110489715	110489731	0	15	aagatt	cac	aatctt	0.0543147	CAPN6	NM_014289	72	V	0.833333	2	u-a	0	na	na	na	na	na
chr2	71057554	71057570	0	15	ggctgg	cac	ccagcc	0.0621194	CD207	NM_015717	609	V	0.166667	2	g-c	0	na	na	na	na	na
chr3	171576659	171576673	0	15	actatt	cac	aatagt	0.0777407	TMEM212	NM_001164436	810	V	0.833333	2	u-a	0	na	na	na	na	na
chr7	45756312	45756326	0	15	tgctgt	cac	acagca	0.119542	ADCY1	NM_021116	2719	V	0.5	2	u-a	0	na	na	na	na	na
chr7	135613884	135613900	0	15	ttgaaa	cac	tttcaa	0.137016	MTPN	NM_145808	772	V	0.833333	2	a-u	0	na	na	na	na	na
chr10	135352600	135352614	0	15	aatcat	cac	atgatt	0.14482	CYP2E1	NM_000773	133	V	0.833333	2	u-a	0	na	na	na	na	na
chr8	89053270	89053286	0	15	aaaacc	cac	ggtttt	0.152431	MMP16	NM_005941	401	V	0.666667	2	c-g	0	na	na	na	na	na
chr5	10657000	10657014	0	15	attaga	cac	tctaat	0.170105	ANKRD33B	NM_001164440	6776	V	0.833333	2	a-u	0	na	na	na	na	na
chr15	101190057	101190071	0	15	ttaaca	cac	tgttaa	0.173148	ASB7	NM_198243	1391	V	0.833333	2	a-u	0	na	na	na	na	na
chr9	125580935	125580951	0	15	aaaatt	cac	aatttt	0.191749	PDCL	NM_005388	1411	V	1	2	u-a	0	na	na	na	na	na
chr10	50227307	50227323	0	15	tgtatc	cac	gataca	0.268283	VSTM4	NM_001031746	370	V	0.666667	2	c-g	0	na	na	na	na	na
chr6	157531142	157531156	0	15	attact	cac	agtaat	0.282205	ARID1B	NM_017519	2118	V	0.833333	2	u-a	0	na	na	na	na	na
chr2	122524970	122524984	0	15	tggtta	cac	taacca	0.28612	TSN	NM_004622	2028	V	0.666667	2	a-u	0	na	na	na	na	na
chr6	82456682	82456698	0	15	tgccag	cac	ctggca	0.292567	FAM46A	NM_017633	2712	V	0.333333	2	g-c	0	na	na	na	na	na
chr10	12211862	12211876	0	15	tcaaat	cac	atttga	0.324723	SEC61A2	NM_001142627	537	V	0.833333	2	u-a	0	na	na	na	na	na
chr14	86090663	86090677	0	15	ttgaat	cac	attcaa	0.326047	FLRT2	NM_013231	823	V	0.833333	2	u-a	exact	TTGAATCAC---ATTCAA	TTGAATCAC---ATTCAA	TTGAATCCT---ATCCAA	TTGAATCAC---ATTCAA	TTGAATCAC---ATTCAA
chr5	68426322	68426336	0	15	tcaact	cac	agttga	0.339941	SLC30A5	NM_022902	879	V	0.666667	2	u-a	0	na	na	na	na	na
chr9	91624009	91624025	0	15	aggact	cac	agtcct	0.354334	SHC3	NM_016848	4335	V	0.5	2	u-a	0	na	na	na	na	na
chr11	65487144	65487160	0	15	tcacag	cac	ctgtga	0.381474	RNASEH2C	NM_032193	92	V	0.5	2	g-c	0	na	na	na	na	na
chr6_mann_hap4	2431771	2431787	0	15	tcagag	cac	ctctga	0.384927	CDSN	NM_001264	367	V	0.5	2	g-c	0	na	na	na	na	na
chr8	20003183	20003199	0	15	tgagcc	cac	ggctca	0.394339	SLC18A1	NM_001142325	98	V	0.333333	2	c-g	0	na	na	na	na	na
chr6	52270266	52270280	0	15	accagg	cac	cctggt	0.430591	PAQR8	NM_133367	1191	V	0.333333	2	g-c	0	na	na	na	na	na
chr12	3393493	3393507	0	15	aggacc	cac	ggtcct	0.440351	TSPAN9	NM_001168320	1212	V	0.333333	2	c-g	0	na	na	na	na	na
chr1	33402243	33402259	0	15	gaaatt	cac	aatttc	0.655988	RNF19B	NM_001127361	628	V	0.833333	2	u-a	tolerated	GAAA-TTGTGAA-TTTC	GAAA-TTGTGAA-TTTC	GAAA-TTGTAAA-TTTC	GAAA-CTGCAAA-TTTC	GAAA-CTGCAAA-TTTC
chrX	43604220	43604234	0	15	gaggct	cac	agcctc	0.762099	MAOA	NM_000240	461	V	0.333333	2	u-a	0	na	na	na	na	na
chr17	6546943	6546957	0	15	gtcagt	cac	actgac	0.802598	TXNDC17	NM_032731	605	V	0.5	2	u-a	0	na	na	na	na	na
chr6	37600588	37600604	0	15	gggctg	cac	cagccc	0.888563	MDGA1	NM_153487	4538	V	0.166667	2	g-c	0	na	na	na	na	na
chr1	204095492	204095506	0	15	gctgag	cac	ctcagc	0.959631	SOX13	NM_005686	231	V	0.333333	2	g-c	0	na	na	na	na	na
chr7	139785979	139785995	0	15	ggctac	cac	gtagcc	0.971824	KDM7A	NM_030647	4897	V	0.333333	2	c-g	exact	GGCTACGTGGTAGCC	GGCTACGTGGTAGCC	GGCTACGTGGTAGCC	GGCTACGTGGTAGCC	GGCTACGTGGTAGCC
chr5	32228650	32228666	0	15	atatat	cac	atatat	1e-09	MTMR12	NM_001040446	1216	V	1	1	u-a	0	na	na	na	na	na
chr3	196195931	196195947	0	15	atatat	cac	atatat	1.10565e-08	RNF168	NM_152617	2741	V	1	1	u-a	0	na	na	na	na	na
chr18	56066163	56066177	0	15	agcagt	cac	actgct	8.56352e-07	NEDD4L	NM_001144964	2663	V	0.5	1	u-a	0	na	na	na	na	na
chr15	88520602	88520618	0	15	aataaa	cac	tttatt	0.000388739	NTRK3	NM_001007156	1956	V	1	1	a-u	0	na	na	na	na	na
chr5	32228685	32228701	0	15	atatat	cac	atatat	0.0010675	MTMR12	NM_001040446	1181	V	1	1	u-a	0	na	na	na	na	na
chr13	27640560	27640576	0	15	taaaaa	cac	ttttta	0.00390471	USP12	NM_182488	2842	V	1	1	a-u	0	na	na	na	na	na
chr2	158593238	158593254	0	15	taaaat	cac	atttta	0.00551464	ACVR1	NM_001105	787	V	1	1	u-a	0	na	na	na	na	na
chr12	4962307	4962321	0	15	tgggag	cac	ctccca	0.00615766	KCNA6	NM_002235	2405	V	0.333333	1	g-c	0	na	na	na	na	na
chr19	17899328	17899342	0	15	aataaa	cac	tttatt	0.0176847	FCHO1	NM_001161358	214	V	1	1	a-u	0	na	na	na	na	na
chr2	65250324	65250338	0	15	aacaat	cac	attgtt	0.0222352	SLC1A4	NM_001193493	2045	V	0.833333	1	u-a	0	na	na	na	na	na
chr12	42476114	42476130	0	15	atgcat	cac	atgcat	0.0271464	GXYLT1	NM_001099650	5456	V	0.666667	1	u-a	0	na	na	na	na	na
chr17	42927690	42927706	0	15	acacag	cac	ctgtgt	0.0288066	EFTUD2	NM_001142605	934	V	0.5	1	g-c	0	na	na	na	na	na
chr8	6666073	6666089	0	15	aatata	cac	tatatt	0.0386419	XKR5	NM_207411	2628	V	1	1	a-u	0	na	na	na	na	na
chr2	172641431	172641447	0	15	acaaat	cac	atttgt	0.0494437	SLC25A12	NM_003705	335	V	0.833333	1	u-a	0	na	na	na	na	na
chr16	2834399	2834415	0	15	gggagt	cac	actccc	0.0674614	PRSS33	NM_152891	228	V	0.333333	1	u-a	0	na	na	na	na	na
chr18	32913286	32913302	0	15	taaaaa	cac	ttttta	0.0782779	ZNF24	NM_006965	3892	V	1	1	a-u	0	na	na	na	na	na
chr17	79525815	79525831	0	15	ggcagg	cac	cctgcc	0.100704	NPLOC4	NM_017921	452	V	0.166667	1	g-c	0	na	na	na	na	na
chr4	76489854	76489868	0	15	aataac	cac	gttatt	0.115343	ODAPH	NM_001206981	112	V	0.833333	1	c-g	0	na	na	na	na	na
chr11	15988261	15988277	0	15	aagaca	cac	tgtctt	0.141785	SOX6	NM_001145811	6076	V	0.666667	1	a-u	exact	AAGACAGTGTGTCTT	AAGACAGTGTGTCTT	AAGACGGCACGCCTT	AAGACAGTGTGTCTT	AAGACAGTGTGTCTT
chr3	47892660	47892676	0	15	gcagaa	cac	ttctgc	0.17018	MAP4	NM_001134364	1604	V	0.5	1	a-u	0	na	na	na	na	na
chr2	27874351	27874367	0	15	ataaaa	cac	ttttat	0.183488	SUPT7L	NM_014860	1983	V	1	1	a-u	0	na	na	na	na	na
chr19	1087758	1087776	0	15	cagggt	cac	accctg	0.200947	POLR2E	NM_002695	1707	V	0.333333	1	u-a	0	na	na	na	na	na
chr1	67874324	67874340	0	15	tatgaa	cac	ttcata	0.201791	SERBP1	NM_001018067	4548	V	0.833333	1	a-u	0	na	na	na	na	na
chr1	224575235	224575251	0	15	taaaaa	cac	ttttta	0.208194	WDR26	NM_001115113	2284	V	1	1	a-u	0	na	na	na	na	na
chr14	104164565	104164581	0	15	ggcaca	cac	tgtgcc	0.221012	XRCC3	NM_001100118	552	V	0.333333	1	a-u	0	na	na	na	na	na
chr2	158176312	158176328	0	15	tagtat	cac	atacta	0.237698	ERMN	NM_001009959	1453	V	0.833333	1	u-a	0	na	na	na	na	na
chr22	35691775	35691789	0	15	aaaaat	cac	attttt	0.314571	HMGXB4	NM_001003681	2132	V	1	1	u-a	exact	AAAAA--TC-ACA-TTTTT	AAAAA--TC-ACA-TTTTT	AAAGA--TC-TCA-TTTTT	AAAAA--TC-ACA-TTTTT	AAAAA--TC-ACA-TTTTT
chr19	37036913	37036929	0	15	tatata	cac	tatata	0.320508	ZNF529	NM_001145649	837	V	1	1	a-u	0	na	na	na	na	na
chr6	43608553	43608571	0	15	cataga	cac	tctatg	0.323032	MAD2L1BP	NM_001003690	284	V	0.666667	1	a-u	0	na	na	na	na	na
chr7	101892919	101892933	0	15	ataata	cac	tattat	0.334093	CUX1	NM_001202543	598	V	1	1	a-u	exact	ATAATACAC---TATTAT	ATAATACAC---TATTAT	ATAATACAC---TATTAT	ATAATACAC---TATTAT	ATAATACAC---TATTAT
chr19	51516008	51516024	0	15	taatag	cac	ctatta	0.350649	KLK10	NM_001077500	2030	V	0.833333	1	g-c	0	na	na	na	na	na
chr7	102094828	102094842	0	15	tgagac	cac	gtctca	0.375965	ORAI2	NM_001126340	7330	V	0.5	1	c-g	0	na	na	na	na	na
chr4	55604823	55604837	0	15	agtggg	cac	cccact	0.42404	KIT	NM_000222	101	V	0.333333	1	g-c	0	na	na	na	na	na
chr11	44286349	44286365	0	15	atgggc	cac	gcccat	0.438975	ALX4	NM_021926	37	V	0.333333	1	c-g	0	na	na	na	na	na
chr7	106842718	106842732	0	15	gtgcaa	cac	ttgcac	0.458894	HBP1	NM_001244262	843	V	0.5	1	a-u	0	na	na	na	na	na
chr3	119245499	119245515	0	15	gataat	cac	attatc	0.54999	CD80	NM_005191	1101	V	0.833333	1	u-a	0	na	na	na	na	na
chr12	29654465	29654481	0	15	ggggta	cac	tacccc	0.75379	TMTC1	NM_001193451	5296	V	0.333333	1	a-u	0	na	na	na	na	na
chr8	419433	419447	0	15	gcaggg	cac	ccctgc	0.840963	FBXO25	NM_012173	630	V	0.166667	1	g-c	0	na	na	na	na	na
chr2	30865286	30865300	0	15	aaaaag	cac	cttttt	4.28433e-06	LCLAT1	NM_001002257	1802	V	0.833333	0	g-c	0	na	na	na	na	na
chr3	102197884	102197898	0	15	gaaaaa	cac	tttttc	0.00131775	ZPLD1	NM_175056	1423	V	0.833333	0	a-u	0	na	na	na	na	na
chr19	21302414	21302428	0	15	gaaaaa	cac	tttttc	0.00291538	ZNF714	NM_182515	1280	V	0.833333	0	a-u	0	na	na	na	na	na
chr5	36686380	36686394	0	15	aagaaa	cac	tttctt	0.00753114	SLC1A3	NM_001166695	10	V	0.833333	0	a-u	0	na	na	na	na	na
chr10	12164659	12164673	0	15	aaagaa	cac	ttcttt	0.0517089	DHTKD1	NM_018706	1773	V	0.833333	0	a-u	0	na	na	na	na	na
chr15	40091649	40091665	0	15	aggaag	cac	cttcct	0.0980252	GPR176	NM_001271854	1666	V	0.5	0	g-c	0	na	na	na	na	na
chr2	64688405	64688419	0	15	aagaaa	cac	tttctt	0.145563	LGALSL	NM_014181	2844	V	0.833333	0	a-u	exact	AAGAAACACTTTC------TT	AAGAAACACTTTC------TT	AAGAAACACTTTC------TT	AAGAAACACTTTC------TT	AAGAAACACTTTC------TT
chr17	72608629	72608645	0	15	agagga	cac	tcctct	0.166249	CD300E	NM_181449	145	V	0.5	0	a-u	0	na	na	na	na	na
chr18	319980	319996	0	15	aaagga	cac	tccttt	0.227076	COLEC12	NM_130386	47	V	0.666667	0	a-u	0	na	na	na	na	na
chr2	37074531	37074547	0	15	tccttc	cag	gaagga	0.00107807	STRN	NM_003162	2050	V	0.5	6	c-g	0	na	na	na	na	na
chr2	32382621	32382635	0	15	tttctt	cag	aagaaa	0.00149171	SPAST	NM_014946	3057	V	0.833333	6	u-a	0	na	na	na	na	na
chr4	75182245	75182259	0	15	ttcctt	cag	aaggaa	0.0287132	EPGN	NM_001270989	1892	V	0.666667	6	u-a	0	na	na	na	na	na
chr10	125455431	125455445	0	15	tttccc	cag	gggaaa	0.0405182	GPR26	NM_153442	7756	V	0.5	6	c-g	0	na	na	na	na	na
chr16	57610604	57610618	0	15	ttcctc	cag	gaggaa	0.0487803	ADGRG5	NM_153837	1155	V	0.5	6	c-g	0	na	na	na	na	na
chr11	34493143	34493157	0	15	tttccc	cag	gggaaa	0.0602375	CAT	NM_001752	164	V	0.5	6	c-g	0	na	na	na	na	na
chr1	197899207	197899221	0	15	ttttcc	cag	ggaaaa	0.0603319	LHX9	NM_001014434	819	V	0.666667	6	c-g	0	na	na	na	na	na
chr2	113287362	113287376	0	15	tccttc	cag	gaagga	0.0838897	TTL	NM_153712	991	V	0.5	6	c-g	0	na	na	na	na	na
chr16	17199710	17199726	0	15	ttttcc	cag	ggaaaa	0.248501	XYLT1	NM_022166	2824	V	0.666667	6	c-g	0	na	na	na	na	na
chrX	16171002	16171020	0	15	cctttt	cag	aaaagg	0.265512	GRPR	NM_005314	235	V	0.666667	6	u-a	0	na	na	na	na	na
chr22	24837910	24837924	0	15	tttttc	cag	gaaaaa	0.277612	ADORA2A	NM_000675	454	V	0.833333	6	c-g	0	na	na	na	na	na
chr2	232389598	232389614	0	15	ttccct	cag	agggaa	0.317657	NMUR1	NM_006056	138	V	0.5	6	u-a	0	na	na	na	na	na
chr3	12940823	12940841	0	15	cccttt	cag	aaaggg	0.661752	IQSEC1	NM_001134382	1639	V	0.5	6	u-a	0	na	na	na	na	na
chr16	71681591	71681607	0	15	atttcc	cag	ggaaat	5.53075e-05	PHLPP2	NM_015020	1184	V	0.666667	5	c-g	0	na	na	na	na	na
chr4	77702172	77702186	0	15	attcct	cag	aggaat	0.00421898	SHROOM3	NM_020859	1843	V	0.666667	5	u-a	0	na	na	na	na	na
chr19	45807496	45807510	0	15	tttctg	cag	cagaaa	0.013423	MARK4	NM_001199867	1529	V	0.666667	5	g-c	0	na	na	na	na	na
chr9	114416143	114416157	0	15	actctc	cag	gagagt	0.0182405	DNAJC25	NM_001015882	642	V	0.5	5	c-g	exact	A--CTCTCCAGGAGAG--T	A--CTCTCCAGGAGAG--T	A--CTCTCCAGGAGAG--T	A--CTCTCCAGGAGAG--T	A--CTCTCCAGGAGAG--T
chr7	101892970	101892984	0	15	attttt	cag	aaaaat	0.0219245	CUX1	NM_001202543	649	V	1	5	u-a	0	na	na	na	na	na
chrX	142712455	142712471	0	15	attttt	cag	aaaaat	0.0570393	SLITRK4	NM_001184749	3938	V	1	5	u-a	0	na	na	na	na	na
chr4	72434380	72434394	0	15	ttcctg	cag	caggaa	0.0615136	SLC4A4	NM_001134742	771	V	0.5	5	g-c	exact	TTCCTG----CAGCAGGAA	TTCCTG----CAGCAGGAA	TTCCTG----CAGCAGGAA	TTCCTG----CAGCAGGAA	TTCCTG----CAGCAGGAA
chr12	68053846	68053860	0	15	ttttca	cag	tgaaaa	0.174153	DYRK2	NM_003583	1354	V	0.833333	5	a-u	0	na	na	na	na	na
chr12	53434585	53434599	0	15	accccc	cag	gggggt	0.27692	EIF4B	NM_001417	579	V	0.166667	5	c-g	0	na	na	na	na	na
chr2	37074590	37074606	0	15	tcttca	cag	tgaaga	0.284459	STRN	NM_003162	1991	V	0.666667	5	a-u	0	na	na	na	na	na
chr5	156906565	156906581	0	15	tccctg	cag	caggga	0.424692	ADAM19	NM_033274	1374	V	0.333333	5	g-c	0	na	na	na	na	na
chr19	37035393	37035409	0	15	gttctc	cag	gagaac	0.688416	ZNF529	NM_001145649	2357	V	0.5	5	c-g	0	na	na	na	na	na
chr7	148877207	148877221	0	15	tgttct	cag	agaaca	5.34651e-06	ZNF398	NM_020781	315	V	0.666667	4	u-a	0	na	na	na	na	na
chr17	41182842	41182858	0	15	catcct	cag	aggatg	4.71558e-05	RND2	NM_005440	2146	V	0.5	4	u-a	0	na	na	na	na	na
chr12	22602239	22602255	0	15	agtttt	cag	aaaact	9.18356e-05	C2CD5	NM_014802	437	V	0.833333	4	u-a	0	na	na	na	na	na
chr2	56612914	56612928	0	15	tatttt	cag	aaaata	0.000358082	CCDC85A	NM_001080433	1425	V	1	4	u-a	0	na	na	na	na	na
chr1	183217462	183217478	0	15	atttca	cag	tgaaat	0.001305	NMNAT2	NM_170706	4296	V	0.833333	4	a-u	exact	ATTTCTCTGTGAAAT	ATTTCTCTGTGAAAT	ATTTCTCTGTGAAAT	ATTTCTCTGTGAAAT	ATTTCTCTGTGAAAT
chr2	136542550	136542564	0	15	aatttt	cag	aaaatt	0.0022761	UBXN4	NM_014607	2094	V	1	4	u-a	0	na	na	na	na	na
chr12	53162054	53162070	0	15	ggttcc	cag	ggaacc	0.00690765	KRT76	NM_015848	425	V	0.333333	4	c-g	0	na	na	na	na	na
chr8	105502699	105502715	0	15	ttttag	cag	ctaaaa	0.00722784	LRP12	NM_001135703	184	V	0.833333	4	g-c	0	na	na	na	na	na
chr8	12880071	12880085	0	15	agtttt	cag	aaaact	0.00754182	TRMT9B	NM_001099677	519	V	0.833333	4	u-a	0	na	na	na	na	na
chr11	8634830	8634846	0	15	gattct	cag	agaatc	0.00890693	TRIM66	NM_014818	4643	V	0.666667	4	u-a	0	na	na	na	na	na
chr11	119170581	119170595	0	15	acttca	cag	tgaagt	0.0120121	CBL	NM_005188	91	V	0.666667	4	a-u	0	na	na	na	na	na
chr13	27332081	27332097	0	15	tgtttt	cag	aaaaca	0.0225878	GPR12	NM_005288	861	V	0.833333	4	u-a	0	na	na	na	na	na
chr22	41255577	41255593	0	15	tatttt	cag	aaaata	0.163399	DNAJB7	NM_145174	1474	V	1	4	u-a	0	na	na	na	na	na
chr1	202097941	202097955	0	15	tcccag	cag	ctggga	0.223448	GPR37L1	NM_004767	258	V	0.333333	4	g-c	0	na	na	na	na	na
chr4	57260872	57260888	0	15	agcttt	cag	aaagct	0.280758	PPAT	NM_002703	628	V	0.666667	4	u-a	0	na	na	na	na	na
chr6	116573089	116573105	0	15	agctcc	cag	ggagct	0.310869	TSPYL4	NM_021648	820	V	0.333333	4	c-g	0	na	na	na	na	na
chr11	1483404	1483418	0	15	agccct	cag	agggct	0.363046	BRSK2	NM_003957	1186	V	0.333333	4	u-a	0	na	na	na	na	na
chr5	37814599	37814615	0	15	ttttgc	cag	gcaaaa	0.417602	GDNF	NM_000514	1136	V	0.666667	4	c-g	0	na	na	na	na	na
chr17	36925156	36925172	0	15	ggttct	cag	agaacc	0.628513	PIP4K2B	NM_003559	770	V	0.5	4	u-a	tolerated	GGTTCTCTGAGAACC	GGTTCTCTGAGAACC	GGTTCTTTGAGAACC	GGTTCTGTGAGAACC	GGTTCTCTGAGAACC
chr19	17433493	17433507	0	15	gtccca	cag	tgggac	0.658367	DDA1	NM_024050	3029	V	0.333333	4	a-u	0	na	na	na	na	na
chr16	1141596	1141612	0	15	ggttct	cag	agaacc	0.809424	C1QTNF8	NM_207419	1887	V	0.5	4	u-a	0	na	na	na	na	na
chr20	62606521	62606537	0	15	gactcc	cag	ggagtc	0.861441	SAMD10	NM_080621	324	V	0.333333	4	c-g	exact	GACTCCCT------------------------GGGAGTC	GACTCCCT------------------------GGGAGTC	GACTCCCT------------------------GGGAGTC	GACTCCCT------------------------GGGAGTC	GGCTCCCT------------------------GGGAGTC
chr17	9632385	9632399	0	15	ggtttc	cag	gaaacc	0.980075	USP43	NM_001267576	79	V	0.5	4	c-g	0	na	na	na	na	na
chr1	6526271	6526287	0	15	gcccgc	cag	gcgggc	1.2374e-07	PLEKHG5	NM_001042663	1334	V	0	3	c-g	0	na	na	na	na	na
chr20	52772550	52772566	0	15	atattt	cag	aaatat	0.000119611	CYP24A1	NM_000782	1150	V	1	3	u-a	0	na	na	na	na	na
chr22	30729088	30729104	0	15	ttgccc	cag	gggcaa	0.00199987	SF3A1	NM_005877	1477	V	0.333333	3	c-g	0	na	na	na	na	na
chr17	17748608	17748626	0	15	ctgccc	cag	gggcag	0.0124443	TOM1L2	NM_001033551	2321	V	0.166667	3	c-g	0	na	na	na	na	na
chr19	11040658	11040672	0	15	gggcct	cag	aggccc	0.0145632	TIMM29	NM_138358	281	V	0.166667	3	u-a	0	na	na	na	na	na
chr8	27667437	27667453	0	15	tttgta	cag	tacaaa	0.0152406	PBK	NM_018492	367	V	0.833333	3	a-u	0	na	na	na	na	na
chr3	14187215	14187231	0	15	ttcacc	cag	ggtgaa	0.0179852	XPC	NM_004628	208	V	0.5	3	c-g	0	na	na	na	na	na
chr16	15818675	15818689	0	15	aggtcc	cag	ggacct	0.0269392	NDE1	NM_001143979	568	V	0.333333	3	c-g	0	na	na	na	na	na
chr18	9284484	9284498	0	15	tttaaa	cag	tttaaa	0.053732	ANKRD12	NM_001083625	3361	V	1	3	a-u	0	na	na	na	na	na
chr2	201717817	201717833	0	15	tttatt	cag	aataaa	0.0645685	CLK1	NM_001162407	194	V	1	3	u-a	0	na	na	na	na	na
chrX	100265512	100265528	0	15	aagttt	cag	aaactt	0.0943595	TRMT2B	NM_001167970	40	V	0.833333	3	u-a	0	na	na	na	na	na
chr1	152274975	152274991	0	15	atattt	cag	aaatat	0.114308	FLG	NM_002016	183	V	1	3	u-a	0	na	na	na	na	na
chr5	148366793	148366809	0	15	tttgtt	cag	aacaaa	0.122002	SH3TC2	NM_024577	17463	V	0.833333	3	u-a	0	na	na	na	na	na
chr20	31396858	31396872	0	15	gcattt	cag	aaatgc	0.123479	DNMT3B	NM_001207055	1150	V	0.666667	3	u-a	exact	GCATTTCAGAAATGC	GCATTTCAGAAATGC	GCATTTCAGAAATGC	GCATTTCAGAAATGC	GCATTTCAGAAATGC
chr2	85546735	85546751	0	15	tggttt	cag	aaacca	0.144738	TGOLN2	NM_001206840	3035	V	0.666667	3	u-a	0	na	na	na	na	na
chr5	134906783	134906799	0	15	atgctt	cag	aagcat	0.2063	CXCL14	NM_004887	742	V	0.666667	3	u-a	0	na	na	na	na	na
chr12	54059007	54059027	0	15	cccagg	cag	cctggg	0.237749	ATP5MC2	NM_001002031	69	V	0.166667	3	g-c	0	na	na	na	na	na
chr5	180275689	180275705	0	15	tttaca	cag	tgtaaa	0.238382	ZFP62	NM_001172638	85	V	0.833333	3	a-u	0	na	na	na	na	na
chr19	4655480	4655494	0	15	tccaga	cag	tctgga	0.242617	TNFAIP8L1	NM_001167942	3039	V	0.5	3	a-u	0	na	na	na	na	na
chr17	53400915	53400929	0	15	aggttt	cag	aaacct	0.252247	HLF	NM_002126	2676	V	0.666667	3	u-a	0	na	na	na	na	na
chr1	61926727	61926741	0	15	tgattt	cag	aaatca	0.262201	NFIA	NM_005595	5677	V	0.833333	3	u-a	exact	TGATTTC------AGAAATCA	TGATTTC------AGAAATCA	TGATTTC------AGAAATCA	TGATTTC------AGAAATCA	TGATTTC------AGAAATCA
chr2	75883355	75883369	0	15	tccatg	cag	catgga	0.341507	MRPL19	NM_014763	945	V	0.5	3	g-c	0	na	na	na	na	na
chr1	176811614	176811630	0	15	ctgcct	cag	aggcag	0.343751	PAPPA2	NM_020318	25	V	0.333333	3	u-a	0	na	na	na	na	na
chr16	85009813	85009829	0	15	tgcttg	cag	caagca	0.35073	ZDHHC7	NM_001145548	118	V	0.5	3	g-c	0	na	na	na	na	na
chr17	27384096	27384110	0	15	tgatct	cag	agatca	0.360521	PIPOX	NM_016518	774	V	0.666667	3	u-a	0	na	na	na	na	na
chr10	105358942	105358958	0	15	agacct	cag	aggtct	0.362317	SH3PXD2A	NM_014631	2613	V	0.5	3	u-a	0	na	na	na	na	na
chr17	40253714	40253730	0	15	agtctg	cag	cagact	0.375817	DHX58	NM_024119	47	V	0.5	3	g-c	0	na	na	na	na	na
chr6	54131038	54131052	0	15	atttgg	cag	ccaaat	0.394914	MLIP	NM_138569	286	V	0.666667	3	g-c	0	na	na	na	na	na
chr17	7758017	7758033	0	15	ctgccc	cag	gggcag	0.409612	KDM6B	NM_001080424	1179	V	0.166667	3	c-g	0	na	na	na	na	na
chr16	56396504	56396520	0	15	tgcctg	cag	caggca	0.416425	AMFR	NM_001144	299	V	0.333333	3	g-c	0	na	na	na	na	na
chr1	78031130	78031146	0	15	gttcag	cag	ctgaac	0.682145	ZZZ3	NM_015534	177	V	0.5	3	g-c	0	na	na	na	na	na
chr19	19466943	19466957	0	15	gtgccc	cag	gggcac	0.98547	MAU2	NM_015329	353	V	0.166667	3	c-g	0	na	na	na	na	na
chr8	142441438	142441452	0	15	accagc	cag	gctggt	4.30494e-07	PTP4A3	NM_007079	295	V	0.333333	2	c-g	0	na	na	na	na	na
chr19	30189872	30189888	0	15	gtatta	cag	taatac	3.65409e-06	C19orf12	NM_001031726	3729	V	0.833333	2	a-u	0	na	na	na	na	na
chr20	31236162	31236178	0	15	tgacca	cag	tggtca	0.000288385	C20orf203	NM_182584	2054	V	0.5	2	a-u	0	na	na	na	na	na
chr5	65478835	65478849	0	15	ttatat	cag	atataa	0.000716515	SREK1	NM_001077199	4140	V	1	2	u-a	0	na	na	na	na	na
chr16	56700729	56700745	0	15	aaaatc	cag	gatttt	0.000795232	MT1G	NM_005950	44	V	0.833333	2	c-g	0	na	na	na	na	na
chr19	53087504	53087518	0	15	tcaatt	cag	aattga	0.000825001	ZNF701	NM_001172655	795	V	0.833333	2	u-a	0	na	na	na	na	na
chr11	13752492	13752506	0	15	ttaagt	cag	acttaa	0.00112463	FAR1	NM_032228	2172	V	0.833333	2	u-a	0	na	na	na	na	na
chr10	72059708	72059724	0	15	actgct	cag	agcagt	0.00631031	LRRC20	NM_018205	1384	V	0.5	2	u-a	0	na	na	na	na	na
chr1	26451828	26451842	0	15	ttgtag	cag	ctacaa	0.00830187	PDIK1L	NM_001243532	2761	V	0.666667	2	g-c	exact	TT-GTAGCAGCTACAA	TT-GTAGCAGCTACAA	TT-GTAGCAGCTACAA	TT-GTAGCAGCTACAA	TT-GTAGCAGCTAC-A
chr2	220149883	220149897	0	15	tcagcc	cag	ggctga	0.0129785	DNAJB2	NM_006736	175	V	0.333333	2	c-g	0	na	na	na	na	na
chr10	82031693	82031709	0	15	aaaatt	cag	aatttt	0.0148367	MAT1A	NM_000429	1826	V	1	2	u-a	0	na	na	na	na	na
chr2	127941880	127941896	0	15	ttgaat	cag	attcaa	0.0163007	CYP27C1	NM_001001665	2949	V	0.833333	2	u-a	0	na	na	na	na	na
chr20	33299294	33299308	0	15	ggagtc	cag	gactcc	0.0195449	TP53INP2	NM_021202	1184	V	0.333333	2	c-g	0	na	na	na	na	na
chr10	55565061	55565077	0	15	agaatt	cag	aattct	0.0218077	PCDH15	NM_001142771	1260	V	0.833333	2	u-a	0	na	na	na	na	na
chr5	149494705	149494721	0	15	attagg	cag	cctaat	0.0240604	PDGFRB	NM_002609	603	V	0.666667	2	g-c	0	na	na	na	na	na
chrX	57622899	57622913	0	15	gttgtt	cag	aacaac	0.0270462	ZXDB	NM_007157	2007	V	0.666667	2	u-a	0	na	na	na	na	na
chr5	82352629	82352645	0	15	ttgtat	cag	atacaa	0.0328665	TMEM167A	NM_174909	256	V	0.833333	2	u-a	0	na	na	na	na	na
chr12	56387782	56387796	0	15	aggtca	cag	tgacct	0.0330783	RAB5B	NM_001252036	1787	V	0.5	2	a-u	0	na	na	na	na	na
chr11	76507730	76507744	0	15	gtggcc	cag	ggccac	0.0351269	TSKU	NM_001258210	9	V	0.166667	2	c-g	0	na	na	na	na	na
chr16	56704944	56704958	0	15	aaaatc	cag	gatttt	0.0371018	MT1H	NM_005951	44	V	0.833333	2	c-g	0	na	na	na	na	na
chr5	41921490	41921504	0	15	agaatc	cag	gattct	0.0423785	C5orf51	NM_175921	4090	V	0.666667	2	c-g	0	na	na	na	na	na
chr1	68894951	68894967	0	15	taatta	cag	taatta	0.0499648	RPE65	NM_000329	490	V	1	2	a-u	0	na	na	na	na	na
chr1	152321336	152321352	0	15	aatatt	cag	aatatt	0.0553541	FLG2	NM_001014342	1732	V	1	2	u-a	0	na	na	na	na	na
chr17	61666736	61666750	0	15	tcagcc	cag	ggctga	0.0578474	DCAF7	NM_005828	203	V	0.333333	2	c-g	exact	TCAG---CCC-AGGG----CTGA	TCAG---CCC-AGGG----CTGA	GCAG---CCC-AGGG----CTGG	TCAG---CCC-AGGG----CTGA	TCAG---CCC-AGGG----CTGA
chr1	9908817	9908833	0	15	agctga	cag	tcagct	0.0791963	CTNNBIP1	NM_001012329	1941	V	0.5	2	a-u	0	na	na	na	na	na
chr2	176042361	176042377	0	15	aactag	cag	ctagtt	0.0922032	ATP5MC3	NM_001002258	637	V	0.666667	2	g-c	0	na	na	na	na	na
chr1	145764186	145764200	0	15	aaaatt	cag	aatttt	0.0924187	PDZK1	NM_001201325	564	V	1	2	u-a	0	na	na	na	na	na
chr15	77336477	77336493	0	15	tgtgtc	cag	gacaca	0.111346	TSPAN3	NM_001168412	2682	V	0.5	2	c-g	0	na	na	na	na	na
chr10	98105633	98105649	0	15	aaaacc	cag	ggtttt	0.125862	OPALIN	NM_001040102	47	V	0.666667	2	c-g	0	na	na	na	na	na
chr10	112044949	112044963	0	15	aatatt	cag	aatatt	0.127465	MXI1	NM_001008541	205	V	1	2	u-a	0	na	na	na	na	na
chr22	39887556	39887570	0	15	gcagct	cag	agctgc	0.134616	MGAT3	NM_001098270	2603	V	0.333333	2	u-a	0	na	na	na	na	na
chrX	31139643	31139659	0	15	ttataa	cag	ttataa	0.174698	DMD	NM_000109	375	V	1	2	a-u	exact	T--------TATAACTGTTATAA	T--------TATAACTGTTATAA	T--------TATAACTGTTATAA	T--------TATAACTGTTATAA	T--------TATAACTGTTATAA
chr9	33281251	33281265	0	15	atgatt	cag	aatcat	0.18125	CHMP5	NM_001195536	426	V	0.833333	2	u-a	0	na	na	na	na	na
chr20	36151592	36151606	0	15	ttggtg	cag	caccaa	0.216187	NNAT	NM_005386	432	V	0.5	2	g-c	0	na	na	na	na	na
chr17	3712561	3712577	0	15	aaccac	cag	gtggtt	0.220908	NCBP3	NM_001114118	3759	V	0.5	2	c-g	0	na	na	na	na	na
chr7	39612332	39612346	0	15	aatgtt	cag	aacatt	0.223566	YAE1D1	NM_020192	28	V	0.833333	2	u-a	0	na	na	na	na	na
chr9	108400639	108400653	0	15	agaatt	cag	aattct	0.264288	FKTN	NM_001079802	3095	V	0.833333	2	u-a	0	na	na	na	na	na
chr16	7761128	7761142	0	15	tgacta	cag	tagtca	0.269123	RBFOX1	NM_001142333	382	V	0.666667	2	a-u	0	na	na	na	na	na
chr10	118645735	118645751	0	15	tgtatt	cag	aataca	0.285448	SHTN1	NM_018330	313	V	0.833333	2	u-a	0	na	na	na	na	na
chr14	21501628	21501644	0	15	gaggcc	cag	ggcctc	0.313833	RNASE13	NM_001012264	331	V	0.166667	2	c-g	0	na	na	na	na	na
chr6	90075723	90075739	0	15	ggagcc	cag	ggctcc	0.327644	RRAGD	NM_021244	2034	V	0.166667	2	c-g	0	na	na	na	na	na
chr7	140154057	140154073	0	15	aactgt	cag	acagtt	0.354529	MKRN1	NM_013446	242	V	0.666667	2	u-a	exact	AACTGTC-TGACAGTT	AACTGTC-TGACAGTT	AACTGTC-TGACAGTT	AACTGTC-TGACAGTT	AACTGTC-TGACAGTT
chr15	75123464	75123478	0	15	tgggcc	cag	ggccca	0.360692	CPLX3	NM_001030005	770	V	0.166667	2	c-g	0	na	na	na	na	na
chr19	4685317	4685331	0	15	tgggcc	cag	ggccca	0.41192	DPP9-AS1	NM_001242901	1462	V	0.166667	2	c-g	0	na	na	na	na	na
chr5	150649815	150649829	0	15	tggatc	cag	gatcca	0.419874	GM2A	NM_001167607	2615	V	0.5	2	c-g	0	na	na	na	na	na
chr22	38974331	38974347	0	15	agtcag	cag	ctgact	0.424588	FAM227A	NM_001013647	7781	V	0.5	2	g-c	0	na	na	na	na	na
chr1	205055985	205056001	0	15	acactg	cag	cagtgt	0.43046	RBBP5	NM_001193272	1912	V	0.5	2	g-c	0	na	na	na	na	na
chr17	1399064	1399080	0	15	agctgg	cag	ccagct	0.432978	INPP5K	NM_130766	35	V	0.333333	2	g-c	tolerated	AGCTGGCTGCCAGCT	AGCTGGCTGCCAGCT	AGCTGGCTTCCAGCT	AGCTGGCTCCTAGCT	AGCTGGCTGCCAGCT
chr8	42407949	42407965	0	15	catatc	cag	gatatg	0.434911	SMIM19	NM_001135674	199	V	0.666667	2	c-g	0	na	na	na	na	na
chr8	29963730	29963744	0	15	ggaatt	cag	aattcc	0.472183	LEPROTL1	NM_015344	353	V	0.666667	2	u-a	0	na	na	na	na	na
chr19	33791550	33791566	0	15	ggtcac	cag	gtgacc	0.554421	CEBPA	NM_004364	676	V	0.333333	2	c-g	0	na	na	na	na	na
chr1	203277868	203277882	0	15	ggtgct	cag	agcacc	0.657985	BTG2	NM_006763	1303	V	0.333333	2	u-a	exact	GGTGCTCAGAGCAC--C	GGTGCTCAGAGCAC--C	GGTGCTCAGAGCAC--C	GGTGCTCAGAGCAC--C	GGTGCTCAGAGCAC--C
chr8	96070574	96070588	0	15	ggtgtt	cag	aacacc	0.667757	NDUFAF6	NM_152416	410	V	0.5	2	u-a	0	na	na	na	na	na
chr16	2048156	2048172	0	15	ggctgc	cag	gcagcc	0.724031	ZNF598	NM_178167	59	V	0.166667	2	c-g	0	na	na	na	na	na
chr10	47762863	47762877	0	15	gctgac	cag	gtcagc	0.877994	ANXA8L1	NM_001098845	677	V	0.333333	2	c-g	0	na	na	na	na	na
chr10	48271191	48271205	0	15	gctgac	cag	gtcagc	0.878343	ANXA8	NM_001040084	677	V	0.333333	2	c-g	0	na	na	na	na	na
chr11	2168823	2168839	0	15	ggctgg	cag	ccagcc	0.88638	INS-IGF2	NM_001042376	1	V	0.166667	2	g-c	0	na	na	na	na	na
chr3	123003418	123003434	0	15	gccagg	cag	cctggc	0.891298	ADCY5	NM_001199642	19	V	0.166667	2	g-c	0	na	na	na	na	na
chr9	139942600	139942616	0	15	ggctgg	cag	ccagcc	0.960294	ENTPD2	NM_001246	491	V	0.166667	2	g-c	0	na	na	na	na	na
chr16	633222	633236	0	15	gccagc	cag	gctggc	0.99441	PIGQ	NM_004204	188	V	0.166667	2	c-g	0	na	na	na	na	na
chr12	19525735	19525749	0	15	tgagac	cag	gtctca	3.62224e-05	PLEKHA5	NM_001143821	2081	V	0.5	1	c-g	0	na	na	na	na	na
chr5	1393678	1393694	0	15	tgcagg	cag	cctgca	5.58916e-05	SLC6A3	NM_001044	1154	V	0.333333	1	g-c	0	na	na	na	na	na
chr15	73853827	73853843	0	15	tatata	cag	tatata	7.20595e-05	NPTN	NM_001161363	406	V	1	1	a-u	0	na	na	na	na	na
chr16	75205427	75205441	0	15	aaaaat	cag	attttt	0.000396135	ZFP1	NM_153688	1196	V	1	1	u-a	0	na	na	na	na	na
chr2	155308268	155308282	0	15	aaaaat	cag	attttt	0.000429748	GALNT13	NM_052917	1206	V	1	1	u-a	0	na	na	na	na	na
chr10	25889475	25889489	0	15	aaaata	cag	tatttt	0.000559693	GPR158	NM_020752	1273	V	1	1	a-u	0	na	na	na	na	na
chr7	75046203	75046219	0	15	tgtgta	cag	tacaca	0.000773303	POM121C	NM_001099415	1858	V	0.666667	1	a-u	0	na	na	na	na	na
chr20	30252672	30252688	0	15	ggcagc	cag	gctgcc	0.000796557	BCL2L1	NM_001191	1062	V	0.166667	1	c-g	0	na	na	na	na	na
chr17	48552102	48552116	0	15	ggcagg	cag	cctgcc	0.00324172	ACSF2	NM_025149	190	V	0.166667	1	g-c	0	na	na	na	na	na
chr17	30820911	30820927	0	15	tgaggg	cag	ccctca	0.00393412	MYO1D	NM_015194	848	V	0.333333	1	g-c	0	na	na	na	na	na
chr2	38295359	38295375	0	15	agtaat	cag	attact	0.00401227	CYP1B1	NM_000104	2488	V	0.833333	1	u-a	0	na	na	na	na	na
chr17	38077705	38077721	0	15	atgtgg	cag	ccacat	0.00473936	ORMDL3	NM_139280	1080	V	0.5	1	g-c	0	na	na	na	na	na
chrX	99548999	99549015	0	15	tgaagt	cag	acttca	0.00792321	PCDH19	NM_001105243	2258	V	0.666667	1	u-a	tolerated	TGAAGTCTGACTTCA	TGAAGTCTGACTTCA	TACAGTCTGACTACA	TCAAATCTGACTTGA	TCAAATCTGACTTGA
chr7	87835021	87835037	0	15	taaaat	cag	atttta	0.0121535	SRI	NM_003130	754	V	1	1	u-a	0	na	na	na	na	na
chr2	32446984	32446998	0	15	atatat	cag	atatat	0.0135717	SLC30A6	NM_001193513	1203	V	1	1	u-a	0	na	na	na	na	na
chr8	104241576	104241590	0	15	aatagg	cag	cctatt	0.0152974	BAALC	NM_024812	1250	V	0.666667	1	g-c	0	na	na	na	na	na
chr4	126413815	126413829	0	15	tgaaat	cag	atttca	0.0155139	FAT4	NM_024582	893	V	0.833333	1	u-a	0	na	na	na	na	na
chrX	99546785	99546801	0	15	ataaag	cag	ctttat	0.0198557	PCDH19	NM_001105243	4472	V	0.833333	1	g-c	exact	ATAAAGCTGC---TTT---AT	ATAAAGCTGC---TTT---AT	ATAAAGCTGC---TTT---AT	ATAAAGCTGC---TTT---AT	ATAAAGCTGC---TTT---AT
chr14	75600852	75600868	0	15	acagaa	cag	ttctgt	0.0229367	TMED10	NM_006827	718	V	0.666667	1	a-u	0	na	na	na	na	na
chr13	96230470	96230484	0	15	aataaa	cag	tttatt	0.0235818	CLDN10	NM_001160100	203	V	1	1	a-u	0	na	na	na	na	na
chr9	131834103	131834117	0	15	tggagg	cag	cctcca	0.023908	MIGA2	NM_032809	1372	V	0.333333	1	g-c	0	na	na	na	na	na
chr1	31205899	31205915	0	15	aaataa	cag	ttattt	0.0287809	LAPTM5	NM_006762	758	V	1	1	a-u	0	na	na	na	na	na
chr18	13666212	13666228	0	15	agaagt	cag	acttct	0.0291078	FAM210A	NM_001098801	249	V	0.666667	1	u-a	0	na	na	na	na	na
chrX	131510335	131510351	0	15	taaata	cag	tattta	0.030346	MBNL3	NM_001170701	3341	V	1	1	a-u	0	na	na	na	na	na
chrX	152916755	152916769	0	15	aataaa	cag	tttatt	0.0324909	DUSP9	NM_001395	996	V	1	1	a-u	0	na	na	na	na	na
chr1	10707422	10707438	0	15	aggggc	cag	gcccct	0.0382009	CASZ1	NM_017766	414	V	0.166667	1	c-g	0	na	na	na	na	na
chr15	55474191	55474207	0	15	taatat	cag	atatta	0.0400526	RSL24D1	NM_016304	141	V	1	1	u-a	0	na	na	na	na	na
chr15	86288860	86288874	0	15	agacag	cag	ctgtct	0.0515693	AKAP13	NM_001270546	953	V	0.5	1	g-c	0	na	na	na	na	na
chr3	194998987	194999003	0	15	tgtaca	cag	tgtaca	0.0515734	ACAP2	NM_012287	1052	V	0.666667	1	a-u	0	na	na	na	na	na
chr6	46671987	46672001	0	15	taaaaa	cag	ttttta	0.0613609	TDRD6	NM_001010870	2364	V	1	1	a-u	0	na	na	na	na	na
chr9	124094957	124094971	0	15	gcagag	cag	ctctgc	0.0705114	GSN	NM_000177	77	V	0.333333	1	g-c	0	na	na	na	na	na
chr2	27875472	27875488	0	15	taaagg	cag	ccttta	0.0859006	SUPT7L	NM_014860	862	V	0.666667	1	g-c	0	na	na	na	na	na
chr16	69335945	69335959	0	15	aggatg	cag	catcct	0.0955723	SNTB2	NM_006750	1119	V	0.5	1	g-c	0	na	na	na	na	na
chr1	145474929	145474943	0	15	ggtgca	cag	tgcacc	0.120154	ANKRD34A	NM_001039888	111	V	0.333333	1	a-u	0	na	na	na	na	na
chr14	63174154	63174170	0	15	tatata	cag	tatata	0.166824	KCNH5	NM_139318	54	V	1	1	a-u	0	na	na	na	na	na
chr16	83949234	83949248	0	15	tgaggc	cag	gcctca	0.167199	MLYCD	NM_012213	141	V	0.333333	1	c-g	0	na	na	na	na	na
chr3	111368935	111368949	0	15	aaaata	cag	tatttt	0.178384	CD96	NM_005816	283	V	1	1	a-u	0	na	na	na	na	na
chr3	197401654	197401670	0	15	aaacac	cag	gtgttt	0.185722	RUBCN	NM_001145642	217	V	0.666667	1	c-g	0	na	na	na	na	na
chr10	15137782	15137798	0	15	tgcaag	cag	cttgca	0.205781	C10orf111	NM_153244	556	V	0.5	1	g-c	0	na	na	na	na	na
chr10	115670447	115670463	0	15	caaaca	cag	tgtttg	0.224666	NHLRC2	NM_198514	2153	V	0.666667	1	a-u	0	na	na	na	na	na
chr9	101612198	101612212	0	15	taataa	cag	ttatta	0.229368	GALNT12	NM_024642	825	V	1	1	a-u	0	na	na	na	na	na
chr21	40668367	40668383	0	15	aataaa	cag	tttatt	0.231144	BRWD1	NM_001007246	1959	V	1	1	a-u	0	na	na	na	na	na
chr18	60646900	60646914	0	15	acatat	cag	atatgt	0.232777	PHLPP1	NM_194449	237	V	0.833333	1	u-a	0	na	na	na	na	na
chr17	48620832	48620846	0	15	tgcagg	cag	cctgca	0.234452	EPN3	NM_017957	1315	V	0.333333	1	g-c	0	na	na	na	na	na
chr4	113191063	113191077	0	15	atacat	cag	atgtat	0.243599	AP1AR	NM_001128426	1499	V	0.833333	1	u-a	0	na	na	na	na	na
chr17	65071609	65071625	0	15	ataaat	cag	atttat	0.245804	HELZ	NM_014877	2741	V	1	1	u-a	0	na	na	na	na	na
chr4	122738311	122738327	0	15	tgaata	cag	tattca	0.24766	CCNA2	NM_001237	464	V	0.833333	1	a-u	0	na	na	na	na	na
chr14	100744160	100744174	0	15	aaaaca	cag	tgtttt	0.265434	YY1	NM_003403	224	V	0.833333	1	a-u	0	na	na	na	na	na
chr1	228879885	228879899	0	15	aatgca	cag	tgcatt	0.285711	RHOU	NM_021205	399	V	0.666667	1	a-u	0	na	na	na	na	na
chr6	36936324	36936340	0	15	tggggt	cag	acccca	0.287387	MTCH1	NM_001271641	337	V	0.333333	1	u-a	0	na	na	na	na	na
chr14	80665787	80665803	0	15	aagtga	cag	tcactt	0.300071	DIO2	NM_000793	3227	V	0.666667	1	a-u	0	na	na	na	na	na
chrX	48886317	48886333	0	15	tggggc	cag	gcccca	0.324184	TFE3	NM_006521	1334	V	0.166667	1	c-g	tolerated	T-----GGGGCCTGGCCCCA	T-----GGGGCCTGGCCCCA	C-----GGGGCCTGGCCCCA	T-----GGGGCTTGACCCCA	C-----GGGGCATGGCCCCA
chr12	117650894	117650910	0	15	aggtgc	cag	gcacct	0.338878	NOS1	NM_000620	2202	V	0.333333	1	c-g	0	na	na	na	na	na
chr3	115523077	115523093	0	15	aaacag	cag	ctgttt	0.354123	LSAMP	NM_002338	6069	V	0.666667	1	g-c	0	na	na	na	na	na
chr15	77404841	77404857	0	15	agaggc	cag	gcctct	0.407879	PEAK1	NM_024776	1639	V	0.333333	1	c-g	0	na	na	na	na	na
chr12	9847409	9847423	0	15	tagtgc	cag	gcacta	0.421998	CLEC2D	NM_001004419	13	V	0.5	1	c-g	0	na	na	na	na	na
chr9	117782602	117782618	0	15	acaggc	cag	gcctgt	0.432626	TNC	NM_002160	816	V	0.333333	1	c-g	0	na	na	na	na	na
chrX	118722531	118722547	0	15	gatgtg	cag	cacatc	0.484603	NKRF	NM_001173487	766	V	0.5	1	g-c	0	na	na	na	na	na
chrX	47273043	47273057	0	15	ggcaca	cag	tgtgcc	0.490208	ZNF157	NM_003446	51	V	0.333333	1	a-u	0	na	na	na	na	na
chr1	156147100	156147114	0	15	gaaaca	cag	tgtttc	0.648176	SEMA4A	NM_001193300	313	V	0.666667	1	a-u	0	na	na	na	na	na
chr4	149001133	149001149	0	15	gaaaat	cag	attttc	0.727282	NR3C2	NM_000901	1344	V	0.833333	1	u-a	0	na	na	na	na	na
chr17	78064402	78064416	0	15	gtgaga	cag	tctcac	0.748236	CCDC40	NM_001243342	205	V	0.5	1	a-u	0	na	na	na	na	na
chr14	102814830	102814846	0	15	ggcaga	cag	tctgcc	0.761341	CINP	NM_032630	46	V	0.333333	1	a-u	0	na	na	na	na	na
chr16	2288490	2288504	0	15	gggtgg	cag	ccaccc	0.836426	DNASE1L2	NM_001374	72	V	0.166667	1	g-c	0	na	na	na	na	na
chr8	143625870	143625884	0	15	gcgggc	cag	gcccgc	0.844195	ADGRB1	NM_001702	93	V	0	1	c-g	0	na	na	na	na	na
chr15	66188446	66188462	0	15	ggtaag	cag	cttacc	0.949323	MEGF11	NM_032445	1808	V	0.5	1	g-c	0	na	na	na	na	na
chr12	124809649	124809665	0	15	gtgtgg	cag	ccacac	0.969886	NCOR2	NM_001077261	281	V	0.333333	1	g-c	0	na	na	na	na	na
chr17	17395231	17395245	0	15	gtgtac	cag	gtacac	0.981297	MED9	NM_018019	423	V	0.5	1	c-g	0	na	na	na	na	na
chr11	62482707	62482723	0	15	gggtgc	cag	gcaccc	0.98667	HNRNPUL2	NM_001079559	46	V	0.166667	1	c-g	0	na	na	na	na	na
chr6_ssto_hap7	3063418	3063432	0	15	agaaag	cag	ctttct	0.00147657	SAPCD1	NM_001039651	298	V	0.666667	0	g-c	0	na	na	na	na	na
chr14	32626963	32626977	0	15	aaaaag	cag	cttttt	0.00604321	ARHGAP5	NM_001030055	2810	V	0.833333	0	g-c	0	na	na	na	na	na
chr3	45960542	45960558	0	15	aagggg	cag	cccctt	0.0700526	FYCO1	NM_024513	2697	V	0.333333	0	g-c	0	na	na	na	na	na
chr9	15171897	15171913	0	15	aaaaaa	cag	tttttt	0.183333	TTC39B	NM_001168339	102	V	1	0	a-u	0	na	na	na	na	na
chr15	83687170	83687186	0	15	aagaaa	cag	tttctt	0.198382	BTBD1	NM_001011885	315	V	0.833333	0	a-u	0	na	na	na	na	na
chr15	83686689	83686705	0	15	aagaaa	cag	tttctt	0.213289	BTBD1	NM_025238	112	V	0.833333	0	a-u	0	na	na	na	na	na
chr3	179116917	179116933	0	15	aaagaa	cag	ttcttt	0.219819	GNB4	NM_021629	2066	V	0.833333	0	a-u	0	na	na	na	na	na
chr1	155106961	155106975	0	15	aagaaa	cag	tttctt	0.240176	EFNA1	NM_004428	419	V	0.833333	0	a-u	0	na	na	na	na	na
chr3	113806901	113806915	0	15	ggaaaa	cag	ttttcc	0.359229	QTRT2	NM_001256835	2151	V	0.666667	0	a-u	0	na	na	na	na	na
chr16	2552243	2552257	0	15	aggggg	cag	ccccct	0.384576	TBC1D24	NM_001199107	1285	V	0.166667	0	g-c	0	na	na	na	na	na
chr7	5346446	5346462	0	15	tttttt	cat	aaaaaa	0.000188111	TNRC18	NM_001080495	1273	U	1	6	u-a	0	na	na	na	na	na
chr16	9848630	9848646	0	15	tttttc	cat	gaaaaa	0.00280641	GRIN2A	NM_000833	8358	U	0.833333	6	c-g	0	na	na	na	na	na
chr13	114111532	114111548	0	15	tttttc	cat	gaaaaa	0.0708218	DCUN1D2	NM_001014283	794	U	0.833333	6	c-g	0	na	na	na	na	na
chr5	68647724	68647740	0	15	tttctc	cat	gagaaa	0.156569	AK6	NM_001015891	146	U	0.666667	6	c-g	0	na	na	na	na	na
chr19	10221911	10221925	0	15	tccttt	cat	aaagga	0.2656	PPAN	NM_020230	71	U	0.666667	6	u-a	exact	TCCTTTCATAAAGGA	TCCTTTCATAAAGGA	TCCTTTTATAAAGGA	TCCTTTCATAAAGGA	TCCTTTCATAAAGGA
chr1	28299620	28299636	0	15	ttttcc	cat	ggaaaa	0.337704	EYA3	NM_001990	1339	U	0.666667	6	c-g	0	na	na	na	na	na
chr1	41493682	41493698	0	15	tccttc	cat	gaagga	0.417831	SCMH1	NM_001031694	166	U	0.5	6	c-g	exact	T-------CCTTCATGGAAGGA	T-------CCTTCATGGAAGGA	T-------CCTTCATGGAAGGA	T-------CCTTCATGGAAGGA	T-------CCTTCATGGAAGGA
chr12	7085672	7085692	0	15	cccccc	cat	gggggg	0.43344	LPCAT3	NM_005768	614	U	0	6	c-g	0	na	na	na	na	na
chr22	30824803	30824817	0	15	tcctcc	cat	ggagga	0.441023	MTFP1	NM_001003704	143	U	0.333333	6	c-g	0	na	na	na	na	na
chr1	197126375	197126391	0	15	ttttca	cat	tgaaaa	9.156e-06	ZBTB41	NM_194314	2096	U	0.833333	5	a-u	0	na	na	na	na	na
chr20	1147730	1147744	0	15	tccttg	cat	caagga	0.0015091	PSMF1	NM_006814	2007	U	0.5	5	g-c	0	na	na	na	na	na
chr11	65124733	65124747	0	15	gtttcc	cat	ggaaac	0.0215832	TIGD3	NM_145719	39	U	0.5	5	c-g	exact	GTTTCCCATGGAAAC	GTTTCCCATGGAAAC	GTTTCCCATGGAAAC	GTTTCCCATGGAAAC	GTTTCCCATGGAAAC
chr9	27328625	27328641	0	15	ttttta	cat	taaaaa	0.0483886	MOB3B	NM_024761	1942	U	1	5	a-u	0	na	na	na	na	na
chr6	109689522	109689538	0	15	tttcta	cat	tagaaa	0.0876079	CD164	NM_001142401	514	U	0.833333	5	a-u	0	na	na	na	na	na
chr12	120565010	120565026	0	15	ttcctg	cat	caggaa	0.121796	GCN1	NM_006836	625	U	0.5	5	g-c	0	na	na	na	na	na
chr16	27472219	27472235	0	15	gccccc	cat	gggggc	0.122304	GTF3C1	NM_001520	434	U	0	5	c-g	0	na	na	na	na	na
chrX	67754332	67754346	0	15	ttttca	cat	tgaaaa	0.141538	YIPF6	NM_001195214	2492	U	0.833333	5	a-u	0	na	na	na	na	na
chr2	204738615	204738629	0	15	attttc	cat	gaaaat	0.150151	CTLA4	NM_005214	1081	U	0.833333	5	c-g	exact	ATTTTCCATGAAAAT	ATTTTCCATGAAAAT	ATTTTCCATGAAAAT	ATTTTCTGTGAAAAT	ATTTTCCATGAAAAT
chr11	114279190	114279204	0	15	ttttta	cat	taaaaa	0.213274	RBM7	NM_016090	662	U	1	5	a-u	0	na	na	na	na	na
chr11	124637048	124637064	0	15	atcctt	cat	aaggat	0.234813	MSANTD2	NM_024631	6	U	0.666667	5	u-a	0	na	na	na	na	na
chr1	45974998	45975012	0	15	atcttc	cat	gaagat	0.275067	MMACHC	NM_015506	112	U	0.666667	5	c-g	0	na	na	na	na	na
chr22	50637044	50637058	0	15	accccc	cat	gggggt	0.275611	TRABD	NM_025204	97	U	0.166667	5	c-g	0	na	na	na	na	na
chr19	22151083	22151099	0	15	attctc	cat	gagaat	0.282504	ZNF208	NM_007153	2892	U	0.666667	5	c-g	0	na	na	na	na	na
chr17	17969423	17969437	0	15	ttttca	cat	tgaaaa	0.288054	GID4	NM_024052	867	U	0.833333	5	a-u	exact	TTTTCACA---------TTGAAAA	TTTTCACA---------TTGAAAA	TTTTCACA---------TTGAAAA	TTTTCACA---------TTGAAAA	TTTTCACA---------TTGAAAA
chr3	123001187	123001203	0	15	atttcc	cat	ggaaat	0.404237	ADCY5	NM_001199642	2250	U	0.666667	5	c-g	exact	ATTTCCATGGGAAAT	ATTTCCATGGGAAAT	ATTTCCATGGGAAAT	ATTTCCATGGGAAAT	ATTTCCATGGGAAAT
chr14	75748738	75748752	0	15	gttttc	cat	gaaaac	0.729262	FOS	NM_005252	612	U	0.666667	5	c-g	exact	GTTTTCCATGAAAAC	GTTTTCCATGAAAAC	GTTTTCCATGAAAAC	GTTTTCCATGAAAAC	GTTTTCCATGAAAAC
chr2	61025000	61025014	0	15	gcctcc	cat	ggaggc	0.865854	PAPOLG	NM_022894	706	U	0.166667	5	c-g	0	na	na	na	na	na
chr16	67962661	67962675	0	15	gtcctc	cat	gaggac	0.89263	PSKH1	NM_006742	1117	U	0.333333	5	c-g	0	na	na	na	na	na
chr11	18628916	18628932	0	15	agtttt	cat	aaaact	0.00231955	SPTY2D1	NM_194285	2474	U	0.833333	4	u-a	exact	AGTTTTATGAAAACT	AGTTTTATGAAAACT	AGTTCCATGAAAATG	AGTTTTATGAAAACT	AGTTTTATGAAAACT
chr7	20822002	20822018	0	15	atttca	cat	tgaaat	0.00360128	SP8	NM_182700	1889	U	0.833333	4	a-u	exact	ATTT-----CAATG-TGAAAT	ATTT-----CAATG-TGAAAT	ATTT-----CAATG-TGAAAT	ATTT-----CAATG-TGAAAT	ATTT-----CAATG-TGAAAT
chr1	39882063	39882077	0	15	tcccaa	cat	ttggga	0.00586142	KIAA0754	NM_015038	1843	U	0.5	4	a-u	0	na	na	na	na	na
chr1	68895095	68895111	0	15	ttttaa	cat	ttaaaa	0.0187361	RPE65	NM_000329	346	U	1	4	a-u	0	na	na	na	na	na
chr16	5066391	5066405	0	15	atttcg	cat	cgaaat	0.0289805	SEC14L5	NM_014692	1421	U	0.666667	4	g-c	0	na	na	na	na	na
chr16	69341711	69341725	0	15	ttttaa	cat	ttaaaa	0.0546869	SNTB2	NM_006750	6885	U	1	4	a-u	0	na	na	na	na	na
chr1	11084178	11084192	0	15	aacttt	cat	aaagtt	0.0606184	TARDBP	NM_007375	1468	U	0.833333	4	u-a	exact	AACTTTCAT-AAAGTT	AACTTTCAT-AAAGTT	AACTTTCAT-AAAGTT	AACTTTCAT-AAAGTT	AACTTTCAT-AAAGTT
chr12	76421111	76421127	0	15	tcccag	cat	ctggga	0.0817379	PHLDA1	NM_007350	3187	U	0.333333	4	g-c	0	na	na	na	na	na
chr2	206484850	206484864	0	15	atttta	cat	taaaat	0.0883776	PARD3B	NM_057177	4314	U	1	4	a-u	tolerated	ATTTTACATT-AAAAT	ATTTTACATT-AAAAT	ATTTTGCATT-AAAAT	ATTTTGCATT-AAAAT	ATTTTGCATT-AAAAT
chr19	53739796	53739812	0	15	ttttgt	cat	acaaaa	0.136088	ZNF677	NM_182609	411	U	0.833333	4	u-a	0	na	na	na	na	na
chr17	37828842	37828858	0	15	tcccag	cat	ctggga	0.199671	PGAP3	NM_033419	196	U	0.333333	4	g-c	0	na	na	na	na	na
chr4	8590122	8590136	0	15	tgtccc	cat	gggaca	0.229637	GPR78	NM_080819	1033	U	0.333333	4	c-g	0	na	na	na	na	na
chr1	197899077	197899091	0	15	tttcaa	cat	ttgaaa	0.244843	LHX9	NM_001014434	689	U	0.833333	4	a-u	0	na	na	na	na	na
chr3	122628943	122628959	0	15	tgcctt	cat	aaggca	0.2927	SEMA5B	NM_001031702	29	U	0.5	4	u-a	0	na	na	na	na	na
chr3	74311829	74311845	0	15	tatctc	cat	gagata	0.338762	CNTN3	NM_020872	1705	U	0.666667	4	c-g	exact	TATCTCATGGAGAT-A	TATCTCATGGAGAT-A	CATCTCATGGAGATGA	TATCTCATGGAGAT-A	TATCTCATGGAGAT-A
chrX	72902955	72902969	0	15	tgtttc	cat	gaaaca	0.384097	CHIC1	NM_001039840	2116	U	0.666667	4	c-g	0	na	na	na	na	na
chr3	179110163	179110177	0	15	tcctgg	cat	ccagga	0.387081	MFN1	NM_033540	317	U	0.333333	4	g-c	exact	TCCT-GGCATCCAGGA	TCCT-GGCATCCAGGA	TCCT-GGCATCCAGGA	TCCT-GGCATCCAGGA	TCCT-GGCATCCAGGA
chr1	240655915	240655931	0	15	ttccac	cat	gtggaa	0.402271	GREM2	NM_022469	336	U	0.5	4	c-g	0	na	na	na	na	na
chr7	2567836	2567850	0	15	ttccag	cat	ctggaa	0.42136	LFNG	NM_001040167	991	U	0.5	4	g-c	0	na	na	na	na	na
chr19	36379328	36379344	0	15	gtttta	cat	taaaac	0.755748	NFKBID	NM_139239	115	U	0.833333	4	a-u	0	na	na	na	na	na
chr1	41304737	41304751	0	15	gacccc	cat	ggggtc	0.976011	KCNQ4	NM_004700	543	U	0.166667	4	c-g	0	na	na	na	na	na
chr20	47652936	47652950	0	15	tatttg	cat	caaata	0.000125204	ARFGEF2	NM_006420	3201	U	0.833333	3	g-c	exact	TATTTGCATCAAATA	TATTTGCATCAAATA	TATTTGCATCAAACA	TATTTGCATCAAATA	TATTTGCATCAAATA
chr2	54898305	54898321	0	15	cttgag	cat	ctcaag	0.00122708	SPTBN1	NM_003128	2600	U	0.5	3	g-c	0	na	na	na	na	na
chr2	203632516	203632530	0	15	attcaa	cat	ttgaat	0.00299629	FAM117B	NM_173511	2030	U	0.833333	3	a-u	0	na	na	na	na	na
chr15	65032590	65032606	0	15	tttatg	cat	cataaa	0.00947381	RBPMS2	NM_194272	771	U	0.833333	3	g-c	0	na	na	na	na	na
chr15	63445960	63445976	0	15	tttaaa	cat	tttaaa	0.0114228	RPS27L	NM_015920	253	U	1	3	a-u	0	na	na	na	na	na
chr16	81063849	81063863	0	15	tttaaa	cat	tttaaa	0.0185565	CENPN	NM_001100624	1594	U	1	3	a-u	0	na	na	na	na	na
chr1	87575636	87575650	0	15	tcattt	cat	aaatga	0.0209856	HS2ST1	NM_012262	5258	U	0.833333	3	u-a	0	na	na	na	na	na
chr3	130732877	130732893	0	15	agtttg	cat	caaact	0.0299728	ASTE1	NM_014065	6	U	0.666667	3	g-c	0	na	na	na	na	na
chr8	104082113	104082127	0	15	ttattt	cat	aaataa	0.0317881	ATP6V1C1	NM_001695	1139	U	1	3	u-a	0	na	na	na	na	na
chr4	113198376	113198392	0	15	tttaaa	cat	tttaaa	0.0363386	TIFA	NM_052864	624	U	1	3	a-u	0	na	na	na	na	na
chr9	119373335	119373351	0	15	tttaaa	cat	tttaaa	0.0633146	ASTN2	NM_001184735	2458	U	1	3	a-u	0	na	na	na	na	na
chr7	116863773	116863787	0	15	gtattc	cat	gaatac	0.0641681	ST7	NM_021908	740	U	0.666667	3	c-g	0	na	na	na	na	na
chr6	38140844	38140860	0	15	ttcaaa	cat	tttgaa	0.0724308	BTBD9	NM_001099272	1899	U	0.833333	3	a-u	0	na	na	na	na	na
chr7	141172404	141172418	0	15	ttgttt	cat	aaacaa	0.0744347	TMEM178B	NM_001195278	1819	U	0.833333	3	u-a	0	na	na	na	na	na
chr10	125448090	125448104	0	15	ttcagc	cat	gctgaa	0.0770728	GPR26	NM_153442	415	U	0.5	3	c-g	0	na	na	na	na	na
chr7	107788857	107788873	0	15	aacttg	cat	caagtt	0.0904688	NRCAM	NM_001037132	1480	U	0.666667	3	g-c	exact	AA-CTTGATGCAAGTT	AA-CTTGATGCAAGTT	AA-CTTGATGCAAGTT	AA-CTTGATGCAAGTT	AA-CTTGATGCAAGTT
chr1	169434467	169434483	0	15	attcat	cat	atgaat	0.133368	SLC19A2	NM_006996	602	U	0.833333	3	u-a	0	na	na	na	na	na
chr3	24159573	24159589	0	15	ttattt	cat	aaataa	0.16058	THRB	NM_000461	4784	U	1	3	u-a	0	na	na	na	na	na
chr17	9819328	9819344	0	15	tctgga	cat	tccaga	0.171926	GAS7	NM_001130831	1199	U	0.5	3	a-u	0	na	na	na	na	na
chr2	187545478	187545494	0	15	caccca	cat	tgggtg	0.172756	ITGAV	NM_001144999	3460	U	0.333333	3	a-u	0	na	na	na	na	na
chrX	27997386	27997402	0	15	ttcaga	cat	tctgaa	0.234984	DCAF8L1	NM_001017930	245	U	0.666667	3	a-u	0	na	na	na	na	na
chr4	119179659	119179675	0	15	cattca	cat	tgaatg	0.238851	NDST3	NM_004784	2793	U	0.666667	3	a-u	0	na	na	na	na	na
chr2	210860477	210860491	0	15	atgttt	cat	aaacat	0.254989	UNC80	NM_032504	159	U	0.833333	3	u-a	0	na	na	na	na	na
chr10	116624238	116624252	0	15	tgttta	cat	taaaca	0.283984	FAM160B1	NM_020940	2940	U	0.833333	3	a-u	tolerated	TGTTTACATTAA-AC--A	TGTTTACATTAA-AC--A	TGTTTACATTAA-AC--A	TGTTTACATTAA-ACAAA	TGTTTACATTAA-ACAAA
chr9	91628200	91628216	0	15	aagttt	cat	aaactt	0.288369	SHC3	NM_016848	144	U	0.833333	3	u-a	exact	AAGTTTATGAAACTT	AAGTTTATGAAACTT	ATATTTATGAAATTT	AAGTTTATGAAACTT	AAGTTTATGAAACTT
chr17	47925125	47925139	0	15	tctacc	cat	ggtaga	0.296439	FLJ45513	NM_001242791	477	U	0.5	3	c-g	0	na	na	na	na	na
chr2	120741603	120741617	0	15	agttta	cat	taaact	0.331768	PTPN4	NM_002830	6958	U	0.833333	3	a-u	tolerated	AGTTTACATTAAACT	AGTTTACATTAAACT	AGTTTATATTAAGCT	AGTTTACATTAAGCT	AGTTTACATTAAGCT
chr9	5775355	5775369	0	15	ttcata	cat	tatgaa	0.339916	RIC1	NM_001206557	1110	U	0.833333	3	a-u	exact	TTCAT---A---CA------TTA--TGAA	TTCAT---A---CA------TTA--TGAA	TTCAT---A---CA------TTA--TGAA	TTCAT---A---CA------TTA--TGAA	TTCAT---A---CA------TTA--TGAA
chr15	76193346	76193360	0	15	aacttg	cat	caagtt	0.407035	UBE2Q2	NM_001145335	1548	U	0.666667	3	g-c	exact	AACTTGCATCAAGTT	AACTTGCATCAAGTT	AACTTGCATCAAGTT	AACTTGCATCAAGTT	AACTTGCATCAAGTT
chr3	107764478	107764494	0	15	tttgcc	cat	ggcaaa	0.432702	CD47	NM_198793	1635	U	0.5	3	c-g	tolerated	TTTGCCATGGGC-AAA	TTTGCCATGGGC-AAA	TTTGCCACAGAC-AAA	CTTGCCACAGGC-AAA	TTTGCCATGGGC-AAA
chr1	86049170	86049184	0	15	acactc	cat	gagtgt	0.437896	CYR61	NM_001554	446	U	0.5	3	c-g	tolerated	ACACTCCATGAG-TGT	ACACTCCATGAG-TGT	ACACTCTGTGAG-TGT	ACACTCCGTGAG-TGT	ACACTCTGTGAG-TGT
chr15	50852637	50852653	0	15	gtatct	cat	agatac	0.503485	TRPM7	NM_017672	1220	U	0.666667	3	u-a	exact	GTATCTAT--------GAGATAC	GTATCTAT--------GAGATAC	GTATCTAT--------GAGATAC	GTATCTAT--------GAGATAC	GTATCTAT--------GAGATAC
chr1	33476051	33476067	0	15	gaaccc	cat	gggttc	0.532239	AK2	NM_001199199	361	U	0.333333	3	c-g	0	na	na	na	na	na
chr12	109888384	109888400	0	15	gcctgg	cat	ccaggc	0.936802	KCTD10	NM_031954	998	U	0.166667	3	g-c	0	na	na	na	na	na
chr8	141541818	141541834	0	15	ttaaaa	cat	ttttaa	4.00674e-06	AGO2	NM_001164623	307	U	1	2	a-u	0	na	na	na	na	na
chr14	50584045	50584061	0	15	attaaa	cat	tttaat	4.15614e-05	SOS2	NM_006939	999	U	1	2	a-u	0	na	na	na	na	na
chr9	127619998	127620012	0	15	tgctgg	cat	ccagca	7.21827e-05	WDR38	NM_001045476	90	U	0.333333	2	g-c	0	na	na	na	na	na
chr15	65947461	65947475	0	15	attaga	cat	tctaat	0.000140148	SLC24A1	NM_001254740	1045	U	0.833333	2	a-u	0	na	na	na	na	na
chr8	95939152	95939168	0	15	atcagc	cat	gctgat	0.000254717	TP53INP1	NM_033285	3537	U	0.5	2	c-g	0	na	na	na	na	na
chr4	139980026	139980042	0	15	ttaaaa	cat	ttttaa	0.00123351	ELF2	NM_001276457	93	U	1	2	a-u	exact	TTAAAAATGT-----TTT-AA	TTAAAAATGT-----TTT-AA	C----AGTTG-----TGTGAG	TTAAAAATGT-----TTT-AA	TTAAAAATGT-----TTT-AA
chr14	80666174	80666190	0	15	ttatat	cat	atataa	0.00292413	DIO2	NM_000793	2840	U	1	2	u-a	0	na	na	na	na	na
chr11	114278693	114278707	0	15	ttatta	cat	taataa	0.00355227	RBM7	NM_016090	165	U	1	2	a-u	0	na	na	na	na	na
chr11	45252613	45252627	0	15	ttaggg	cat	ccctaa	0.0255488	PRDM11	NM_001256695	2904	U	0.5	2	g-c	0	na	na	na	na	na
chr5	65476890	65476904	0	15	aattaa	cat	ttaatt	0.0319266	SREK1	NM_001077199	2195	U	1	2	a-u	0	na	na	na	na	na
chr4	175412612	175412628	0	15	actgaa	cat	ttcagt	0.0322728	HPGD	NM_000860	477	U	0.666667	2	a-u	0	na	na	na	na	na
chr7	144149138	144149154	0	15	tatatt	cat	aatata	0.0339145	TPK1	NM_001042482	1482	U	1	2	u-a	0	na	na	na	na	na
chr21	19165435	19165451	0	15	attaaa	cat	tttaat	0.0402611	C21orf91	NM_001100421	444	U	1	2	a-u	0	na	na	na	na	na
chr1	63071138	63071152	0	15	aagtca	cat	tgactt	0.0489641	ANGPTL3	NM_014495	651	U	0.666667	2	a-u	0	na	na	na	na	na
chr17	42857730	42857744	0	15	gctggg	cat	cccagc	0.0494813	ADAM11	NM_002390	609	U	0.166667	2	g-c	0	na	na	na	na	na
chr19	44930848	44930864	0	15	ttaaaa	cat	ttttaa	0.0606229	ZNF229	NM_014518	1612	U	1	2	a-u	0	na	na	na	na	na
chr6	56323593	56323609	0	15	tcacat	cat	atgtga	0.0808989	DST	NM_015548	192	U	0.666667	2	u-a	0	na	na	na	na	na
chr18	67995830	67995844	0	15	tatatt	cat	aatata	0.0916234	SOCS6	NM_004232	2319	U	1	2	u-a	0	na	na	na	na	na
chr6	16305397	16305413	0	15	accaag	cat	cttggt	0.0967313	ATXN1	NM_000332	1145	U	0.5	2	g-c	exact	ACCAAGATGCTTGGT	ACCAAGATGCTTGGT	ACCAAGATGCTTGGT	ACCAAGATGCTTGGT	ACCAAGATGCTTGGT
chr3	24019558	24019572	0	15	attatt	cat	aataat	0.102469	NR1D2	NM_001145425	649	U	1	2	u-a	0	na	na	na	na	na
chr10	52562658	52562674	0	15	atattg	cat	caatat	0.106515	A1CF	NM_001198818	3813	U	0.833333	2	g-c	0	na	na	na	na	na
chr7	114659299	114659313	0	15	agttag	cat	ctaact	0.13063	MDFIC	NM_001166345	3311	U	0.666667	2	g-c	0	na	na	na	na	na
chr16	87438327	87438341	0	15	ttaaaa	cat	ttttaa	0.167968	MAP1LC3B	NM_022818	1625	U	1	2	a-u	0	na	na	na	na	na
chr21	43160459	43160475	0	15	aatgtt	cat	aacatt	0.182368	RIPK4	NM_020639	521	U	0.833333	2	u-a	0	na	na	na	na	na
chr3	32209307	32209323	0	15	ccaaaa	cat	ttttgg	0.199405	GPD1L	NM_015141	1906	U	0.666667	2	a-u	0	na	na	na	na	na
chr11	125829809	125829825	0	15	aaatta	cat	taattt	0.203123	CDON	NM_001243597	1010	U	1	2	a-u	0	na	na	na	na	na
chr15	59956192	59956208	0	15	tgcatt	cat	aatgca	0.211652	BNIP2	NM_004330	58	U	0.666667	2	u-a	0	na	na	na	na	na
chr1	161683576	161683590	0	15	tactgg	cat	ccagta	0.243464	FCRLA	NM_001184866	407	U	0.5	2	g-c	0	na	na	na	na	na
chr19	8439095	8439111	0	15	cagtca	cat	tgactg	0.247821	ANGPTL4	NM_001039667	326	U	0.5	2	a-u	tolerated	TCAGTCACATTGACTGA	TCAGTCATATTGACTGA	TCAGTCATATTGACTGA	TCAGTCACATTGACTGG	TCAGTCACATTGACTGG
chr9	140194952	140194968	0	15	tcataa	cat	ttatga	0.250391	NRARP	NM_001004354	1066	U	0.833333	2	a-u	exact	TCAT----AAATGTTATGA	TCAT----AAATGTTATGA	TCAT----AAATGTTATGA	TCAT----AAATGTTATGA	TCAT----AAATGTTATGA
chr20	40701525	40701541	0	15	actgta	cat	tacagt	0.263609	PTPRT	NM_007050	7976	U	0.666667	2	a-u	exact	ACTGTAATGTACA-GT	ACTGTAATGTACA-GT	ACTTTAATGTACA-GT	ACTGTAATGTACA-GT	ACTGTAATGTACA-GT
chr5	130760771	130760787	0	15	tgatca	cat	tgatca	0.275352	RAPGEF6	NM_001164386	2170	U	0.666667	2	a-u	exact	TGATCAATGTGATCA	TGATCAATGTGATCA	TGATCAATGTGATCA	TGATCACTGTGATTG	TGATCAATGTGATCA
chr17	39593431	39593447	0	15	gccacc	cat	ggtggc	0.278712	KRT38	NM_006771	215	U	0.166667	2	c-g	0	na	na	na	na	na
chr6	18466419	18466433	0	15	taagtt	cat	aactta	0.289472	RNF144B	NM_182757	1122	U	0.833333	2	u-a	0	na	na	na	na	na
chr5	133918319	133918333	0	15	tggcca	cat	tggcca	0.290863	JADE2	NM_015288	3313	U	0.333333	2	a-u	0	na	na	na	na	na
chr6	91223779	91223795	0	15	taatta	cat	taatta	0.306117	MAP3K7	NM_003188	2423	U	1	2	a-u	0	na	na	na	na	na
chr2	138771832	138771848	0	15	ccaata	cat	tattgg	0.316965	HNMT	NM_006895	133	U	0.666667	2	a-u	0	na	na	na	na	na
chr16	69342851	69342865	0	15	attgta	cat	tacaat	0.337403	SNTB2	NM_006750	8025	U	0.833333	2	a-u	exact	ATTGTACATTACAAT	ATTGTACATTACAAT	ATTGTATATTACAAT	ATTGTACATTACAAT	ATTGTACATTACAAT
chr20	60512867	60512881	0	15	agccag	cat	ctggct	0.355359	CDH4	NM_001252338	867	U	0.333333	2	g-c	0	na	na	na	na	na
chr11	76508114	76508128	0	15	tgggcc	cat	ggccca	0.355536	TSKU	NM_001258210	393	U	0.166667	2	c-g	0	na	na	na	na	na
chr5	173386101	173386115	0	15	agttac	cat	gtaact	0.432545	CPEB4	NM_030627	2962	U	0.666667	2	c-g	exact	AG------TTACCATGT-AACT	AG------TTACCATGT-AACT	AG------TTACCATGT-AACT	AG------TTACCATGT-AACT	AG------TTACCATGT-AACT
chr17	58025098	58025112	0	15	tcagcc	cat	ggctga	0.439671	RPS6KB1	NM_001272042	950	U	0.333333	2	c-g	0	na	na	na	na	na
chr13	51939153	51939169	0	15	gttggc	cat	gccaac	0.657799	INTS6	NM_001039937	717	U	0.333333	2	c-g	0	na	na	na	na	na
chr12	125432050	125432066	0	15	ggacta	cat	tagtcc	0.753395	DHX37	NM_032656	280	U	0.5	2	a-u	0	na	na	na	na	na
chr16	88110269	88110283	0	15	ggtgcc	cat	ggcacc	0.924005	BANP	NM_001173539	3	U	0.166667	2	c-g	0	na	na	na	na	na
chr17	2289156	2289172	0	15	gaccag	cat	ctggtc	0.953551	MNT	NM_020310	1021	U	0.333333	2	g-c	0	na	na	na	na	na
chr17	46653248	46653266	0	15	ccaagc	cat	gcttgg	0.956618	HOXB4	NM_024015	816	U	0.333333	2	c-g	0	na	na	na	na	na
chr9	129597124	129597138	0	15	gtggtc	cat	gaccac	0.982561	ZBTB43	NM_001135776	933	U	0.333333	2	c-g	0	na	na	na	na	na
chr9	140062655	140062669	0	15	ggggcc	cat	ggcccc	0.996812	GRIN1	NM_000832	362	U	0	2	c-g	0	na	na	na	na	na
chr5	32228711	32228727	0	15	atatat	cat	atatat	2.41134e-10	MTMR12	NM_001040446	1155	U	1	1	u-a	0	na	na	na	na	na
chr5	32228628	32228644	0	15	atatat	cat	atatat	5.91992e-10	MTMR12	NM_001040446	1238	U	1	1	u-a	0	na	na	na	na	na
chr14	81575262	81575276	0	15	taaaaa	cat	ttttta	5.26239e-05	TSHR	NM_001018036	238	U	1	1	a-u	0	na	na	na	na	na
chr8	133858993	133859007	0	15	atatat	cat	atatat	9.08106e-05	PHF20L1	NM_016018	826	U	1	1	u-a	0	na	na	na	na	na
chr17	36829138	36829154	0	15	tggggg	cat	ccccca	0.000144014	EPOP	NM_001130677	453	U	0.166667	1	g-c	0	na	na	na	na	na
chr17	46685025	46685041	0	15	taaaaa	cat	ttttta	0.00194197	HOXB7	NM_004502	161	U	1	1	a-u	0	na	na	na	na	na
chr1	171033491	171033505	0	15	tgatga	cat	tcatca	0.00236372	MROH9	NM_001163629	11	U	0.666667	1	a-u	0	na	na	na	na	na
chr6	47594640	47594654	0	15	taaaat	cat	atttta	0.00351082	CD2AP	NM_012120	2678	U	1	1	u-a	0	na	na	na	na	na
chr1	75669195	75669211	0	15	ataaaa	cat	ttttat	0.00415704	SLC44A5	NM_001130058	199	U	1	1	a-u	0	na	na	na	na	na
chr2	173461041	173461055	0	15	tagaaa	cat	tttcta	0.00416774	PDK1	NM_002610	345	U	0.833333	1	a-u	0	na	na	na	na	na
chrX	24004039	24004055	0	15	aaaata	cat	tatttt	0.00628027	KLHL15	NM_030624	1981	U	1	1	a-u	0	na	na	na	na	na
chr1	243666656	243666672	0	15	atgaat	cat	attcat	0.0086273	AKT3	NM_005465	1877	U	0.833333	1	u-a	0	na	na	na	na	na
chr4	141303611	141303625	0	15	tgcaaa	cat	tttgca	0.00875571	SCOC	NM_001153446	1354	U	0.666667	1	a-u	0	na	na	na	na	na
chr5	98129551	98129565	0	15	atatac	cat	gtatat	0.0105804	RGMB	NM_001012761	95	U	0.833333	1	c-g	0	na	na	na	na	na
chr4	8591731	8591745	0	15	aataaa	cat	tttatt	0.0127964	GPR78	NM_080819	2642	U	1	1	a-u	0	na	na	na	na	na
chr7	116148215	116148229	0	15	taaaaa	cat	ttttta	0.0149511	CAV2	NM_198212	2003	U	1	1	a-u	0	na	na	na	na	na
chr8	33358758	33358772	0	15	ataaat	cat	atttat	0.0230354	MAK16	NM_032509	2612	U	1	1	u-a	0	na	na	na	na	na
chrX	144907034	144907048	0	15	taagta	cat	tactta	0.0299212	SLITRK2	NM_001144003	554	U	0.833333	1	a-u	exact	TAAGTAC-ATTACTTA	TAAGTAC-ATTACTTA	AAAG-AC-GTAACTTA	TAAGTAC-ATTACTTA	TAAGTAC-ATTACTTA
chr1	204521777	204521791	0	15	agtaaa	cat	tttact	0.0356453	MDM4	NM_001204171	2968	U	0.833333	1	a-u	0	na	na	na	na	na
chr2	201687077	201687091	0	15	taaaac	cat	gtttta	0.0361287	BZW1	NM_001207067	177	U	0.833333	1	c-g	0	na	na	na	na	na
chr12	107371143	107371159	0	15	ataaat	cat	atttat	0.0379489	MTERF2	NM_001033050	174	U	1	1	u-a	0	na	na	na	na	na
chr7	141430633	141430647	0	15	taaaat	cat	atttta	0.0449806	WEE2	NM_001105558	514	U	1	1	u-a	0	na	na	na	na	na
chr17	35973444	35973460	0	15	gataaa	cat	tttatc	0.0545155	DDX52	NM_007010	879	U	0.833333	1	a-u	0	na	na	na	na	na
chr3	156255735	156255749	0	15	tataat	cat	attata	0.0657386	KCNAB1	NM_003471	1200	U	1	1	u-a	0	na	na	na	na	na
chrX	106487356	106487370	0	15	taaaaa	cat	ttttta	0.07465	PIH1D3	NM_001169154	829	U	1	1	a-u	0	na	na	na	na	na
chr6	127517388	127517402	0	15	acaaga	cat	tcttgt	0.0789481	RSPO3	NM_032784	237	U	0.666667	1	a-u	0	na	na	na	na	na
chr1	155258373	155258387	0	15	tgcgga	cat	tccgca	0.0832179	HCN3	NM_020897	120	U	0.333333	1	a-u	0	na	na	na	na	na
chr18	34376252	34376268	0	15	atggaa	cat	ttccat	0.123308	TPGS2	NM_001271949	498	U	0.666667	1	a-u	0	na	na	na	na	na
chr7	13934577	13934593	0	15	taaata	cat	tattta	0.135856	ETV1	NM_001163147	896	U	1	1	a-u	0	na	na	na	na	na
chr6	105529256	105529270	0	15	tgaaca	cat	tgttca	0.145556	LIN28B	NM_001004317	2599	U	0.666667	1	a-u	0	na	na	na	na	na
chr1	65692797	65692811	0	15	taagat	cat	atctta	0.156066	AK4	NM_001005353	938	U	0.833333	1	u-a	0	na	na	na	na	na
chrX	40465721	40465735	0	15	ataaaa	cat	ttttat	0.160351	ATP6AP2	NM_005765	715	U	1	1	a-u	0	na	na	na	na	na
chr8	126379268	126379282	0	15	tgaaaa	cat	ttttca	0.160444	NSMCE2	NM_173685	142	U	0.833333	1	a-u	0	na	na	na	na	na
chr2	113532580	113532596	0	15	atgtac	cat	gtacat	0.160924	IL1A	NM_000575	46	U	0.666667	1	c-g	0	na	na	na	na	na
chr8	62413364	62413380	0	15	taaaat	cat	atttta	0.19242	ASPH	NM_001164750	2536	U	1	1	u-a	0	na	na	na	na	na
chr2	208461849	208461863	0	15	aataaa	cat	tttatt	0.197975	CREB1	NM_004379	68	U	1	1	a-u	0	na	na	na	na	na
chr10	106074112	106074128	0	15	tgaggg	cat	ccctca	0.198925	ITPRIP	NM_001272012	36	U	0.333333	1	g-c	0	na	na	na	na	na
chr2	80875186	80875200	0	15	acagga	cat	tcctgt	0.204974	CTNNA2	NM_001164883	190	U	0.5	1	a-u	0	na	na	na	na	na
chr17	56499014	56499030	0	15	atgata	cat	tatcat	0.207283	HSF5	NM_001080439	689	U	0.833333	1	a-u	0	na	na	na	na	na
chr11	17110181	17110197	0	15	tgtaaa	cat	tttaca	0.210383	PIK3C2A	NM_002645	1086	U	0.833333	1	a-u	0	na	na	na	na	na
chr2	113290134	113290148	0	15	gtgaac	cat	gttcac	0.211479	TTL	NM_153712	3763	U	0.5	1	c-g	0	na	na	na	na	na
chr6	17764019	17764035	0	15	tggtag	cat	ctacca	0.219975	KIF13A	NM_001105566	304	U	0.5	1	g-c	0	na	na	na	na	na
chr9	126795190	126795204	0	15	acacaa	cat	ttgtgt	0.222569	LHX2	NM_004789	205	U	0.666667	1	a-u	exact	ACACAACATTTGTGT	ACACAACATTTGTGT	ACACAACATTTGTGT	ACACAACATTTGTGT	ACACAACATTTGTGT
chr6	43588234	43588248	0	15	ataaaa	cat	ttttat	0.222938	POLH	NM_006502	5941	U	1	1	a-u	0	na	na	na	na	na
chr19	57841538	57841552	0	15	tggaca	cat	tgtcca	0.230094	ZNF543	NM_213598	906	U	0.5	1	a-u	0	na	na	na	na	na
chr4	80327649	80327665	0	15	tgtaaa	cat	tttaca	0.230283	GK2	NM_033214	26	U	0.833333	1	a-u	0	na	na	na	na	na
chr10	73994330	73994344	0	15	agacaa	cat	ttgtct	0.232969	ANAPC16	NM_001242546	1457	U	0.666667	1	a-u	0	na	na	na	na	na
chr15	69071859	69071875	0	15	tgggga	cat	tcccca	0.242268	ANP32A	NM_006305	543	U	0.333333	1	a-u	0	na	na	na	na	na
chr3	113664409	113664423	0	15	atagaa	cat	ttctat	0.246139	GRAMD1C	NM_001172105	85	U	0.833333	1	a-u	0	na	na	na	na	na
chr19	14844807	14844823	0	15	tgggaa	cat	ttccca	0.251855	ADGRE2	NM_001271052	2223	U	0.5	1	a-u	0	na	na	na	na	na
chr1	207016271	207016285	0	15	agtaca	cat	tgtact	0.283576	IL19	NM_013371	305	U	0.666667	1	a-u	0	na	na	na	na	na
chr19	17403276	17403292	0	15	agcgga	cat	tccgct	0.294109	ABHD8	NM_024527	176	U	0.333333	1	a-u	0	na	na	na	na	na
chr11	63991277	63991293	0	15	tgaaac	cat	gtttca	0.300801	TRPT1	NM_001033678	53	U	0.666667	1	c-g	0	na	na	na	na	na
chr6	24429030	24429046	0	15	agcaga	cat	tctgct	0.317458	GPLD1	NM_001503	212	U	0.5	1	a-u	0	na	na	na	na	na
chr2	170940511	170940525	0	15	acagta	cat	tactgt	0.318241	UBR3	NM_172070	2159	U	0.666667	1	a-u	exact	ACAGTACATTACTGT	ACAGTACATTACTGT	ACAGTACATTACTGT	ACAGTACATTACTGT	ACAGTACATTACTGT
chr1	160515433	160515449	0	15	tgagac	cat	gtctca	0.319899	CD84	NM_001184879	2595	U	0.5	1	c-g	0	na	na	na	na	na
chr10	124909746	124909760	0	15	atacac	cat	gtgtat	0.32578	HMX2	NM_005519	108	U	0.666667	1	c-g	exact	ATACACCA----------------------------------------------TGTGTA-----------T	ATACACCA----------------------------------------------TGTGTA-----------T	ATACACCA----------------------------------------------TGTGTA-----------T	ATACACCA----------------------------------------------TGTGTA-----------T	ATACACCA----------------------------------------------TGTGTA-----------T
chr12	19524572	19524586	0	15	aaaata	cat	tatttt	0.334476	PLEKHA5	NM_001143821	918	U	1	1	a-u	0	na	na	na	na	na
chr5	68473499	68473513	0	15	tggcac	cat	gtgcca	0.342059	CCNB1	NM_031966	42	U	0.333333	1	c-g	exact	TGGCACCA-----TGTG--CC-A	TGGCACCA-----TGTG--CC-A	TGGCACCA-----TGTG--CC-G	TGGCACCA-----TGTG--CC-A	TGGCACCA-----TGTG--CC-A
chr9	116813740	116813754	0	15	agtgtg	cat	cacact	0.350848	ZNF618	NM_133374	1294	U	0.5	1	g-c	0	na	na	na	na	na
chr4	144477847	144477861	0	15	tgaggg	cat	ccctca	0.380715	SMARCA5	NM_003601	3511	U	0.333333	1	g-c	0	na	na	na	na	na
chr10	21069282	21069298	0	15	acaatg	cat	cattgt	0.387454	NEBL	NM_006393	5376	U	0.666667	1	g-c	0	na	na	na	na	na
chr5	71504059	71504073	0	15	atgtac	cat	gtacat	0.396263	MAP1B	NM_005909	2994	U	0.666667	1	c-g	0	na	na	na	na	na
chr11	32877112	32877126	0	15	aagatg	cat	catctt	0.422045	PRRG4	NM_024081	2040	U	0.666667	1	g-c	0	na	na	na	na	na
chr18	28710394	28710410	0	15	tagcag	cat	ctgcta	0.423331	DSC1	NM_024421	65	U	0.5	1	g-c	exact	TAGCAGATGCTGCTA	TAGCAGATGCTGCTA	TACTACAAGCTGCTA	TAGCAGATGCTGCTA	TAGCAGATGCTGCTA
chr14	81940891	81940907	0	15	aaatgg	cat	ccattt	0.428282	SEL1L	NM_005065	2407	U	0.666667	1	g-c	exact	A-AATGGATGCCAT-----TT	A-AATGGATGCCAT-----TT	A-AATGGATGCCAT-----T-	A-AATGGATGCCAT-----TT	A-AATGGATGCCAT-----TT
chr12	110973221	110973237	0	15	atgtac	cat	gtacat	0.432423	PPTC7	NM_139283	1603	U	0.666667	1	c-g	exact	ATGTACATGGTACAT	ATGTACATGGTACAT	ATGTACATGGTACAT	ATGTACATGGTACAT	ATGTACATGGTACAT
chr3	145787255	145787271	0	15	taacac	cat	gtgtta	0.433316	PLOD2	NM_000935	1231	U	0.666667	1	c-g	0	na	na	na	na	na
chr3	197510494	197510508	0	15	gcaaaa	cat	ttttgc	0.503539	FYTTD1	NM_001011537	1715	U	0.666667	1	a-u	exact	GCAAAACA-TTTTTGC	GCAAAACA-TTTTTGC	ATAAAACA-TTTTTGC	GCAAAACA-TTTTTGC	GCAAAACA-TTTTTGC
chr17	56431258	56431274	0	15	gggtga	cat	tcaccc	0.532874	RNF43	NM_017763	1028	U	0.333333	1	a-u	0	na	na	na	na	na
chr1	61923942	61923956	0	15	gacaaa	cat	tttgtc	0.540674	NFIA	NM_005595	2892	U	0.666667	1	a-u	exact	GACAAACA----TTTT--------GTC	GACAAACA----TTTT--------GTC	GACAAACA----TTTT--------GTC	GACAAACA----TTTT--------GTC	GACAAACA----TTTT--------GTC
chr1	37949442	37949457	0	15	gataca	cat	tgtatc	0.616253	ZC3H12A	NM_025079	231	U	0.666667	1	a-u	exact	GATACACATTGTGTC	GATACACATTGTGTC	GATACACATTGTGTC	GATACACATTGTG--TC	GATACACATTGTG--TC
chr3	182636565	182636579	0	15	gtatat	cat	atatac	0.655373	ATP11B	NM_014616	674	U	0.833333	1	u-a	0	na	na	na	na	na
chr7	148800366	148800382	0	15	gtgagc	cat	gctcac	0.826222	ZNF425	NM_001001661	320	U	0.333333	1	c-g	0	na	na	na	na	na
chr18	55028551	55028565	0	15	ggtaac	cat	gttacc	0.859151	ST8SIA3	NM_015879	1044	U	0.5	1	c-g	0	na	na	na	na	na
chr15	102182566	102182582	0	15	gtacag	cat	ctgtac	0.935618	TM2D3	NM_025141	98	U	0.5	1	g-c	exact	GTACAGATGCTGTAC	GTACAGATGCTGTAC	GTACAGATGCTGTAC	GTACAGATGCTGTAC	GTACAGATGCTGTAC
chr1	1146759	1146775	0	15	gtatgc	cat	gcatac	0.984122	TNFRSF4	NM_003327	158	U	0.5	1	c-g	0	na	na	na	na	na
chr19	46984407	46984423	0	15	aaaaaa	cat	tttttt	1.72493e-05	PPP5D1	NM_001205281	216	U	1	0	a-u	0	na	na	na	na	na
chr5	88014846	88014862	0	15	aaaaaa	cat	tttttt	0.000292141	MEF2C	NM_001131005	3557	U	1	0	a-u	0	na	na	na	na	na
chr13	52986746	52986762	0	15	aaaaaa	cat	tttttt	0.000643334	VPS36	NM_016075	3201	U	1	0	a-u	0	na	na	na	na	na
chrX	151335816	151335832	0	15	aaaaaa	cat	tttttt	0.000764666	GABRA3	NM_000808	866	U	1	0	a-u	0	na	na	na	na	na
chr2	7183486	7183500	0	15	aaaaaa	cat	tttttt	0.00763164	RNF144A	NM_014746	3596	U	1	0	a-u	0	na	na	na	na	na
chr8	37700023	37700037	0	15	agaggg	cat	ccctct	0.00774039	ADGRA2	NM_032777	151	U	0.333333	0	g-c	0	na	na	na	na	na
chr19	24311403	24311417	0	15	gaaaaa	cat	tttttc	0.01654	ZNF254	NM_203282	622	U	0.833333	0	a-u	0	na	na	na	na	na
chr22	39912824	39912838	0	15	aaagag	cat	ctcttt	0.0167494	MIEF1	NM_019008	2497	U	0.666667	0	g-c	0	na	na	na	na	na
chrX	2823957	2823973	0	15	aaaggg	cat	cccttt	0.0378335	ARSD	NM_001669	1337	U	0.5	0	g-c	0	na	na	na	na	na
chr4	177105785	177105801	0	15	aaagaa	cat	ttcttt	0.0408323	SPATA4	NM_144644	128	U	0.833333	0	a-u	0	na	na	na	na	na
chr19	22152386	22152402	0	15	gaaaaa	cat	tttttc	0.045492	ZNF208	NM_007153	1589	U	0.833333	0	a-u	0	na	na	na	na	na
chr22	18270481	18270497	0	15	aaaaaa	cat	tttttt	0.051715	MICAL3	NM_015241	2999	U	1	0	a-u	0	na	na	na	na	na
chr1	227843803	227843817	0	15	gaaaaa	cat	tttttc	0.0680164	ZNF678	NM_178549	275	U	0.833333	0	a-u	0	na	na	na	na	na
chr8	17162813	17162827	0	15	aagaaa	cat	tttctt	0.0755774	VPS37A	NM_001145152	10319	U	0.833333	0	a-u	0	na	na	na	na	na
chr7	64865315	64865329	0	15	gaaaaa	cat	tttttc	0.25951	ZNF92	NM_007139	528	U	0.833333	0	a-u	0	na	na	na	na	na
chr8	22454843	22454857	0	15	aggggg	cat	ccccct	0.411876	PDLIM2	NM_176871	2682	U	0.166667	0	g-c	0	na	na	na	na	na
chr20	25595661	25595677	0	15	gaggaa	cat	ttcctc	0.4373	NANP	NM_152667	882	U	0.5	0	a-u	0	na	na	na	na	na
chr19	22273225	22273239	0	15	gaaaaa	cat	tttttc	0.485922	ZNF257	NM_033468	982	U	0.833333	0	a-u	0	na	na	na	na	na
chr22	44642902	44642918	0	15	ggagga	cat	tcctcc	0.577876	SHISAL1	NM_001099294	2645	U	0.333333	0	a-u	0	na	na	na	na	na
chr7	135366177	135366193	0	15	ggaggg	cat	ccctcc	0.9726	SLC13A4	NM_012450	116	U	0.166667	0	g-c	0	na	na	na	na	na
chr8	30428331	30428345	0	15	ttttct	cga	agaaaa	0.28822	RBPMS	NM_001008710	179	V	0.833333	6	u-a	0	na	na	na	na	na
chr8	30428393	30428407	0	15	ttttct	cga	agaaaa	0.309206	RBPMS	NM_001008711	241	V	0.833333	6	u-a	0	na	na	na	na	na
chr8	30428537	30428551	0	15	ttttct	cga	agaaaa	0.326496	RBPMS	NM_006867	385	V	0.833333	6	u-a	0	na	na	na	na	na
chr8	81546379	81546395	0	15	gccttc	cga	gaaggc	0.101096	ZNF704	NM_001033723	7204	V	0.333333	5	c-g	0	na	na	na	na	na
chr16	4389154	4389168	0	15	gcccct	cga	aggggc	0.71585	GLIS2	NM_032575	1630	V	0.166667	5	u-a	0	na	na	na	na	na
chr1	7904861	7904875	0	15	gccccc	cga	gggggc	0.960298	PER3	NM_016831	2047	V	0	5	c-g	0	na	na	na	na	na
chr16	57610775	57610789	0	15	tgacct	cga	aggtca	0.348269	ADGRG5	NM_153837	1326	V	0.5	3	u-a	0	na	na	na	na	na
chr19	11475743	11475757	0	15	gttcag	cga	ctgaac	0.948452	PLPPR2	NM_001170635	378	V	0.5	3	g-c	0	na	na	na	na	na
chrX	3529210	3529226	0	15	gtgatc	cga	gatcac	1.35048e-05	PRKX	NM_005044	1013	V	0.5	2	c-g	0	na	na	na	na	na
chr2	11585301	11585317	0	15	ttgaag	cga	cttcaa	0.00354246	E2F6	NM_198256	1284	V	0.666667	2	g-c	0	na	na	na	na	na
chr7	129396527	129396541	0	15	ttaatg	cga	cattaa	0.0283818	NRF1	NM_001040110	1507	V	0.833333	2	g-c	0	na	na	na	na	na
chr6	93952301	93952317	0	15	taaact	cga	agttta	0.132	EPHA7	NM_004440	825	V	0.833333	2	u-a	0	na	na	na	na	na
chr5	140803395	140803409	0	15	agatta	cga	taatct	0.134403	PCDHGA11	NM_032091	88	V	0.833333	2	a-u	0	na	na	na	na	na
chr4	434206	434222	0	15	tatatt	cga	aatata	0.296768	ZNF721	NM_133474	1260	V	1	2	u-a	0	na	na	na	na	na
chrX	19554482	19554498	0	15	tgagtc	cga	gactca	0.368596	SH3KBP1	NM_001024666	35	V	0.5	2	c-g	0	na	na	na	na	na
chr2	1637275	1637291	0	15	gctgct	cga	agcagc	0.812776	PXDN	NM_012293	683	V	0.333333	2	u-a	0	na	na	na	na	na
chr3	53845824	53845838	0	15	tgatga	cga	tcatca	0.00796579	CACNA1D	NM_000720	392	V	0.666667	1	a-u	0	na	na	na	na	na
chr12	6880037	6880051	0	15	tggggc	cga	gcccca	0.0365727	PTMS	NM_002824	430	V	0.166667	1	c-g	0	na	na	na	na	na
chr19	9298404	9298418	0	15	aacata	cga	tatgtt	0.0952394	OR7D2	NM_175883	1009	V	0.833333	1	a-u	0	na	na	na	na	na
chr2	43451192	43451208	0	15	aaaagt	cga	actttt	0.102771	ZFP36L2	NM_006887	248	V	0.833333	1	u-a	0	na	na	na	na	na
chr5	76131054	76131068	0	15	atacaa	cga	ttgtat	0.110561	F2RL1	NM_005242	1429	V	0.833333	1	a-u	0	na	na	na	na	na
chr10	120792687	120792701	0	15	acagag	cga	ctctgt	0.136805	NANOS1	NM_199461	2496	V	0.5	1	g-c	0	na	na	na	na	na
chr19	57167336	57167350	0	15	tgagac	cga	gtctca	0.153649	SMIM17	NM_001193628	756	V	0.5	1	c-g	0	na	na	na	na	na
chr1	65893506	65893520	0	15	agagac	cga	gtctct	0.240133	LEPROT	NM_001198683	21	V	0.5	1	c-g	0	na	na	na	na	na
chr6	81054080	81054094	0	15	tgagac	cga	gtctca	0.275761	BCKDHB	NM_183050	560	V	0.5	1	c-g	0	na	na	na	na	na
chr5	140581889	140581903	0	15	tgagac	cga	gtctca	0.303331	PCDHB11	NM_018931	149	V	0.5	1	c-g	0	na	na	na	na	na
chr8	22453787	22453801	0	15	aggcat	cga	atgcct	0.334142	PDLIM2	NM_176871	1626	V	0.5	1	u-a	0	na	na	na	na	na
chr1	10697692	10697708	0	15	ggggac	cga	gtcccc	0.828893	CASZ1	NM_001079843	1289	V	0.166667	1	c-g	0	na	na	na	na	na
chr9	124544886	124544900	0	15	ggaggc	cga	gcctcc	0.833345	DAB2IP	NM_138709	110	V	0.166667	1	c-g	0	na	na	na	na	na
chr19	15270917	15270933	0	15	gtgtac	cga	gtacac	0.976311	NOTCH3	NM_000435	538	V	0.5	1	c-g	tolerated	GTGTACTC-GGTACA-C	GTGTACTC-AGTACA-C	ACATACTC-AGTACG-T	GTGTACTC-GGTACA-C	GTGTACTT-GGTACA-C
chr2	203641793	203641809	0	15	agagag	cga	ctctct	0.255943	ICA1L	NM_138468	2445	V	0.5	0	g-c	0	na	na	na	na	na
chr1	15546753	15546767	0	15	ggctct	cgc	agagcc	0.489317	TMEM51	NM_001136216	515	V	0.333333	4	u-a	0	na	na	na	na	na
chr20	60513194	60513208	0	15	tctgca	cgc	tgcaga	0.0351739	CDH4	NM_001252338	1194	V	0.5	3	a-u	0	na	na	na	na	na
chr13	20660270	20660284	0	15	taccca	cgc	tgggta	0.252859	ZMYM2	NM_001190964	117	V	0.5	3	a-u	0	na	na	na	na	na
chr16	74657761	74657777	0	15	tgctag	cgc	ctagca	0.000800125	RFWD3	NM_018124	47	V	0.5	2	g-c	0	na	na	na	na	na
chr3	52328241	52328255	0	15	gccgtg	cgc	cacggc	0.00267658	GLYCTK	NM_145262	1100	V	0.166667	2	g-c	0	na	na	na	na	na
chr7	4306101	4306115	0	15	gctgct	cgc	agcagc	0.0212764	SDK1	NM_152744	1086	V	0.333333	2	u-a	0	na	na	na	na	na
chr17	9145178	9145192	0	15	gggcca	cgc	tggccc	0.0945411	NTN1	NM_004822	1894	V	0.166667	2	a-u	0	na	na	na	na	na
chrX	12742383	12742397	0	15	ttactg	cgc	cagtaa	0.240828	FRMPD4	NM_014728	3732	V	0.666667	2	g-c	0	na	na	na	na	na
chr5	150038633	150038647	0	15	agccag	cgc	ctggct	0.247131	SYNPO	NM_007286	1985	V	0.333333	2	g-c	0	na	na	na	na	na
chr1	43200890	43200906	0	15	tggcca	cgc	tggcca	0.293983	CLDN19	NM_001185117	525	V	0.333333	2	a-u	0	na	na	na	na	na
chr16	8878144	8878158	0	15	tactga	cgc	tcagta	0.307937	ABAT	NM_000663	2858	V	0.666667	2	a-u	tolerated	TACTGACGCTCAGTA	TACTGACGCTCAGTA	TACTGATGCTCAGTA	TACTGACACTCAGTA	TACTGACACTCAGTA
chr14	102965112	102965126	0	15	gccaga	cgc	tctggc	0.678414	TECPR2	NM_014844	519	V	0.333333	2	a-u	0	na	na	na	na	na
chr2	5837336	5837352	0	15	ctgcgg	cgc	ccgcag	0.836832	SOX11	NM_003108	3158	V	0.166667	2	g-c	0	na	na	na	na	na
chr9	130267622	130267638	0	15	aataaa	cgc	tttatt	0.00743323	FAM129B	NM_001035534	1484	V	1	1	a-u	0	na	na	na	na	na
chr12	129557996	129558012	0	15	atggat	cgc	atccat	0.33745	TMEM132D	NM_133448	406	V	0.666667	1	u-a	0	na	na	na	na	na
chr22	24585053	24585067	0	15	aacaag	cgc	cttgtt	0.382602	SUSD2	NM_019601	650	V	0.666667	1	g-c	0	na	na	na	na	na
chr22	20941777	20941791	0	15	agggag	cgc	ctccct	0.119761	MED15	NM_001003891	787	V	0.333333	0	g-c	0	na	na	na	na	na
chr7	154684724	154684738	0	15	agaaaa	cgc	ttttct	0.166147	DPP6	NM_001039350	535	V	0.833333	0	a-u	0	na	na	na	na	na
chr1	2460825	2460841	0	15	gggaag	cgc	cttccc	0.29875	HES5	NM_001010926	65	V	0.333333	0	g-c	0	na	na	na	na	na
chr1	149914203	149914219	0	15	tttttc	cgg	gaaaaa	0.000223177	OTUD7B	NM_020205	1535	V	0.833333	6	c-g	0	na	na	na	na	na
chr3	55716962	55716978	0	15	tcccca	cgg	tgggga	0.151772	ERC2	NM_015576	881	V	0.333333	5	a-u	0	na	na	na	na	na
chr11	60658099	60658115	0	15	ggcttc	cgg	gaagcc	5.33058e-05	PRPF19	NM_014502	521	V	0.333333	4	c-g	0	na	na	na	na	na
chr16	4505953	4505967	0	15	aacctc	cgg	gaggtt	0.117768	DNAJA3	NM_001135110	385	V	0.5	4	c-g	0	na	na	na	na	na
chr3	184064304	184064320	0	15	tgcctt	cgg	aaggca	0.301403	CLCN2	NM_001171087	72	V	0.5	4	u-a	0	na	na	na	na	na
chr19	55889574	55889588	0	15	agtccc	cgg	gggact	0.346744	TMEM190	NM_139172	4	V	0.333333	4	c-g	0	na	na	na	na	na
chr7	141353036	141353050	0	15	agccca	cgg	tgggct	0.000396557	AGK	NM_018238	313	V	0.333333	3	a-u	0	na	na	na	na	na
chr19	30192881	30192897	0	15	atatct	cgg	agatat	0.00563185	C19orf12	NM_001031726	720	V	0.833333	3	u-a	0	na	na	na	na	na
chr13	20715702	20715718	0	15	tctggg	cgg	cccaga	0.00691315	GJA3	NM_021954	400	V	0.333333	3	g-c	0	na	na	na	na	na
chr21	47549418	47549434	0	15	cccagc	cgg	gctggg	0.0886434	COL6A2	NM_058175	577	V	0.166667	3	c-g	0	na	na	na	na	na
chr7	116201219	116201233	0	15	gtttaa	cgg	ttaaac	0.13962	CAV1	NM_001172895	1879	V	0.833333	3	a-u	0	na	na	na	na	na
chr19	18978607	18978621	0	15	gcctgg	cgg	ccaggc	0.224172	UPF1	NM_002911	1279	V	0.166667	3	g-c	0	na	na	na	na	na
chr1	20238728	20238742	0	15	agcctg	cgg	caggct	0.431762	OTUD3	NM_015207	4490	V	0.333333	3	g-c	0	na	na	na	na	na
chr19	17536016	17536032	0	15	ccctgc	cgg	gcaggg	0.94614	MVB12A	NM_138401	215	V	0.166667	3	c-g	0	na	na	na	na	na
chr1	42885318	42885332	0	15	tcaaca	cgg	tgttga	0.000557422	RIMKLA	NM_173642	4674	V	0.666667	2	a-u	0	na	na	na	na	na
chr8	28204031	28204047	0	15	aaacca	cgg	tggttt	0.00254155	ZNF395	NM_018660	2187	V	0.666667	2	a-u	0	na	na	na	na	na
chr10	102986825	102986841	0	15	gccggc	cgg	gccggc	0.121257	LBX1	NM_006562	184	V	0	2	c-g	0	na	na	na	na	na
chr12	110354518	110354532	0	15	agtgcc	cgg	ggcact	0.172296	TCHP	NM_001143852	91	V	0.333333	2	c-g	0	na	na	na	na	na
chr6	3270805	3270821	0	15	tgccga	cgg	tcggca	0.335807	SLC22A23	NM_015482	2466	V	0.333333	2	a-u	0	na	na	na	na	na
chr14	23356267	23356281	0	15	gcggcc	cgg	ggccgc	0.661126	REM2	NM_173527	150	V	0	2	c-g	0	na	na	na	na	na
chr7	65618541	65618555	0	15	gaaaat	cgg	attttc	3.21889e-05	CRCP	NM_001040647	1198	V	0.833333	1	u-a	0	na	na	na	na	na
chr19	7990156	7990172	0	15	ggggcg	cgg	cgcccc	0.00289476	CTXN1	NM_206833	1	V	0	1	g-c	0	na	na	na	na	na
chr2	11318458	11318472	0	15	ataata	cgg	tattat	0.0269778	PQLC3	NM_152391	505	V	1	1	a-u	0	na	na	na	na	na
chr9	72043946	72043962	0	15	acataa	cgg	ttatgt	0.104885	APBA1	NM_001163	2279	V	0.833333	1	a-u	0	na	na	na	na	na
chr16	30755310	30755324	0	15	gcaatg	cgg	cattgc	0.184395	TMEM265	NM_001256829	47	V	0.5	1	g-c	0	na	na	na	na	na
chr5	149494354	149494370	0	15	ataagt	cgg	acttat	0.299432	PDGFRB	NM_002609	954	V	0.833333	1	u-a	0	na	na	na	na	na
chr2	177017728	177017742	0	15	gcaggc	cgg	gcctgc	0.825921	HOXD4	NM_014621	59	V	0.166667	1	c-g	0	na	na	na	na	na
chr19	17322893	17322907	0	15	gggcac	cgg	gtgccc	0.983833	MYO9B	NM_001130065	191	V	0.166667	1	c-g	0	na	na	na	na	na
chr11	77883314	77883330	0	15	ggaagg	cgg	ccttcc	0.409526	KCTD21	NM_001029859	1486	V	0.333333	0	g-c	0	na	na	na	na	na
chr21	45177719	45177733	0	15	gggagg	cgg	cctccc	0.617707	PDXK	NM_003681	1776	V	0.166667	0	g-c	0	na	na	na	na	na
chr13	114748203	114748219	0	15	gggagg	cgg	cctccc	0.75005	RASA3	NM_007368	537	V	0.166667	0	g-c	0	na	na	na	na	na
chr20	30783440	30783456	0	15	ttcccc	cgt	ggggaa	0.237011	PLAGL2	NM_002657	797	U	0.333333	6	c-g	tolerated	TTCCCCACGGGGG---AA	TTCCCCACGGGGG---AA	TTCCCCACGGGGG---AA	TTCCCCACAGGGG---AA	TTCCCCACAGGGG---AA
chr13	79173890	79173906	0	15	atctct	cgt	agagat	0.00200171	POU4F1	NM_006237	1642	U	0.666667	5	u-a	0	na	na	na	na	na
chr1	47683531	47683547	0	15	ttccaa	cgt	ttggaa	0.0404301	TAL1	NM_003189	1843	U	0.666667	4	a-u	0	na	na	na	na	na
chr9	125885962	125885978	0	15	attcca	cgt	tggaat	0.239828	STRBP	NM_001171137	1896	U	0.666667	4	a-u	0	na	na	na	na	na
chr6	33739614	33739630	0	15	gccctg	cgt	cagggc	0.965463	LEMD2	NM_001143944	773	U	0.166667	4	g-c	0	na	na	na	na	na
chr11	45902477	45902491	0	15	ttgctc	cgt	gagcaa	0.000379172	CRY2	NM_001127457	14	U	0.5	3	c-g	0	na	na	na	na	na
chr1	43918966	43918980	0	15	tctgag	cgt	ctcaga	0.0153355	SZT2	NM_015284	2816	U	0.5	3	g-c	0	na	na	na	na	na
chrX	46739839	46739855	0	15	ctactt	cgt	aagtag	0.0268552	RP2	NM_006915	636	U	0.666667	3	u-a	0	na	na	na	na	na
chr16	29825689	29825703	0	15	gcccag	cgt	ctgggc	0.0411863	PRRT2	NM_001256443	415	U	0.166667	3	g-c	0	na	na	na	na	na
chr19	44516374	44516388	0	15	tgtcca	cgt	tggaca	0.21213	ZNF230	NM_006300	759	U	0.5	3	a-u	0	na	na	na	na	na
chr10	113912253	113912269	0	15	ttgtgc	cgt	gcacaa	0.00197594	GPAM	NM_001244949	1037	U	0.5	2	c-g	0	na	na	na	na	na
chr3	138663991	138664007	0	15	gactgc	cgt	gcagtc	0.0944145	FOXL2	NM_023067	425	U	0.333333	2	c-g	0	na	na	na	na	na
chr2	85285840	85285854	0	15	ttgaaa	cgt	tttcaa	0.164193	KCMF1	NM_020122	5309	U	0.833333	2	a-u	0	na	na	na	na	na
chr13	77458908	77458924	0	15	ttggac	cgt	gtccaa	0.186717	KCTD12	NM_138444	380	U	0.5	2	c-g	0	na	na	na	na	na
chr17	56283332	56283348	0	15	agacca	cgt	tggtct	0.27652	MKS1	NM_001165927	90	U	0.5	2	a-u	0	na	na	na	na	na
chrX	151122904	151122920	0	15	agcatc	cgt	gatgct	0.309426	GABRE	NM_004961	251	U	0.5	2	c-g	0	na	na	na	na	na
chr19	31766076	31766092	0	15	gtaacc	cgt	ggttac	0.833594	TSHZ3	NM_020856	1359	U	0.5	2	c-g	exact	GTAACCAC-GGGTTAC	GTAACCAC-GGGTTAC	GTTACCAC-GGGTTAC	GTAACCAC-GGGTTAC	GTAACCAC-GGGTTAC
chr16	15130462	15130476	0	15	gttgcc	cgt	ggcaac	0.987372	PDXDC1	NM_015027	331	U	0.333333	2	c-g	0	na	na	na	na	na
chr3	105295000	105295014	0	15	aaaata	cgt	tatttt	0.000352618	ALCAM	NM_001243280	1681	U	1	1	a-u	0	na	na	na	na	na
chr5	176524803	176524817	0	15	aagggc	cgt	gccctt	0.000361045	FGFR4	NM_002011	127	U	0.333333	1	c-g	0	na	na	na	na	na
chr1	218615194	218615208	0	15	aatgaa	cgt	ttcatt	0.00084743	TGFB2	NM_001135599	491	U	0.833333	1	a-u	0	na	na	na	na	na
chr19	8023619	8023635	0	15	aaaaat	cgt	attttt	0.00104616	ELAVL1	NM_001419	4730	U	1	1	u-a	0	na	na	na	na	na
chr8	99170528	99170542	0	15	ataata	cgt	tattat	0.00464402	POP1	NM_001145860	30	U	1	1	a-u	0	na	na	na	na	na
chr12	42475651	42475667	0	15	aataaa	cgt	tttatt	0.0143036	GXYLT1	NM_001099650	5919	U	1	1	a-u	0	na	na	na	na	na
chr3	121139625	121139639	0	15	aaaaat	cgt	attttt	0.0304421	STXBP5L	NM_014980	1682	U	1	1	u-a	0	na	na	na	na	na
chr11	104896576	104896592	0	15	agagca	cgt	tgctct	0.165745	CASP1	NM_001257118	391	U	0.5	1	a-u	0	na	na	na	na	na
chr19	1599258	1599274	0	15	aatgca	cgt	tgcatt	0.290744	UQCR11	NM_006830	163	U	0.666667	1	a-u	0	na	na	na	na	na
chr16	70695384	70695402	0	15	caaaag	cgt	cttttg	0.353704	MTSS1L	NM_138383	2176	U	0.666667	1	g-c	0	na	na	na	na	na
chr10	81075987	81076001	0	15	gtacat	cgt	atgtac	0.732919	ZMIZ1	NM_020338	3482	U	0.666667	1	u-a	0	na	na	na	na	na
chr2	73453511	73453525	0	15	gtgagg	cgt	cctcac	0.840682	SMYD5	NM_006062	438	U	0.333333	1	g-c	0	na	na	na	na	na
chr17	7163731	7163747	0	15	gggtac	cgt	gtaccc	0.975285	CLDN7	NM_001185023	57	U	0.333333	1	c-g	0	na	na	na	na	na
chr5	106713994	106714010	0	15	ggatac	cgt	gtatcc	0.980003	EFNA5	NM_001962	2944	U	0.5	1	c-g	exact	GGATACACGGTATCC	GGATACACGGTATCC	GGATACACAGTATCC	GGATACACGGTATCC	GGATACACGGTATCC
chr19	4685924	4685938	0	15	aaaaaa	cgt	tttttt	0.00321835	DPP9-AS1	NM_001242901	2069	U	1	0	a-u	0	na	na	na	na	na
chr6	126250391	126250405	0	15	tttttt	taa	aaaaaa	8.67678e-07	NCOA7	NM_001122842	475	V	1	6	u-a	0	na	na	na	na	na
chr7	127732373	127732387	0	15	tttttt	taa	aaaaaa	1.87806e-06	SND1	NM_014390	264	V	1	6	u-a	0	na	na	na	na	na
chr7	143003655	143003669	0	15	tttttt	taa	aaaaaa	2.42768e-06	CASP2	NM_032982	1492	V	1	6	u-a	0	na	na	na	na	na
chr3	86990599	86990615	0	15	tttttt	taa	aaaaaa	6.98036e-06	VGLL3	NM_016206	5557	V	1	6	u-a	0	na	na	na	na	na
chr17	292310	292326	0	15	tttttt	taa	aaaaaa	7.84758e-06	RFLNB	NM_182705	627	V	1	6	u-a	0	na	na	na	na	na
chr10	61799899	61799915	0	15	tttttt	taa	aaaaaa	1.71396e-05	ANK3	NM_001149	2532	V	1	6	u-a	0	na	na	na	na	na
chr1	173905905	173905921	0	15	tttttt	taa	aaaaaa	2.24879e-05	RC3H1	NM_172071	1936	V	1	6	u-a	0	na	na	na	na	na
chr15	93162059	93162075	0	15	tttttt	taa	aaaaaa	4.32034e-05	FAM174B	NM_207446	609	V	1	6	u-a	0	na	na	na	na	na
chr6	10709829	10709843	0	15	tttttt	taa	aaaaaa	7.25271e-05	PAK1IP1	NM_017906	145	V	1	6	u-a	0	na	na	na	na	na
chr10	81143389	81143405	0	15	tttttt	taa	aaaaaa	7.53394e-05	ZCCHC24	NM_153367	2694	V	1	6	u-a	0	na	na	na	na	na
chr1	94982777	94982791	0	15	tttttt	taa	aaaaaa	8.1687e-05	ABCD3	NM_002858	93	V	1	6	u-a	0	na	na	na	na	na
chr11	130096734	130096750	0	15	tttttt	taa	aaaaaa	8.99927e-05	ZBTB44	NM_014155	7406	V	1	6	u-a	0	na	na	na	na	na
chr1	114419949	114419965	0	15	tttttt	taa	aaaaaa	9.81554e-05	BCL2L15	NM_001010922	3778	V	1	6	u-a	0	na	na	na	na	na
chr1	169822797	169822813	0	15	tttttt	taa	aaaaaa	0.000282307	SCYL3	NM_020423	39	V	1	6	u-a	0	na	na	na	na	na
chr7	130059411	130059427	0	15	tttttt	taa	aaaaaa	0.00038421	CEP41	NM_001257160	2352	V	1	6	u-a	0	na	na	na	na	na
chr5	171636663	171636679	0	15	tttttt	taa	aaaaaa	0.00042242	UBTD2	NM_152277	2153	V	1	6	u-a	0	na	na	na	na	na
chr19	12810349	12810365	0	15	tttttt	taa	aaaaaa	0.000488972	TNPO2	NM_001136195	1793	V	1	6	u-a	0	na	na	na	na	na
chr4	62937935	62937949	0	15	tttttt	taa	aaaaaa	0.000605286	ADGRL3	NM_015236	1310	V	1	6	u-a	0	na	na	na	na	na
chr9	131679335	131679349	0	15	tttttt	taa	aaaaaa	0.00066027	LRRC8A	NM_001127244	686	V	1	6	u-a	0	na	na	na	na	na
chr7	105246496	105246512	0	15	tttttt	taa	aaaaaa	0.000704523	ATXN7L1	NM_020725	1785	V	1	6	u-a	0	na	na	na	na	na
chr4	26433451	26433465	0	15	tttttt	taa	aaaaaa	0.000743158	RBPJ	NM_005349	823	V	1	6	u-a	0	na	na	na	na	na
chr1	89299593	89299607	0	15	tttttt	taa	aaaaaa	0.000758515	PKN2	NM_006256	463	V	1	6	u-a	0	na	na	na	na	na
chr16	50267596	50267610	0	15	tttttt	taa	aaaaaa	0.000794055	PAPD5	NM_001040284	4358	V	1	6	u-a	0	na	na	na	na	na
chr1	110041470	110041484	0	15	tttttt	taa	aaaaaa	0.000823792	CYB561D1	NM_001134400	2590	V	1	6	u-a	0	na	na	na	na	na
chr3	101579636	101579650	0	15	tttttt	taa	aaaaaa	0.000866844	NFKBIZ	NM_001005474	1422	V	1	6	u-a	0	na	na	na	na	na
chr14	52435078	52435092	0	15	tttttt	taa	aaaaaa	0.000907397	GNG2	NM_001243773	1674	V	1	6	u-a	0	na	na	na	na	na
chr12	112946548	112946562	0	15	tttttt	taa	aaaaaa	0.000976056	PTPN11	NM_002834	2921	V	1	6	u-a	0	na	na	na	na	na
chrX	123234726	123234740	0	15	tttttt	taa	aaaaaa	0.00103946	STAG2	NM_001042749	280	V	1	6	u-a	0	na	na	na	na	na
chr1	197125334	197125350	0	15	tttttt	taa	aaaaaa	0.00104531	ZBTB41	NM_194314	3137	V	1	6	u-a	0	na	na	na	na	na
chr8	42692967	42692983	0	15	tttttt	taa	aaaaaa	0.0010746	THAP1	NM_018105	120	V	1	6	u-a	0	na	na	na	na	na
chr18	42647914	42647928	0	15	tttttt	taa	aaaaaa	0.00108602	SETBP1	NM_015559	4252	V	1	6	u-a	0	na	na	na	na	na
chr3	107529050	107529064	0	15	tttttt	taa	aaaaaa	0.00112961	BBX	NM_001276286	4677	V	1	6	u-a	0	na	na	na	na	na
chr9	14737049	14737065	0	15	tttttt	taa	aaaaaa	0.00139373	FREM1	NM_001177704	327	V	1	6	u-a	0	na	na	na	na	na
chr3	156423064	156423078	0	15	tttttt	taa	aaaaaa	0.00141916	TIPARP	NM_001184717	145	V	1	6	u-a	0	na	na	na	na	na
chr1	43272829	43272845	0	15	tttttt	taa	aaaaaa	0.00144066	SVBP	NM_199342	238	V	1	6	u-a	0	na	na	na	na	na
chr9	125611797	125611813	0	15	tttttt	taa	aaaaaa	0.00173183	RC3H2	NM_001100588	91	V	1	6	u-a	exact	ttttttttaa-aaaaa	ttttttttaa-aaaaa	ttttttttaa-aaaaa	#NAME?	ttttttttaa-aaaaa
chr1	67465976	67465992	0	15	tttttt	taa	aaaaaa	0.00174478	SLC35D1	NM_015139	4029	V	1	6	u-a	0	na	na	na	na	na
chr12	6640670	6640684	0	15	tttttt	taa	aaaaaa	0.00180538	NCAPD2	NM_014865	93	V	1	6	u-a	0	na	na	na	na	na
chr13	76432175	76432189	0	15	tttttt	taa	aaaaaa	0.00190316	LMO7	NM_005358	97	V	1	6	u-a	0	na	na	na	na	na
chr6	134309860	134309876	0	15	tttttt	taa	aaaaaa	0.00197362	SLC2A12	NM_145176	2415	V	1	6	u-a	0	na	na	na	na	na
chr6	2888383	2888399	0	15	tttttt	taa	aaaaaa	0.00236477	SERPINB9	NM_004155	1996	V	1	6	u-a	0	na	na	na	na	na
chr18	25531056	25531072	0	15	tttttt	taa	aaaaaa	0.0023983	CDH2	NM_001792	1043	V	1	6	u-a	0	na	na	na	na	na
chr7	17831007	17831023	0	15	tttttt	taa	aaaaaa	0.00256417	SNX13	NM_015132	2644	V	1	6	u-a	0	na	na	na	na	na
chr4	72434571	72434585	0	15	tttctt	taa	aagaaa	0.00261476	SLC4A4	NM_001134742	962	V	0.833333	6	u-a	0	na	na	na	na	na
chr3	113005746	113005760	0	15	tttttt	taa	aaaaaa	0.00262691	BOC	NM_033254	38	V	1	6	u-a	0	na	na	na	na	na
chr11	128328812	128328828	0	15	tttttt	taa	aaaaaa	0.00277896	ETS1	NM_001143820	3426	V	1	6	u-a	0	na	na	na	na	na
chr1	153634531	153634547	0	15	tttttc	taa	gaaaaa	0.00311136	ILF2	NM_001267809	323	V	0.833333	6	c-g	0	na	na	na	na	na
chr16	88762931	88762947	0	15	tttttt	taa	aaaaaa	0.0032134	RNF166	NM_001171815	1027	V	1	6	u-a	0	na	na	na	na	na
chr11	124636412	124636428	0	15	tttttt	taa	aaaaaa	0.00323019	MSANTD2	NM_024631	642	V	1	6	u-a	0	na	na	na	na	na
chr14	51101518	51101534	0	15	tttttt	taa	aaaaaa	0.00324533	SAV1	NM_021818	365	V	1	6	u-a	0	na	na	na	na	na
chr10	69676552	69676566	0	15	tttttt	taa	aaaaaa	0.00335606	SIRT1	NM_001142498	203	V	1	6	u-a	0	na	na	na	na	na
chr6	25985514	25985528	0	15	tttttt	taa	aaaaaa	0.00341707	TRIM38	NM_006355	1600	V	1	6	u-a	0	na	na	na	na	na
chr11	85669582	85669598	0	15	tttttt	taa	aaaaaa	0.00385577	PICALM	NM_001008660	489	V	1	6	u-a	0	na	na	na	na	na
chr4	184239641	184239655	0	15	tttttt	taa	aaaaaa	0.0039762	WWC2	NM_024949	2760	V	1	6	u-a	0	na	na	na	na	na
chr3	87308893	87308909	0	15	tttttt	taa	aaaaaa	0.00440474	POU1F1	NM_000306	133	V	1	6	u-a	0	na	na	na	na	na
chr6	135539381	135539395	0	15	tttttt	taa	aaaaaa	0.00467299	MYB	NM_001130172	264	V	1	6	u-a	0	na	na	na	na	na
chr8	81543111	81543127	0	15	tttttt	taa	aaaaaa	0.0055921	ZNF704	NM_001033723	10472	V	1	6	u-a	0	na	na	na	na	na
chr3	179052719	179052733	0	15	tttttt	taa	aaaaaa	0.00575678	ZNF639	NM_016331	510	V	1	6	u-a	0	na	na	na	na	na
chr2	228420185	228420199	0	15	tttttt	taa	aaaaaa	0.00619194	AGFG1	NM_001135187	975	V	1	6	u-a	0	na	na	na	na	na
chr16	85812944	85812960	0	15	tttttt	taa	aaaaaa	0.00662728	EMC8	NM_001142288	509	V	1	6	u-a	0	na	na	na	na	na
chr4	184239637	184239653	0	15	tttttt	taa	aaaaaa	0.00681316	CLDN22	NM_001111319	1054	V	1	6	u-a	0	na	na	na	na	na
chr6	144151307	144151321	0	15	tttttt	taa	aaaaaa	0.00743002	PHACTR2	NM_001100164	6482	V	1	6	u-a	0	na	na	na	na	na
chrX	19932614	19932630	0	15	tttttt	taa	aaaaaa	0.00760804	BCLAF3	NM_198279	2791	V	1	6	u-a	0	na	na	na	na	na
chr7	139252141	139252157	0	15	tttttt	taa	aaaaaa	0.00780281	HIPK2	NM_001113239	5514	V	1	6	u-a	0	na	na	na	na	na
chr3	197508918	197508932	0	15	tttttt	taa	aaaaaa	0.00804779	FYTTD1	NM_001011537	139	V	1	6	u-a	0	na	na	na	na	na
chr5	140532804	140532818	0	15	tttttt	taa	aaaaaa	0.0082004	PCDHB6	NM_018939	582	V	1	6	u-a	0	na	na	na	na	na
chr1	186641115	186641131	0	15	tttttt	taa	aaaaaa	0.00842716	PTGS2	NM_000963	2352	V	1	6	u-a	0	na	na	na	na	na
chr9	86618833	86618847	0	15	tttttt	taa	aaaaaa	0.0092139	RMI1	NM_024945	1055	V	1	6	u-a	0	na	na	na	na	na
chr1	47023557	47023573	0	15	tttttt	taa	aaaaaa	0.00971505	MKNK1	NM_001135553	672	V	1	6	u-a	0	na	na	na	na	na
chr3	172115459	172115473	0	15	tttttt	taa	aaaaaa	0.0129184	FNDC3B	NM_001135095	195	V	1	6	u-a	0	na	na	na	na	na
chr16	11642665	11642681	0	15	tttttt	taa	aaaaaa	0.014847	LITAF	NM_001136472	810	V	1	6	u-a	0	na	na	na	na	na
chr18	51059843	51059857	0	15	tttttt	taa	aaaaaa	0.0155741	DCC	NM_005215	2821	V	1	6	u-a	0	na	na	na	na	na
chr1	100660743	100660759	0	15	tttttt	taa	aaaaaa	0.0156011	DBT	NM_001918	1050	V	1	6	u-a	0	na	na	na	na	na
chr16	23073691	23073707	0	15	tttttt	taa	aaaaaa	0.0173921	USP31	NM_020718	5658	V	1	6	u-a	0	na	na	na	na	na
chr1	48764287	48764303	0	15	tttttt	taa	aaaaaa	0.0199148	SPATA6	NM_019073	80	V	1	6	u-a	0	na	na	na	na	na
chr14	50886455	50886471	0	15	tttttt	taa	aaaaaa	0.0219255	MAP4K5	NM_006575	264	V	1	6	u-a	0	na	na	na	na	na
chr4	144391450	144391464	0	15	tttttt	taa	aaaaaa	0.0227364	GAB1	NM_002039	1109	V	1	6	u-a	0	na	na	na	na	na
chr7	143883403	143883419	0	15	tttttt	taa	aaaaaa	0.024654	ARHGEF35	NM_001003702	601	V	1	6	u-a	0	na	na	na	na	na
chr4	170015925	170015941	0	15	tttttt	taa	aaaaaa	0.0337092	SH3RF1	NM_020870	1727	V	1	6	u-a	0	na	na	na	na	na
chr12	89984602	89984618	0	15	tttttt	taa	aaaaaa	0.0364388	ATP2B1	NM_001001323	427	V	1	6	u-a	exact	ttt----------tttttaaaaaaa	ttt----------tttttaaaaaaa	TTT----------TTTTTAAAAAAA	ttt----------tttttaaaaaaa	ttt----------tttttaaaaaaa
chr2	101965135	101965151	0	15	tttttt	taa	aaaaaa	0.0371874	CREG2	NM_153836	2232	V	1	6	u-a	0	na	na	na	na	na
chr10	78635167	78635183	0	15	tttttt	taa	aaaaaa	0.0401131	KCNMA1	NM_001014797	2442	V	1	6	u-a	0	na	na	na	na	na
chr17	32614839	32614853	0	15	tttttt	taa	aaaaaa	0.041131	CCL11	NM_002986	131	V	1	6	u-a	0	na	na	na	na	na
chrX	131208589	131208603	0	15	tttttt	taa	aaaaaa	0.0414507	STK26	NM_001042452	403	V	1	6	u-a	0	na	na	na	na	na
chr1	57180086	57180100	0	15	tttttt	taa	aaaaaa	0.0423244	PRKAA2	NM_006252	6701	V	1	6	u-a	0	na	na	na	na	na
chr21	34822273	34822289	0	15	ttcttt	taa	aaagaa	0.0438944	TMEM50B	NM_006134	834	V	0.833333	6	u-a	0	na	na	na	na	na
chr7	101895401	101895415	0	15	tttttt	taa	aaaaaa	0.0506082	CUX1	NM_001202543	3080	V	1	6	u-a	0	na	na	na	na	na
chr3	178562198	178562212	0	15	tttttt	taa	aaaaaa	0.0529039	KCNMB2	NM_005832	1474	V	1	6	u-a	0	na	na	na	na	na
chr9	22003875	22003891	0	15	tttttt	taa	aaaaaa	0.0610924	CDKN2B	NM_004936	2093	V	1	6	u-a	0	na	na	na	na	na
chr19	42734536	42734552	0	15	ttttct	taa	agaaaa	0.0805047	GSK3A	NM_019884	392	V	0.833333	6	u-a	exact	TTTTC-TTTAAGAAAA	TTTTC-TTTAAGAAAA	TTTTC-TTTAAG-AAA	TTTTC-TTTAAGAAAA	TTTTC-TTTAAGAAAA
chr5	79853316	79853332	0	15	ttcttt	taa	aaagaa	0.107933	ANKRD34B	NM_001004441	960	V	0.833333	6	u-a	0	na	na	na	na	na
chr16	23582262	23582276	0	15	tttttt	taa	aaaaaa	0.114117	UBFD1	NM_019116	352	V	1	6	u-a	0	na	na	na	na	na
chr4	89648684	89648700	0	15	tttttt	taa	aaaaaa	0.11889	FAM13A	NM_001015045	982	V	1	6	u-a	0	na	na	na	na	na
chr20	21492074	21492090	0	15	tttttt	taa	aaaaaa	0.135386	NKX2-2	NM_002509	469	V	1	6	u-a	0	na	na	na	na	na
chr2	128056518	128056534	0	15	tttttt	taa	aaaaaa	0.152993	MAP3K2	NM_006609	8619	V	1	6	u-a	0	na	na	na	na	na
chr4	174252873	174252889	0	15	tttttt	taa	aaaaaa	0.1633	HMGB2	NM_001130688	340	V	1	6	u-a	0	na	na	na	na	na
chr2	99204179	99204193	0	15	tttttt	taa	aaaaaa	0.178794	INPP4A	NM_001134224	109	V	1	6	u-a	0	na	na	na	na	na
chr6	116914344	116914358	0	15	tttttc	taa	gaaaaa	0.186177	RWDD1	NM_001007464	81	V	0.833333	6	c-g	0	na	na	na	na	na
chr4	146580249	146580263	0	15	ttcctt	taa	aaggaa	0.210853	MMAA	NM_172250	3664	V	0.666667	6	u-a	0	na	na	na	na	na
chr7	134870537	134870555	0	15	cttttt	taa	aaaaag	0.225455	WDR91	NM_014149	346	V	0.833333	6	u-a	0	na	na	na	na	na
chr3	190368954	190368968	0	15	tttttt	taa	aaaaaa	0.225461	IL1RAP	NM_001167928	2461	V	1	6	u-a	0	na	na	na	na	na
chr15	64463355	64463371	0	15	tttttt	taa	aaaaaa	0.251374	CSNK1G1	NM_022048	757	V	1	6	u-a	0	na	na	na	na	na
chr7	114332568	114332582	0	15	tttttc	taa	gaaaaa	0.259229	FOXP2	NM_001172766	2588	V	0.833333	6	c-g	exact	TTTTTCTAAG---AA------------------AAA	TTTTTCTAAG---AA------------------AAA	TTTTTCTAAG---AA------------------AAA	TTTTTCTAAG---AA------------------AAA	TTTTTCTAAG---AA------------------AAA
chr2	112876389	112876403	0	15	tttttt	taa	aaaaaa	0.268301	TMEM87B	NM_032824	2670	V	1	6	u-a	0	na	na	na	na	na
chrX	119746578	119746592	0	15	tttttt	taa	aaaaaa	0.278762	MCTS1	NM_001137554	460	V	1	6	u-a	0	na	na	na	na	na
chr10	98279517	98279533	0	15	tcttct	taa	agaaga	0.359068	TM9SF3	NM_020123	2485	V	0.666667	6	u-a	0	na	na	na	na	na
chr1	167510439	167510455	0	15	tcctct	taa	agagga	0.35978	CREG1	NM_003851	1078	V	0.5	6	u-a	0	na	na	na	na	na
chr22	30950659	30950675	0	15	tcccct	taa	agggga	0.36285	GAL3ST1	NM_004861	263	V	0.333333	6	u-a	0	na	na	na	na	na
chr1	162493896	162493910	0	15	ttttcc	taa	ggaaaa	0.3766	UHMK1	NM_001184763	1557	V	0.666667	6	c-g	0	na	na	na	na	na
chr21	40559826	40559844	0	15	cttcct	taa	aggaag	0.499983	BRWD1	NM_033656	8339	V	0.5	6	u-a	0	na	na	na	na	na
chrX	133562577	133562593	0	15	cttttt	taa	aaaaag	0.646164	PHF6	NM_032458	3218	V	0.833333	6	u-a	0	na	na	na	na	na
chrX	131510430	131510446	0	15	actttt	taa	aaaagt	0.00262406	MBNL3	NM_001170701	3246	V	0.833333	5	u-a	0	na	na	na	na	na
chr5	5490300	5490314	0	15	ttttta	taa	taaaaa	0.00279694	ICE1	NM_015325	858	V	1	5	a-u	exact	tttttataat--aaaa-------------------------------------a	tttttataat--aaaa-------------------------------------a	tttttataat--aaaa-------------------------------------a	tttttataat--aaaa-------------------------------------a	TTTTTATAAT--AAAA-------------------------------------A
chr10	35501838	35501852	0	15	ttttta	taa	taaaaa	0.00410656	CREM	NM_001267562	1108	V	1	5	a-u	0	na	na	na	na	na
chr6	170886229	170886245	0	15	ttttta	taa	taaaaa	0.00828545	PDCD2	NM_001199462	400	V	1	5	a-u	0	na	na	na	na	na
chr19	57766541	57766555	0	15	attttt	taa	aaaaat	0.0100915	ZNF805	NM_001023563	471	V	1	5	u-a	0	na	na	na	na	na
chr10	61411968	61411984	0	15	attttt	taa	aaaaat	0.0112142	SLC16A9	NM_194298	544	V	1	5	u-a	0	na	na	na	na	na
chr19	43011472	43011488	0	15	ttttta	taa	taaaaa	0.0138346	CEACAM1	NM_001184813	1771	V	1	5	a-u	0	na	na	na	na	na
chr16	27462876	27462890	0	15	attttt	taa	aaaaat	0.019293	IL21R	NM_021798	2273	V	1	5	u-a	0	na	na	na	na	na
chr3	33911017	33911031	0	15	attttt	taa	aaaaat	0.0216409	PDCD6IP	NM_001162429	3001	V	1	5	u-a	0	na	na	na	na	na
chr8	56652576	56652592	0	15	attttt	taa	aaaaat	0.0221581	TMEM68	NM_152417	97	V	1	5	u-a	0	na	na	na	na	na
chrX	123506097	123506111	0	15	attttt	taa	aaaaat	0.0300409	SH2D1A	NM_001114937	857	V	1	5	u-a	0	na	na	na	na	na
chr2	102794932	102794946	0	15	attttt	taa	aaaaat	0.0399119	IL1R1	NM_000877	1714	V	1	5	u-a	0	na	na	na	na	na
chr19	22850395	22850409	0	15	ttttta	taa	taaaaa	0.0407906	ZNF492	NM_020855	2329	V	1	5	a-u	0	na	na	na	na	na
chr20	44758218	44758232	0	15	actttt	taa	aaaagt	0.0539989	CD40	NM_001250	540	V	0.833333	5	u-a	0	na	na	na	na	na
chr6	163993142	163993156	0	15	attctt	taa	aagaat	0.0663982	QKI	NM_006775	1401	V	0.833333	5	u-a	0	na	na	na	na	na
chr3	113530643	113530657	0	15	atcttt	taa	aaagat	0.0976998	ATP6V1A	NM_001690	2370	V	0.833333	5	u-a	0	na	na	na	na	na
chr2	178404289	178404303	0	15	atcctt	taa	aaggat	0.106243	AGPS	NM_003659	1367	V	0.666667	5	u-a	0	na	na	na	na	na
chr14	99638801	99638817	0	15	actttt	taa	aaaagt	0.106727	BCL11B	NM_022898	1669	V	0.833333	5	u-a	0	na	na	na	na	na
chr2	202485843	202485859	0	15	attttt	taa	aaaaat	0.127945	TMEM237	NM_001044385	3117	V	1	5	u-a	0	na	na	na	na	na
chr12	21670925	21670939	0	15	tttctg	taa	cagaaa	0.156429	GOLT1B	NM_016072	2285	V	0.666667	5	g-c	exact	TTTCTGT-AACAG---AAA	TTTCTGT-AACAG---AAA	CTTCTGT-AACAG---AAA	TTTCTGT-AACAG---AAA	TTTCTGT-AACAG---AAA
chr7	115575309	115575325	0	15	attttc	taa	gaaaat	0.20452	TFEC	NM_001018058	5278	V	0.833333	5	c-g	0	na	na	na	na	na
chr13	98118489	98118503	0	15	ttttca	taa	tgaaaa	0.233761	RAP2A	NM_021033	1794	V	0.833333	5	a-u	0	na	na	na	na	na
chr5	132151849	132151863	0	15	attttt	taa	aaaaat	0.247369	SOWAHA	NM_175873	887	V	1	5	u-a	0	na	na	na	na	na
chr1	176832578	176832594	0	15	gttttt	taa	aaaaac	0.251447	ASTN1	NM_004319	824	V	0.833333	5	u-a	0	na	na	na	na	na
chr13	74266158	74266174	0	15	attttt	taa	aaaaat	0.252432	KLF12	NM_007249	3451	V	1	5	u-a	0	na	na	na	na	na
chr3	101044300	101044316	0	15	attttt	taa	aaaaat	0.25823	SENP7	NM_001077203	469	V	1	5	u-a	0	na	na	na	na	na
chr2	174938414	174938430	0	15	acttct	taa	agaagt	0.2648	OLA1	NM_001011708	1722	V	0.666667	5	u-a	0	na	na	na	na	na
chr18	52562323	52562337	0	15	attttt	taa	aaaaat	0.26989	RAB27B	NM_004163	5680	V	1	5	u-a	0	na	na	na	na	na
chr8	23537592	23537608	0	15	actttt	taa	aaaagt	0.283765	NKX3-1	NM_001256339	1124	V	0.833333	5	u-a	0	na	na	na	na	na
chr6	137813781	137813797	0	15	tccttg	taa	caagga	0.308441	OLIG3	NM_175747	690	V	0.5	5	g-c	exact	TCCTTGTTACAAGG---A	TCCTTGTTACAAGG---A	TCCTTGTTACAAGG---A	TCCTTGTTACAAGG---A	TCCTTGTTACAAGG---A
chr10	101464867	101464881	0	15	tctctg	taa	cagaga	0.376859	ENTPD7	NM_020354	428	V	0.5	5	g-c	0	na	na	na	na	na
chr16	66755914	66755930	0	15	gttttt	taa	aaaaac	0.378639	DYNC1LI2	NM_006141	1693	V	0.833333	5	u-a	0	na	na	na	na	na
chr3	142775354	142775368	0	15	gttttt	taa	aaaaac	0.409997	U2SURP	NM_001080415	63	V	0.833333	5	u-a	0	na	na	na	na	na
chr9	134135877	134135893	0	15	gttttt	taa	aaaaac	0.499679	FAM78A	NM_033387	314	V	0.833333	5	u-a	0	na	na	na	na	na
chr19	46984415	46984431	0	15	gttttt	taa	aaaaac	0.579146	PPP5D1	NM_001205281	208	V	0.833333	5	u-a	0	na	na	na	na	na
chr2	71214701	71214717	0	15	gccttc	taa	gaaggc	0.967753	TEX261	NM_144582	1011	V	0.333333	5	c-g	0	na	na	na	na	na
chr4	96076079	96076093	0	15	gctttc	taa	gaaagc	0.972148	BMPR1B	NM_001203	256	V	0.5	5	c-g	exact	GCTTTCTAAG-----AAAGC	GCTTTCTAAG-----AAAGC	GCTTTCTAAG-----AAAGC	GCTTTCTAAG-----AAAGC	GCTTTCTAAG-----AAAGC
chr16	1839099	1839113	0	15	gccccc	taa	gggggc	0.991892	NUBP2	NM_012225	385	V	0	5	c-g	0	na	na	na	na	na
chr1	229458289	229458305	0	15	aatctt	taa	aagatt	6.01829e-07	CCSAP	NM_145257	2675	V	0.833333	4	u-a	0	na	na	na	na	na
chr1	67877478	67877494	0	15	aatttt	taa	aaaatt	2.66347e-05	SERBP1	NM_001018067	1394	V	1	4	u-a	0	na	na	na	na	na
chr14	61745987	61746003	0	15	aatttt	taa	aaaatt	6.04918e-05	TMEM30B	NM_001017970	805	V	1	4	u-a	0	na	na	na	na	na
chrX	25015014	25015028	0	15	tgtttt	taa	aaaaca	0.000278199	POLA1	NM_016937	948	V	0.833333	4	u-a	0	na	na	na	na	na
chr2	45232354	45232370	0	15	atttta	taa	taaaat	0.000522691	SIX2	NM_016932	937	V	1	4	a-u	exact	attttattataaaat	attttattataaaat	attttattataaaat	attttattataaaat	attttattataaaat
chr12	49396361	49396377	0	15	gatctc	taa	gagatc	0.00110862	PRKAG1	NM_001206709	303	V	0.5	4	c-g	exact	GATCTCTTAGAGATC	GATCTCTTAGAGATC	GATCTCGTAGAGATC	GATCTCTTAGAGATC	GATCTCTTAGAGATC
chr8	133859209	133859223	0	15	tatttt	taa	aaaata	0.00450276	PHF20L1	NM_016018	1042	V	1	4	u-a	0	na	na	na	na	na
chr11	59573628	59573644	0	15	ttttat	taa	ataaaa	0.00520493	MRPL16	NM_017840	174	V	1	4	u-a	0	na	na	na	na	na
chr19	57728463	57728477	0	15	acttta	taa	taaagt	0.00586796	ZNF264	NM_003417	4115	V	0.833333	4	a-u	0	na	na	na	na	na
chr20	25596146	25596162	0	15	tatttt	taa	aaaata	0.00592105	NANP	NM_152667	397	V	1	4	u-a	0	na	na	na	na	na
chr4	47453231	47453247	0	15	tatttt	taa	aaaata	0.00701946	COMMD8	NM_017845	413	V	1	4	u-a	0	na	na	na	na	na
chr8	19823861	19823875	0	15	ttttac	taa	gtaaaa	0.0209041	LPL	NM_000237	1041	V	0.833333	4	c-g	0	na	na	na	na	na
chr6	143810492	143810506	0	15	atttca	taa	tgaaat	0.0213831	PEX3	NM_003630	130	V	0.833333	4	a-u	0	na	na	na	na	na
chr12	123311373	123311387	0	15	gatttt	taa	aaaatc	0.0236203	CCDC62	NM_201435	406	V	0.833333	4	u-a	0	na	na	na	na	na
chr22	19508097	19508111	0	15	ttttat	taa	ataaaa	0.0277735	CDC45	NM_001178010	95	V	1	4	u-a	0	na	na	na	na	na
chr3	149236176	149236192	0	15	tatttt	taa	aaaata	0.0299413	WWTR1	NM_001168278	2398	V	1	4	u-a	0	na	na	na	na	na
chr15	59911986	59912000	0	15	tctcac	taa	gtgaga	0.0345215	GCNT3	NM_004751	233	V	0.5	4	c-g	0	na	na	na	na	na
chr6	80413075	80413089	0	15	aatttt	taa	aaaatt	0.035138	SH3BGRL2	NM_031469	3850	V	1	4	u-a	0	na	na	na	na	na
chrX	99548171	99548187	0	15	tatttt	taa	aaaata	0.0381841	PCDH19	NM_001105243	3086	V	1	4	u-a	0	na	na	na	na	na
chr2	201735746	201735762	0	15	atttta	taa	taaaat	0.0415109	PPIL3	NM_032472	354	V	1	4	a-u	0	na	na	na	na	na
chrX	106305412	106305428	0	15	ttttac	taa	gtaaaa	0.0481071	RBM41	NM_001171080	3554	V	0.833333	4	c-g	0	na	na	na	na	na
chr11	66194144	66194158	0	15	acttta	taa	taaagt	0.0638098	NPAS4	NM_178864	685	V	0.833333	4	a-u	0	na	na	na	na	na
chr7	28861505	28861519	0	15	gatttt	taa	aaaatc	0.0643431	CREB5	NM_001011666	2610	V	0.833333	4	u-a	0	na	na	na	na	na
chr8	75766990	75767004	0	15	tatttt	taa	aaaata	0.0688567	PI15	NM_015886	5503	V	1	4	u-a	0	na	na	na	na	na
chr4	7034808	7034822	0	15	ttttat	taa	ataaaa	0.0713124	TBC1D14	NM_001113361	2690	V	1	4	u-a	0	na	na	na	na	na
chr7	29553571	29553585	0	15	gatttt	taa	aaaatc	0.0715287	CHN2	NM_001039936	1221	V	0.833333	4	u-a	0	na	na	na	na	na
chrX	106092855	106092869	0	15	ttttga	taa	tcaaaa	0.0823579	TBC1D8B	NM_198881	320	V	0.833333	4	a-u	0	na	na	na	na	na
chr17	37921444	37921462	0	15	catttt	taa	aaaatg	0.0847705	IKZF3	NM_001257408	579	V	0.833333	4	u-a	0	na	na	na	na	na
chr20	47652912	47652926	0	15	aatttt	taa	aaaatt	0.0904921	ARFGEF2	NM_006420	3177	V	1	4	u-a	0	na	na	na	na	na
chr10	112658321	112658335	0	15	aatttt	taa	aaaatt	0.0929022	PDCD4	NM_001199492	476	V	1	4	u-a	0	na	na	na	na	na
chr14	92335934	92335950	0	15	tatttt	taa	aaaata	0.101886	FBLN5	NM_006329	616	V	1	4	u-a	0	na	na	na	na	na
chr4	139092939	139092955	0	15	aatttc	taa	gaaatt	0.129872	SLC7A11	NM_014331	153	V	0.833333	4	c-g	0	na	na	na	na	na
chr12	102467984	102468000	0	15	ttttat	taa	ataaaa	0.140147	NUP37	NM_024057	130	V	1	4	u-a	0	na	na	na	na	na
chr15	63884424	63884438	0	15	tgtttt	taa	aaaaca	0.156348	USP3	NM_001256702	1400	V	0.833333	4	u-a	0	na	na	na	na	na
chr5	64965911	64965927	0	15	tattct	taa	agaata	0.160287	SGTB	NM_019072	144	V	0.833333	4	u-a	0	na	na	na	na	na
chr19	39433062	39433078	0	15	aatttt	taa	aaaatt	0.190887	FBXO17	NM_024907	168	V	1	4	u-a	0	na	na	na	na	na
chr4	26435550	26435564	0	15	aatttt	taa	aaaatt	0.228036	RBPJ	NM_005349	2922	V	1	4	u-a	0	na	na	na	na	na
chr3	97661577	97661593	0	15	tgtttc	taa	gaaaca	0.236027	RIOX2	NM_001042533	2433	V	0.666667	4	c-g	0	na	na	na	na	na
chr18	56067544	56067558	0	15	tgtttt	taa	aaaaca	0.240407	NEDD4L	NM_001144964	4044	V	0.833333	4	u-a	0	na	na	na	na	na
chr12	46581684	46581700	0	15	agtctt	taa	aagact	0.241509	SLC38A1	NM_001077484	1051	V	0.666667	4	u-a	0	na	na	na	na	na
chr14	65542228	65542244	0	15	tatttc	taa	gaaata	0.248795	MAX	NM_002382	948	V	0.833333	4	c-g	exact	TATTTCTT-------AGAAATA	TATTTCTT-------AGAAATA	TATTTCTT-------AGAAATA	TATTTCTT-------AGAAATA	TATTTCTT-------AGAAATA
chr1	3805780	3805796	0	15	agttct	taa	agaact	0.254047	C1orf174	NM_207356	726	V	0.666667	4	u-a	0	na	na	na	na	na
chr9	100362678	100362694	0	15	tgttct	taa	agaaca	0.26912	TSTD2	NM_139246	2055	V	0.666667	4	u-a	0	na	na	na	na	na
chr5	41308006	41308022	0	15	tcccag	taa	ctggga	0.276445	PLCXD3	NM_001005473	5695	V	0.333333	4	g-c	0	na	na	na	na	na
chr3	170610974	170610990	0	15	aatttt	taa	aaaatt	0.286897	EIF5A2	NM_020390	157	V	1	4	u-a	0	na	na	na	na	na
chr17	21101500	21101516	0	15	tatttt	taa	aaaata	0.288215	TMEM11	NM_003876	119	V	1	4	u-a	0	na	na	na	na	na
chr6	136580314	136580330	0	15	ttctgt	taa	acagaa	0.302214	BCLAF1	NM_001077440	1916	V	0.666667	4	u-a	0	na	na	na	na	na
chr9	8315813	8315829	0	15	aactct	taa	agagtt	0.318836	PTPRD	NM_001040712	2043	V	0.666667	4	u-a	0	na	na	na	na	na
chr1	23885049	23885065	0	15	actcta	taa	tagagt	0.33792	ID3	NM_002167	384	V	0.666667	4	a-u	0	na	na	na	na	na
chr4	74441730	74441746	0	15	tttcag	taa	ctgaaa	0.349472	RASSF6	NM_001270391	204	V	0.666667	4	g-c	0	na	na	na	na	na
chr19	44930516	44930532	0	15	actttg	taa	caaagt	0.392937	ZNF229	NM_014518	1944	V	0.666667	4	g-c	0	na	na	na	na	na
chr12	392783	392799	0	15	ttctag	taa	ctagaa	0.415998	KDM5A	NM_001042603	1821	V	0.666667	4	g-c	0	na	na	na	na	na
chr12	287539	287553	0	15	attttg	taa	caaaat	0.416271	IQSEC3	NM_001170738	3341	V	0.833333	4	g-c	0	na	na	na	na	na
chr22	39358661	39358675	0	15	gatttt	taa	aaaatc	0.58891	APOBEC3A	NM_001270406	148	V	0.833333	4	u-a	0	na	na	na	na	na
chr11	100902493	100902509	0	15	ggcttt	taa	aaagcc	0.652714	PGR	NM_000926	7336	V	0.5	4	u-a	0	na	na	na	na	na
chr1	229458206	229458222	0	15	tcattt	taa	aaatga	6.62673e-10	CCSAP	NM_145257	2758	V	0.833333	3	u-a	0	na	na	na	na	na
chr12	11086100	11086114	0	15	tttaaa	taa	tttaaa	3.98711e-05	PRH2	NM_001110213	1277	V	1	3	a-u	0	na	na	na	na	na
chr16	18816893	18816909	0	15	aaaccc	taa	gggttt	0.000607234	SMG1	NM_015092	3980	V	0.5	3	c-g	0	na	na	na	na	na
chr6	97001642	97001656	0	15	taattt	taa	aaatta	0.000858619	UFL1	NM_015323	264	V	1	3	u-a	0	na	na	na	na	na
chr4	186287830	186287846	0	15	aaattt	taa	aaattt	0.00103729	LRP2BP	NM_018409	486	V	1	3	u-a	0	na	na	na	na	na
chr6	148872257	148872271	0	15	atattt	taa	aaatat	0.00112303	SASH1	NM_015278	2564	V	1	3	u-a	0	na	na	na	na	na
chr5	79277582	79277598	0	15	aaattt	taa	aaattt	0.00211444	MTX3	NM_001167741	1907	V	1	3	u-a	0	na	na	na	na	na
chr2	202488294	202488310	0	15	agattt	taa	aaatct	0.00318376	TMEM237	NM_001044385	666	V	0.833333	3	u-a	0	na	na	na	na	na
chr13	37016910	37016924	0	15	acattt	taa	aaatgt	0.00469862	CCNA1	NM_001111045	109	V	0.833333	3	u-a	0	na	na	na	na	na
chr7	141430376	141430390	0	15	atttat	taa	ataaat	0.00740786	WEE2	NM_001105558	257	V	1	3	u-a	0	na	na	na	na	na
chr5	130799353	130799369	0	15	aaattt	taa	aaattt	0.00773623	RAPGEF6	NM_001164390	359	V	1	3	u-a	0	na	na	na	na	na
chr8	62577603	62577619	0	15	acattt	taa	aaatgt	0.0135731	ASPH	NM_020164	189	V	0.833333	3	u-a	0	na	na	na	na	na
chr10	52066092	52066108	0	15	tttatt	taa	aataaa	0.0142504	SGMS1	NM_147156	792	V	1	3	u-a	0	na	na	na	na	na
chr17	32648040	32648054	0	15	tttaaa	taa	tttaaa	0.0195095	CCL8	NM_005623	115	V	1	3	a-u	0	na	na	na	na	na
chr5	65118870	65118884	0	15	taattt	taa	aaatta	0.0208016	NLN	NM_020726	128	V	1	3	u-a	0	na	na	na	na	na
chrX	106957602	106957618	0	15	atgtcc	taa	ggacat	0.0222199	TSC22D3	NM_001015881	129	V	0.5	3	c-g	0	na	na	na	na	na
chr21	33685130	33685146	0	15	ttattt	taa	aaataa	0.0222673	URB1	NM_014825	2081	V	1	3	u-a	0	na	na	na	na	na
chr13	40365385	40365399	0	15	agattt	taa	aaatct	0.023627	COG6	NM_001145079	2893	V	0.833333	3	u-a	0	na	na	na	na	na
chr8	57078680	57078696	0	15	tttgta	taa	tacaaa	0.0245775	PLAG1	NM_001114634	104	V	0.833333	3	a-u	0	na	na	na	na	na
chr2	152974270	152974286	0	15	atgttt	taa	aaacat	0.0260866	STAM2	NM_005843	2800	V	0.833333	3	u-a	0	na	na	na	na	na
chr3	47891648	47891662	0	15	tttatt	taa	aataaa	0.0283403	DHX30	NM_014966	39	V	1	3	u-a	exact	TTTATTT--AAAATAAA	TTTATTT--AAAATAAA	TTTATTT--AAAATAAA	TTTATTT--AAAATAAA	TTTATTT--AAAATAAA
chr3	115526184	115526200	0	15	aaattt	taa	aaattt	0.0300434	LSAMP	NM_002338	2962	V	1	3	u-a	0	na	na	na	na	na
chr6	97594427	97594443	0	15	tttagt	taa	actaaa	0.0305157	MMS22L	NM_198468	237	V	0.833333	3	u-a	0	na	na	na	na	na
chr22	28144709	28144725	0	15	aagttt	taa	aaactt	0.0309615	MN1	NM_002430	2176	V	0.833333	3	u-a	0	na	na	na	na	na
chr1	1717762	1717778	0	15	aaattt	taa	aaattt	0.0313255	GNB1	NM_002074	990	V	1	3	u-a	0	na	na	na	na	na
chr19	41523258	41523272	0	15	taattt	taa	aaatta	0.0327603	CYP2B6	NM_000767	527	V	1	3	u-a	0	na	na	na	na	na
chr4	153242860	153242876	0	15	atattt	taa	aaatat	0.0369113	FBXW7	NM_001013415	1155	V	1	3	u-a	0	na	na	na	na	na
chr1	114419452	114419468	0	15	attcat	taa	atgaat	0.0370922	BCL2L15	NM_001010922	4275	V	0.833333	3	u-a	0	na	na	na	na	na
chr5	129522275	129522289	0	15	tttatt	taa	aataaa	0.0371234	CHSY3	NM_175856	792	V	1	3	u-a	0	na	na	na	na	na
chr4	120108680	120108694	0	15	aaattt	taa	aaattt	0.0393048	MYOZ2	NM_016599	1326	V	1	3	u-a	0	na	na	na	na	na
chr5	43288486	43288502	0	15	tttaaa	taa	tttaaa	0.0412045	HMGCS1	NM_001098272	2729	V	1	3	a-u	0	na	na	na	na	na
chr11	20530826	20530840	0	15	atattt	taa	aaatat	0.0442497	PRMT3	NM_001145166	868	V	1	3	u-a	0	na	na	na	na	na
chr6	52868664	52868680	0	15	ttgcct	taa	aggcaa	0.047856	ICK	NM_014920	1265	V	0.5	3	u-a	0	na	na	na	na	na
chr6	108509111	108509125	0	15	ttattt	taa	aaataa	0.0492485	NR2E1	NM_003269	445	V	1	3	u-a	0	na	na	na	na	na
chr5	93489517	93489533	0	15	ttattt	taa	aaataa	0.0522115	KIAA0825	NM_001145678	177	V	1	3	u-a	0	na	na	na	na	na
chr17	76102308	76102322	0	15	aaattt	taa	aaattt	0.0530094	TNRC6C	NM_001142640	1383	V	1	3	u-a	0	na	na	na	na	na
chr20	49493236	49493250	0	15	atattt	taa	aaatat	0.0600959	BCAS4	NM_001010974	92	V	1	3	u-a	0	na	na	na	na	na
chr18	66342615	66342631	0	15	atttaa	taa	ttaaat	0.0785246	TMX3	NM_019022	1537	V	1	3	a-u	0	na	na	na	na	na
chr6	118029148	118029162	0	15	tttatt	taa	aataaa	0.088527	NUS1	NM_138459	971	V	1	3	u-a	0	na	na	na	na	na
chr12	10756385	10756401	0	15	aaattt	taa	aaattt	0.102866	MAGOHB	NM_018048	2471	V	1	3	u-a	0	na	na	na	na	na
chr5	32110936	32110950	0	15	acattt	taa	aaatgt	0.114321	PDZD2	NM_178140	2696	V	0.833333	3	u-a	0	na	na	na	na	na
chr6	123823638	123823654	0	15	atattt	taa	aaatat	0.141508	TRDN	NM_001256021	1140	V	1	3	u-a	0	na	na	na	na	na
chr4	138441980	138441996	0	15	gtattt	taa	aaatac	0.144453	PCDH18	NM_019035	185	V	0.833333	3	u-a	exact	GTATTTTTAAAATAC	GTATTTTTAAAATAC	GTATTTTTAAAATAC	GTATTTTTAAAATAC	GTATTTTTAAAATAC
chr1	114304972	114304988	0	15	ttgctt	taa	aagcaa	0.151128	RSBN1	NM_018364	3612	V	0.666667	3	u-a	0	na	na	na	na	na
chr11	74549687	74549701	0	15	atgttt	taa	aaacat	0.158992	RNF169	NM_001098638	1913	V	0.833333	3	u-a	0	na	na	na	na	na
chr6	119232108	119232124	0	15	acattt	taa	aaatgt	0.166343	MCM9	NM_153255	663	V	0.833333	3	u-a	0	na	na	na	na	na
chr22	37336363	37336377	0	15	tgttca	taa	tgaaca	0.166841	CSF2RB	NM_000395	1820	V	0.666667	3	a-u	0	na	na	na	na	na
chr4	156846561	156846577	0	15	ttcagt	taa	actgaa	0.172139	CTSO	NM_001334	609	V	0.666667	3	u-a	0	na	na	na	na	na
chr14	34270743	34270757	0	15	tttgac	taa	gtcaaa	0.173317	NPAS3	NM_001164749	429	V	0.666667	3	c-g	exact	TTTGACTAAGTCAAA	TTTGACTAAGTCAAA	TTTGACTAAGTCAAA	TTTGACGAAGTCAAA	TTTGACTAAGTCAAA
chr1	247148724	247148740	0	15	ttcaaa	taa	tttgaa	0.181097	ZNF695	NM_020394	1527	V	0.833333	3	a-u	0	na	na	na	na	na
chr3	23932462	23932476	0	15	tttgtt	taa	aacaaa	0.19109	UBE2E1	NM_001202476	366	V	0.833333	3	u-a	0	na	na	na	na	na
chr2	160175575	160175591	0	15	tttatt	taa	aataaa	0.195361	BAZ2B	NM_013450	1183	V	1	3	u-a	exact	TTT---------ATT-TTAAATAA---A	TTT---------ATT-TTAAATAA---A	TTT---------ATT-TTAAATAA---A	ttt---------att-ttaaataa---a	TTT---------ATT-TTAAATAA---A
chr9	7797062	7797078	0	15	tttggt	taa	accaaa	0.199423	DMAC1	NM_033428	1493	V	0.666667	3	u-a	0	na	na	na	na	na
chrX	45022342	45022358	0	15	tttact	taa	agtaaa	0.205244	CXorf36	NM_024689	1084	V	0.833333	3	u-a	0	na	na	na	na	na
chr1	40758479	40758493	0	15	tcattt	taa	aaatga	0.210905	ZMPSTE24	NM_005857	139	V	0.833333	3	u-a	0	na	na	na	na	na
chr19	30055029	30055043	0	15	tccaaa	taa	tttgga	0.236267	VSTM2B	NM_001146339	189	V	0.666667	3	a-u	0	na	na	na	na	na
chr17	54968003	54968019	0	15	tccagc	taa	gctgga	0.237432	TRIM25	NM_005082	1040	V	0.333333	3	c-g	0	na	na	na	na	na
chrX	77302784	77302798	0	15	agacct	taa	aggtct	0.239411	ATP7A	NM_000052	718	V	0.5	3	u-a	0	na	na	na	na	na
chr7	30406753	30406767	0	15	tccaga	taa	tctgga	0.261485	ZNRF2	NM_147128	1104	V	0.5	3	a-u	exact	TCCAGATAATCTGGA	TCCAGATAATCTGGA	TCCAGATAATCTGGA	TCCAGATAATCTGGA	TCCAGATAATCTGGA
chr7	143052865	143052881	0	15	agatcc	taa	ggatct	0.26722	FAM131B	NM_001031690	760	V	0.5	3	c-g	0	na	na	na	na	na
chr16	1496603	1496619	0	15	tgccca	taa	tgggca	0.272538	CLCN7	NM_001114331	11	V	0.333333	3	a-u	0	na	na	na	na	na
chr1	91381562	91381578	0	15	agattt	taa	aaatct	0.276935	ZNF644	NM_016620	775	V	0.833333	3	u-a	0	na	na	na	na	na
chr14	39867500	39867516	0	15	aggctt	taa	aagcct	0.277815	FBXO33	NM_203301	1202	V	0.5	3	u-a	0	na	na	na	na	na
chr1	23686809	23686825	0	15	acattt	taa	aaatgt	0.278232	ZNF436	NM_001077195	1635	V	0.833333	3	u-a	0	na	na	na	na	na
chr4	110461290	110461304	0	15	attcat	taa	atgaat	0.29108	SEC24B	NM_001042734	460	V	0.833333	3	u-a	0	na	na	na	na	na
chr1	85715777	85715793	0	15	tggttt	taa	aaacca	0.292762	C1orf52	NM_198077	2517	V	0.666667	3	u-a	0	na	na	na	na	na
chr2	33789106	33789120	0	15	tccatt	taa	aatgga	0.297094	RASGRP3	NM_001139488	1303	V	0.666667	3	u-a	0	na	na	na	na	na
chr11	87032551	87032565	0	15	gcttaa	taa	ttaagc	0.312036	TMEM135	NM_001168724	177	V	0.666667	3	a-u	exact	GCTTAATAATTAAGC	GCTTAATAATTAAGC	GCTTAATAATTAAGC	GCTTAATAATTAAGG	GCTTAATAATTAAGC
chr11	101322463	101322479	0	15	tcatct	taa	agatga	0.316309	TRPC6	NM_004621	1205	V	0.666667	3	u-a	0	na	na	na	na	na
chr12	105155767	105155781	0	15	ttcaat	taa	attgaa	0.318737	CHST11	NM_001173982	4187	V	0.833333	3	u-a	exact	TTCAATTAAATTGAA	TTCAATTAAATTGAA	TTCAATTAAATTGAA	TTCAATTAAATTGAA	TTCAATTAAATTGAA
chr6	170104862	170104876	0	15	aatcta	taa	tagatt	0.322833	C6orf120	NM_001029863	1732	V	0.833333	3	a-u	0	na	na	na	na	na
chr12	85274639	85274655	0	15	tgttta	taa	taaaca	0.331712	SLC6A15	NM_018057	2867	V	0.833333	3	a-u	0	na	na	na	na	na
chr7	32907793	32907809	0	15	atttat	taa	ataaat	0.334761	KBTBD2	NM_015483	1146	V	1	3	u-a	0	na	na	na	na	na
chrX	12741189	12741203	0	15	atttat	taa	ataaat	0.337416	FRMPD4	NM_014728	2538	V	1	3	u-a	0	na	na	na	na	na
chr7	155572229	155572243	0	15	aaatcc	taa	ggattt	0.338441	RBM33	NM_053043	4495	V	0.666667	3	c-g	exact	AAATCCTAAGGA---TT-T	AAATCCTAAGGA---TT-T	AAATCCTAAGGA---TT-T	AAATCCTAAGGA---TT-T	AAATCCTAAGGA---TT-T
chr4	6623316	6623330	0	15	tctgcc	taa	ggcaga	0.380371	MAN2B2	NM_015274	305	V	0.333333	3	c-g	0	na	na	na	na	na
chr15	62145876	62145892	0	15	gttcaa	taa	ttgaac	0.406221	VPS13C	NM_017684	762	V	0.666667	3	a-u	0	na	na	na	na	na
chr6	35802706	35802722	0	15	tgactc	taa	gagtca	0.417044	SRPK1	NM_003137	357	V	0.5	3	c-g	0	na	na	na	na	na
chr1	110040787	110040801	0	15	ttgctc	taa	gagcaa	0.436201	CYB561D1	NM_001134400	1907	V	0.5	3	c-g	0	na	na	na	na	na
chr17	27872993	27873007	0	15	gcattt	taa	aaatgc	0.504334	TAOK1	NM_020791	2954	V	0.666667	3	u-a	0	na	na	na	na	na
chr11	27388040	27388056	0	15	gtttaa	taa	ttaaac	0.562417	LGR4	NM_018490	1356	V	0.833333	3	a-u	exact	GTTT-AA-TTATT--------AAAC	GTTT-AA-TTATT--------AAAC	GTTT-A----ATC--------AAAC	GTTT-AA-TTATT--------AAAC	GTTT-AA-TTATT--------AAAC
chr2	20112463	20112479	0	15	gatcca	taa	tggatc	0.659355	WDR35	NM_001006657	838	V	0.5	3	a-u	0	na	na	na	na	na
chr9	104356380	104356396	0	15	gaactt	taa	aagttc	0.663968	PPP3R2	NM_147180	293	V	0.666667	3	u-a	0	na	na	na	na	na
chr16	67718636	67718652	0	15	gtttac	taa	gtaaac	0.680951	GFOD2	NM_001243650	626	V	0.666667	3	c-g	0	na	na	na	na	na
chr4	3511827	3511843	0	15	ggttta	taa	taaacc	0.756129	LRPAP1	NM_002337	2856	V	0.666667	3	a-u	0	na	na	na	na	na
chr1	40307144	40307160	0	15	gaacct	taa	aggttc	0.795006	TRIT1	NM_017646	254	V	0.5	3	u-a	0	na	na	na	na	na
chr12	89915359	89915375	0	15	ggatct	taa	agatcc	0.812155	POC1B-GALNT4	NM_001199781	1213	V	0.5	3	u-a	0	na	na	na	na	na
chr1	167390213	167390227	0	15	aaaatt	taa	aatttt	3.56912e-05	POU2F1	NM_001198783	5167	V	1	2	u-a	0	na	na	na	na	na
chr1	17081744	17081760	0	15	taatta	taa	taatta	6.08814e-05	MST1L	NM_001271733	1965	V	1	2	a-u	0	na	na	na	na	na
chrY	59110348	59110362	0	15	tatatt	taa	aatata	7.28068e-05	SPRY3	NM_005840	2943	V	1	2	u-a	exact	TATATTTAAAATATA	TATATTTAAAATATA	tatatttaaaatata	TATATTTAAAATATA	TATATTTAAAATATA
chr14	50710204	50710220	0	15	aatatt	taa	aatatt	8.90044e-05	L2HGDH	NM_024884	3554	V	1	2	u-a	0	na	na	na	na	na
chr3	196770432	196770448	0	15	tatatt	taa	aatata	0.000414519	DLG1	NM_001098424	1044	V	1	2	u-a	0	na	na	na	na	na
chr8	117858480	117858496	0	15	ataatt	taa	aattat	0.000553368	RAD21	NM_006265	1241	V	1	2	u-a	0	na	na	na	na	na
chr4	155671441	155671455	0	15	ttaaaa	taa	ttttaa	0.00183745	LRAT	NM_004744	1154	V	1	2	a-u	0	na	na	na	na	na
chr4	88379423	88379437	0	15	ttaaat	taa	atttaa	0.00281715	NUDT9	NM_001248011	251	V	1	2	u-a	0	na	na	na	na	na
chrX	46457639	46457653	0	15	tattat	taa	ataata	0.00341874	CHST7	NM_019886	446	V	1	2	u-a	0	na	na	na	na	na
chr14	65000247	65000261	0	15	ttataa	taa	ttataa	0.0037583	ZBTB1	NM_014950	1633	V	1	2	a-u	0	na	na	na	na	na
chr3	119542828	119542844	0	15	ttattg	taa	caataa	0.00399602	GSK3B	NM_001146156	2789	V	0.833333	2	g-c	0	na	na	na	na	na
chr2	29170572	29170586	0	15	attaaa	taa	tttaat	0.00403975	WDR43	NM_015131	928	V	1	2	a-u	0	na	na	na	na	na
chr4	78635096	78635112	0	15	aaaatc	taa	gatttt	0.00881398	CNOT6L	NM_144571	6471	V	0.833333	2	c-g	0	na	na	na	na	na
chr14	99638114	99638130	0	15	ttacag	taa	ctgtaa	0.012351	BCL11B	NM_022898	2356	V	0.666667	2	g-c	0	na	na	na	na	na
chr7	116146674	116146688	0	15	ttatag	taa	ctataa	0.0133675	CAV2	NM_198212	462	V	0.833333	2	g-c	0	na	na	na	na	na
chr2	171574348	171574362	0	15	ttataa	taa	ttataa	0.0172165	SP5	NM_001003845	435	V	1	2	a-u	0	na	na	na	na	na
chr2	228179369	228179383	0	15	tatatt	taa	aatata	0.0184472	COL4A3	NM_000091	2784	V	1	2	u-a	0	na	na	na	na	na
chr1	82457512	82457526	0	15	ttaaaa	taa	ttttaa	0.0288352	ADGRL2	NM_012302	684	V	1	2	a-u	0	na	na	na	na	na
chr1	224346943	224346957	0	15	aaaacc	taa	ggtttt	0.0370776	FBXO28	NM_015176	1496	V	0.666667	2	c-g	0	na	na	na	na	na
chr4	41957450	41957464	0	15	aatgtt	taa	aacatt	0.0407522	TMEM33	NM_018126	1235	V	0.833333	2	u-a	0	na	na	na	na	na
chr6	45866538	45866554	0	15	tatatt	taa	aatata	0.0524831	CLIC5	NM_001114086	4269	V	1	2	u-a	0	na	na	na	na	na
chr1	3730988	3731004	0	15	gatgtt	taa	aacatc	0.0554674	CEP104	NM_014704	960	V	0.666667	2	u-a	0	na	na	na	na	na
chr17	29222073	29222087	0	15	aatatt	taa	aatatt	0.0628272	ATAD5	NM_024857	143	V	1	2	u-a	0	na	na	na	na	na
chr2	85569242	85569258	0	15	ttaatg	taa	cattaa	0.0687483	RETSAT	NM_017750	1105	V	0.833333	2	g-c	0	na	na	na	na	na
chr18	70414387	70414403	0	15	ttaatt	taa	aattaa	0.0707725	NETO1	NM_138966	1858	V	1	2	u-a	0	na	na	na	na	na
chr7	23351300	23351316	0	15	taaatt	taa	aattta	0.0743459	IGF2BP3	NM_006547	663	V	1	2	u-a	0	na	na	na	na	na
chr5	80608760	80608774	0	15	tgattg	taa	caatca	0.0759215	ZCCHC9	NM_001131035	280	V	0.666667	2	g-c	exact	TGATTGTAACAATCA	TGATTGTAACAATCA	TGATTATAGCAGTCA	TGATTGTAACAATCA	TGATTGTAACAATCA
chr7	89862542	89862556	0	15	tatatt	taa	aatata	0.0813949	STEAP2	NM_001040665	605	V	1	2	u-a	0	na	na	na	na	na
chr1	100549804	100549820	0	15	ataatt	taa	aattat	0.0838367	SASS6	NM_194292	1062	V	1	2	u-a	0	na	na	na	na	na
chr9	87488559	87488573	0	15	tacatt	taa	aatgta	0.0968179	NTRK2	NM_001018065	1828	V	0.833333	2	u-a	0	na	na	na	na	na
chr5	6756776	6756790	0	15	aatatt	taa	aatatt	0.105989	PAPD7	NM_001171805	1719	V	1	2	u-a	0	na	na	na	na	na
chr16	71679353	71679369	0	15	aattat	taa	ataatt	0.107075	PHLPP2	NM_015020	3422	V	1	2	u-a	0	na	na	na	na	na
chr6	170103746	170103760	0	15	agttat	taa	ataact	0.107403	C6orf120	NM_001029863	616	V	0.833333	2	u-a	0	na	na	na	na	na
chr6	109689846	109689862	0	15	aatatt	taa	aatatt	0.110023	CD164	NM_001142401	190	V	1	2	u-a	0	na	na	na	na	na
chr9	99148439	99148455	0	15	aacatt	taa	aatgtt	0.116286	ZNF367	NM_153695	2062	V	0.833333	2	u-a	0	na	na	na	na	na
chr2	232597174	232597190	0	15	attaca	taa	tgtaat	0.120035	PDE6D	NM_002601	470	V	0.833333	2	a-u	0	na	na	na	na	na
chr15	31203044	31203058	0	15	aacatt	taa	aatgtt	0.123727	FAN1	NM_001146094	2	V	0.833333	2	u-a	0	na	na	na	na	na
chr13	61984261	61984277	0	15	ttggat	taa	atccaa	0.125073	PCDH20	NM_022843	1097	V	0.666667	2	u-a	0	na	na	na	na	na
chr3	189612607	189612621	0	15	atagtc	taa	gactat	0.142235	TP63	NM_001114980	317	V	0.666667	2	c-g	0	na	na	na	na	na
chr4	106767589	106767603	0	15	aattat	taa	ataatt	0.161144	GSTCD	NM_001031720	856	V	1	2	u-a	0	na	na	na	na	na
chr2	207945717	207945733	0	15	tatatt	taa	aatata	0.164498	KLF7	NM_001270943	202	V	1	2	u-a	0	na	na	na	na	na
chr3	63988559	63988573	0	15	aatatt	taa	aatatt	0.165343	ATXN7	NM_001177387	3325	V	1	2	u-a	0	na	na	na	na	na
chr8	81887526	81887542	0	15	agtgtt	taa	aacact	0.172473	PAG1	NM_018440	1235	V	0.666667	2	u-a	0	na	na	na	na	na
chr5	41311567	41311583	0	15	attaaa	taa	tttaat	0.173879	PLCXD3	NM_001005473	2134	V	1	2	a-u	0	na	na	na	na	na
chr4	156264600	156264616	0	15	aattat	taa	ataatt	0.175949	MAP9	NM_001039580	4317	V	1	2	u-a	0	na	na	na	na	na
chr12	105561825	105561839	0	15	aaagtt	taa	aacttt	0.176272	WASHC4	NM_015275	1117	V	0.833333	2	u-a	0	na	na	na	na	na
chr16	24560521	24560535	0	15	tcatat	taa	atatga	0.181143	RBBP6	NM_032626	166	V	0.833333	2	u-a	0	na	na	na	na	na
chr4	174447672	174447688	0	15	aatatt	taa	aatatt	0.182333	HAND2	NM_021973	738	V	1	2	u-a	exact	AATAT-TTTAAATATT	AATAT-TTTAAATATT	AATAT-TTTAAATATT	AATAT-TTTAAATATT	AATAT-TTTAAATATA
chr12	19674444	19674458	0	15	aaaatt	taa	aatttt	0.185689	AEBP2	NM_001114176	2791	V	1	2	u-a	0	na	na	na	na	na
chr5	39106084	39106100	0	15	ttgaaa	taa	tttcaa	0.187915	FYB1	NM_001243093	1443	V	0.833333	2	a-u	0	na	na	na	na	na
chr9	77762035	77762049	0	15	ttatta	taa	taataa	0.188558	OSTF1	NM_012383	379	V	1	2	a-u	0	na	na	na	na	na
chr2	135715459	135715473	0	15	tattaa	taa	ttaata	0.191062	CCNT2	NM_058241	3242	V	1	2	a-u	0	na	na	na	na	na
chr12	58351022	58351036	0	15	ttacat	taa	atgtaa	0.19938	ATP23	NM_033276	350	V	0.833333	2	u-a	0	na	na	na	na	na
chr5	157213187	157213203	0	15	ataatt	taa	aattat	0.205415	CLINT1	NM_001195555	1449	V	1	2	u-a	0	na	na	na	na	na
chr2	65498114	65498128	0	15	aaaatt	taa	aatttt	0.205492	ACTR2	NM_001005386	2247	V	1	2	u-a	0	na	na	na	na	na
chr8	40011926	40011940	0	15	aatcaa	taa	ttgatt	0.206906	TCIM	NM_020130	555	V	0.833333	2	a-u	0	na	na	na	na	na
chr2	171574345	171574359	0	15	taatta	taa	taatta	0.208422	SP5	NM_001003845	432	V	1	2	a-u	0	na	na	na	na	na
chr12	50383725	50383741	0	15	ttggct	taa	agccaa	0.209154	RACGAP1	NM_001126103	308	V	0.5	2	u-a	0	na	na	na	na	na
chr10	14949798	14949814	0	15	ttacat	taa	atgtaa	0.214785	DCLRE1C	NM_001033855	591	V	0.833333	2	u-a	0	na	na	na	na	na
chr2	278090	278104	0	15	ttaaaa	taa	ttttaa	0.22181	ACP1	NM_004300	787	V	1	2	a-u	0	na	na	na	na	na
chr1	226259455	226259469	0	15	ttataa	taa	ttataa	0.222674	H3F3A	NM_002107	276	V	1	2	a-u	tolerated	tt---ataat-aattataa	tt---ataat-aattataa	TT---ATAAC-AATTATAA	TT---ATAAC-AATTATAA	TT---ATAAC-AATTATAA
chr3	137965064	137965078	0	15	ttgatt	taa	aatcaa	0.240826	ARMC8	NM_014154	974	V	0.833333	2	u-a	0	na	na	na	na	na
chr19	37002946	37002962	0	15	tattat	taa	ataata	0.242112	ZNF260	NM_001012756	1938	V	1	2	u-a	0	na	na	na	na	na
chr18	29205044	29205060	0	15	tgtcaa	taa	ttgaca	0.24638	B4GALT6	NM_004775	515	V	0.666667	2	a-u	exact	TGTCAATTATTGA--CA	TGTCAATTATTGA--CA	TGTCTGTCGCTGA--CA	TGTCAATTATTGA--CA	TGTCAATTATTGA--CA
chr10	38346959	38346973	0	15	ataatc	taa	gattat	0.262458	ZNF33A	NM_006954	1472	V	0.833333	2	c-g	0	na	na	na	na	na
chr12	95696326	95696340	0	15	aatatt	taa	aatatt	0.278169	VEZT	NM_017599	1878	V	1	2	u-a	0	na	na	na	na	na
chr20	54572760	54572776	0	15	aaaacc	taa	ggtttt	0.291787	CBLN4	NM_080617	835	V	0.666667	2	c-g	0	na	na	na	na	na
chr4	155671436	155671450	0	15	attatt	taa	aataat	0.292867	LRAT	NM_004744	1149	V	1	2	u-a	0	na	na	na	na	na
chr5	56190955	56190969	0	15	tacatt	taa	aatgta	0.293571	MAP3K1	NM_005921	1449	V	0.833333	2	u-a	0	na	na	na	na	na
chr1	89446417	89446433	0	15	aatatt	taa	aatatt	0.293954	RBMXL1	NM_001162536	1902	V	1	2	u-a	0	na	na	na	na	na
chr14	88650682	88650698	0	15	aatatt	taa	aatatt	0.295204	KCNK10	NM_021161	1179	V	1	2	u-a	0	na	na	na	na	na
chr3	48016221	48016237	0	15	acaatc	taa	gattgt	0.297161	MAP4	NM_030885	709	V	0.666667	2	c-g	0	na	na	na	na	na
chr17	6556542	6556556	0	15	agtact	taa	agtact	0.297217	C17orf100	NM_001105520	954	V	0.666667	2	u-a	0	na	na	na	na	na
chr12	85254572	85254588	0	15	agtact	taa	agtact	0.325054	SLC6A15	NM_001146335	821	V	0.666667	2	u-a	0	na	na	na	na	na
chr11	8413435	8413451	0	15	attgat	taa	atcaat	0.325541	STK33	NM_030906	604	V	0.833333	2	u-a	0	na	na	na	na	na
chr2	100016206	100016220	0	15	actgat	taa	atcagt	0.325545	EIF5B	NM_015904	330	V	0.666667	2	u-a	0	na	na	na	na	na
chr17	29702010	29702026	0	15	ctatac	taa	gtatag	0.325956	NF1	NM_000267	838	V	0.666667	2	c-g	tolerated	ACTAT-----ACTAAGTAT-----------------AGt	ACTAT-----ACTAAGTAT-----------------AGt	ACTAT-----ACTAAGTAT-----------------AGA	ACTAT-----ACTAAGTAT-----------------AGT	ACTAT-----ACTAAGTAT-----------------AGT
chr14	96751949	96751965	0	15	gttaaa	taa	tttaac	0.343968	ATG2B	NM_018036	125	V	0.833333	2	a-u	0	na	na	na	na	na
chr3	44792375	44792391	0	15	tacact	taa	agtgta	0.357453	KIAA1143	NM_020696	2440	V	0.666667	2	u-a	0	na	na	na	na	na
chr2	43994650	43994664	0	15	aactgg	taa	ccagtt	0.369616	PLEKHH2	NM_172069	1914	V	0.5	2	g-c	0	na	na	na	na	na
chr7	82384468	82384484	0	15	agctgg	taa	ccagct	0.405452	PCLO	NM_033026	3405	V	0.333333	2	g-c	exact	AGCTG-----------------------GTTAC-CAGCT	AGCTG-----------------------GTTAC-CAGCT	AGCTG-----------------------GTTAC-CAGCT	AGCTG-----------------------GTTAC-CAGCT	AGCTG-----------------------GTTAC-CAGCT
chrX	20143780	20143796	0	15	tcagag	taa	ctctga	0.409134	EIF1AX	NM_001412	2626	V	0.5	2	g-c	0	na	na	na	na	na
chr5	139508295	139508309	0	15	atactg	taa	cagtat	0.419243	IGIP	NM_001007189	73	V	0.666667	2	g-c	exact	ATACTGTAACAGTAT	ATACTGTAACAGTAT	ATACTGTAACAGTAT	ATACTGTAACAGTAT	ATACTGTAACAGTAT
chr4	106161423	106161437	0	15	tcacag	taa	ctgtga	0.424702	TET2	NM_017628	2827	V	0.5	2	g-c	0	na	na	na	na	na
chr2	200134297	200134313	0	15	tatcac	taa	gtgata	0.424905	SATB2	NM_001172509	2619	V	0.666667	2	c-g	exact	TATCACTTAGTGATA	TATCACTTAGTGATA	TATCACTTAGTGATA	TATCACTTAGTGATA	TATCACTTAGTGATA
chr11	17110760	17110776	0	15	aactac	taa	gtagtt	0.42825	PIK3C2A	NM_002645	507	V	0.666667	2	c-g	0	na	na	na	na	na
chr12	5025398	5025412	0	15	gagctg	taa	cagctc	0.483093	KCNA1	NM_000217	3367	V	0.333333	2	g-c	0	na	na	na	na	na
chr5	96498377	96498393	0	15	gaatca	taa	tgattc	0.656209	RIOK2	NM_018343	370	V	0.666667	2	a-u	0	na	na	na	na	na
chr2	216279391	216279407	0	15	gtcaat	taa	attgac	0.722293	FN1	NM_054034	118	V	0.666667	2	u-a	0	na	na	na	na	na
chr9	6257913	6257927	0	15	gattat	taa	ataatc	0.760563	IL33	NM_001199640	1746	V	0.833333	2	u-a	0	na	na	na	na	na
chrX	44971599	44971613	0	15	tatata	taa	tatata	9.97514e-07	KDM6A	NM_021140	944	V	1	1	a-u	exact	tatatata------atat------------------ata	tatatata------atat------------------ata	tatatata------atat------------------ata	tatatata------atat------------------ata	tatatata------atat------------------ata
chr9	77338788	77338804	0	15	tatata	taa	tatata	1.7412e-06	TRPM6	NM_001177310	723	V	1	1	a-u	0	na	na	na	na	na
chr14	64152534	64152550	0	15	tatata	taa	tatata	3.41582e-06	SGPP1	NM_030791	271	V	1	1	a-u	0	na	na	na	na	na
chr20	6760274	6760288	0	15	agtgga	taa	tccact	3.52284e-06	BMP2	NM_001200	539	V	0.5	1	a-u	0	na	na	na	na	na
chr2	37073572	37073588	0	15	tatata	taa	tatata	6.45649e-06	STRN	NM_003162	3009	V	1	1	a-u	exact	tatatat--tatatata	tatatat--tatatata	tatatat--tatatata	tatatat--tatatata	tatatat--tatatata
chr4	74861548	74861564	0	15	tatata	taa	tatata	8.85236e-06	CXCL5	NM_002994	1788	V	1	1	a-u	0	na	na	na	na	na
chr4	48138838	48138854	0	15	tatata	taa	tatata	1.02972e-05	TEC	NM_003215	577	V	1	1	a-u	exact	t-atatattata--t------ata	t-atatattata--t------ata	t-atatattata--t------gta	t-atatattata--t------ata	t-atatattata--t------ata
chr16	5136321	5136335	0	15	tgagac	taa	gtctca	1.26366e-05	ALG1	NM_019109	1440	V	0.5	1	c-g	0	na	na	na	na	na
chr6	90641680	90641696	0	15	tatata	taa	tatata	2.41459e-05	BACH2	NM_001170794	429	V	1	1	a-u	0	na	na	na	na	na
chr2	122485255	122485271	0	15	aaaata	taa	tatttt	5.08885e-05	NIFK	NM_032390	27	V	1	1	a-u	0	na	na	na	na	na
chr1	156904737	156904753	0	15	tatata	taa	tatata	6.82346e-05	ARHGEF11	NM_014784	1037	V	1	1	a-u	0	na	na	na	na	na
chr5	87491164	87491180	0	15	aatata	taa	tatatt	8.14568e-05	TMEM161B	NM_153354	846	V	1	1	a-u	0	na	na	na	na	na
chr4	15069330	15069344	0	15	taaaat	taa	atttta	9.06332e-05	CPEB2	NM_001177381	1327	V	1	1	u-a	0	na	na	na	na	na
chr5	153435180	153435194	0	15	aaaaat	taa	attttt	0.000236093	MFAP3	NM_001135037	1908	V	1	1	u-a	0	na	na	na	na	na
chr2	233725150	233725164	0	15	tatata	taa	tatata	0.000329592	GIGYF2	NM_001103146	3581	V	1	1	a-u	0	na	na	na	na	na
chr14	102689504	102689518	0	15	tatata	taa	tatata	0.00036082	WDR20	NM_001242416	285	V	1	1	a-u	0	na	na	na	na	na
chr17	46669355	46669371	0	15	taataa	taa	ttatta	0.000434314	HOXB5	NM_002147	198	V	1	1	a-u	0	na	na	na	na	na
chrX	138645009	138645023	0	15	tatata	taa	tatata	0.000460199	F9	NM_000133	780	V	1	1	a-u	0	na	na	na	na	na
chr17	17714571	17714585	0	15	tatata	taa	tatata	0.000462561	RAI1	NM_030665	1277	V	1	1	a-u	0	na	na	na	na	na
chr3	180326162	180326176	0	15	taaaaa	taa	ttttta	0.000533017	TTC14	NM_001042601	580	V	1	1	a-u	0	na	na	na	na	na
chr4	85592635	85592651	0	15	tatata	taa	tatata	0.000626221	WDFY3	NM_014991	1368	V	1	1	a-u	0	na	na	na	na	na
chr12	65641715	65641729	0	15	tatata	taa	tatata	0.000694905	LEMD3	NM_001167614	1611	V	1	1	a-u	0	na	na	na	na	na
chr1	16341119	16341135	0	15	tgtgtg	taa	cacaca	0.000778291	HSPB7	NM_014424	938	V	0.5	1	g-c	0	na	na	na	na	na
chr12	9092854	9092868	0	15	aaatat	taa	atattt	0.000981272	PHC1	NM_004426	800	V	1	1	u-a	tolerated	aaatattaaata------ttt	aaatattaaata------ttt	aaatattaaata-----tttt	aaatattaaata---tttttt	aaatattaaata---tttttt
chr8	95440409	95440425	0	15	atatac	taa	gtatat	0.00104335	FSBP	NM_001256141	3932	V	0.833333	1	c-g	0	na	na	na	na	na
chr16	22092893	22092907	0	15	tatata	taa	tatata	0.00137872	MOSMO	NM_001164579	693	V	1	1	a-u	0	na	na	na	na	na
chr7	2704100	2704114	0	15	tatata	taa	tatata	0.00166473	TTYH3	NM_025250	2728	V	1	1	a-u	0	na	na	na	na	na
chr7	22158088	22158104	0	15	tatata	taa	tatata	0.00187628	RAPGEF5	NM_012294	3918	V	1	1	a-u	0	na	na	na	na	na
chr3	133320053	133320069	0	15	aaacat	taa	atgttt	0.00233515	TOPBP1	NM_007027	23	V	0.833333	1	u-a	0	na	na	na	na	na
chr1	210848639	210848653	0	15	tgtaga	taa	tctaca	0.00262518	HHAT	NM_001122834	919	V	0.666667	1	a-u	0	na	na	na	na	na
chr2	48603592	48603606	0	15	atgaat	taa	attcat	0.00306094	FOXN2	NM_002158	1011	V	0.833333	1	u-a	0	na	na	na	na	na
chr8	67475244	67475260	0	15	aaatac	taa	gtattt	0.00406851	MYBL1	NM_001080416	1670	V	0.833333	1	c-g	0	na	na	na	na	na
chr17	66971704	66971720	0	15	aaatat	taa	atattt	0.00459374	ABCA9	NM_080283	334	V	1	1	u-a	0	na	na	na	na	na
chr1	178443828	178443842	0	15	tatata	taa	tatata	0.00488085	RASAL2	NM_004841	1455	V	1	1	a-u	0	na	na	na	na	na
chr3	125165903	125165919	0	15	aagaat	taa	attctt	0.00503957	SNX4	NM_003794	702	V	0.833333	1	u-a	0	na	na	na	na	na
chr1	78344642	78344656	0	15	aaaatg	taa	catttt	0.00504464	MIGA1	NM_001270384	3894	V	0.833333	1	g-c	0	na	na	na	na	na
chr7	12275336	12275350	0	15	atataa	taa	ttatat	0.00541346	TMEM106B	NM_001134232	3736	V	1	1	a-u	0	na	na	na	na	na
chr5	64960566	64960580	0	15	aaatat	taa	atattt	0.00560366	TRAPPC13	NM_001093755	129	V	1	1	u-a	0	na	na	na	na	na
chr11	35244137	35244151	0	15	tatata	taa	tatata	0.00662367	CD44	NM_001202557	213	V	1	1	a-u	0	na	na	na	na	na
chr4	76490197	76490211	0	15	taataa	taa	ttatta	0.00689024	ODAPH	NM_001206981	455	V	1	1	a-u	0	na	na	na	na	na
chr6	111982422	111982438	0	15	tatata	taa	tatata	0.00725492	FYN	NM_002037	502	V	1	1	a-u	0	na	na	na	na	na
chr15	53806594	53806610	0	15	taaaat	taa	atttta	0.00857772	WDR72	NM_182758	3284	V	1	1	u-a	0	na	na	na	na	na
chr17	3572892	3572906	0	15	tataaa	taa	tttata	0.0101384	EMC6	NM_001014764	120	V	1	1	a-u	0	na	na	na	na	na
chr10	18829254	18829268	0	15	tatata	taa	tatata	0.0102791	CACNB2	NM_000724	602	V	1	1	a-u	0	na	na	na	na	na
chr6	126081530	126081544	0	15	tgaaaa	taa	ttttca	0.0108851	HEY2	NM_012259	583	V	0.833333	1	a-u	exact	TG--A-AAA---TAATTTTCA	TG--A-AAA---TAATTTTCA	gg--g-aaA---T------TA	TG--A-AAA---TAATTTTCA	TG--A-AAA---TAATTTTCA
chr1	168170802	168170816	0	15	gtatat	taa	atatac	0.0112845	TIPRL	NM_152902	1519	V	0.833333	1	u-a	0	na	na	na	na	na
chr7	7285855	7285869	0	15	acaaag	taa	ctttgt	0.0118589	C1GALT1	NM_020156	2498	V	0.666667	1	g-c	0	na	na	na	na	na
chr4	166243565	166243579	0	15	taaaat	taa	atttta	0.0157163	KLHL2	NM_001161521	354	V	1	1	u-a	exact	TAAAATTAAA-TTT-----TA	TAAAATTAAA-TTT-----TA	TAAAATTAAG-TTT-----TA	TAAAATTAAA-TTT-----TA	TAAAATTAAA-TTT-----TA
chr9	125611827	125611843	0	15	tatata	taa	tatata	0.0157883	RC3H2	NM_001100588	61	V	1	1	a-u	exact	tatatat------tatatata	tatatat------tatatata	tatatat------tatatata	tatatat------tatatata	tatatat------tatatata
chr4	72437782	72437796	0	15	ataaag	taa	ctttat	0.0202624	SLC4A4	NM_001134742	4173	V	0.833333	1	g-c	exact	ATAAAG-TAACTTTAT	ATAAAG-TAACTTTAT	ATAAAG-TAACTTTAT	ATAAAG-TAACTTTAT	ATAAAG-TAACTTTAT
chr6	145946678	145946694	0	15	aaaaat	taa	attttt	0.0256686	EPM2A	NM_005670	1856	V	1	1	u-a	0	na	na	na	na	na
chr2	62095648	62095664	0	15	aaatat	taa	atattt	0.0266185	CCT4	NM_001256721	161	V	1	1	u-a	0	na	na	na	na	na
chr8	86240461	86240477	0	15	ataaaa	taa	ttttat	0.0277717	CA1	NM_001128829	310	V	1	1	a-u	0	na	na	na	na	na
chr19	52092185	52092199	0	15	tatata	taa	tatata	0.0340478	ZNF175	NM_007147	466	V	1	1	a-u	0	na	na	na	na	na
chr7	2654254	2654268	0	15	tataca	taa	tgtata	0.0364126	IQCE	NM_152558	4459	V	0.833333	1	a-u	0	na	na	na	na	na
chr1	118494783	118494799	0	15	aaaaat	taa	attttt	0.0414052	SPAG17	NM_206996	1872	V	1	1	u-a	0	na	na	na	na	na
chr3	148460770	148460784	0	15	ataaaa	taa	ttttat	0.0419647	AGTR1	NM_000685	869	V	1	1	a-u	0	na	na	na	na	na
chr2	219318274	219318290	0	15	acaaaa	taa	ttttgt	0.0423152	USP37	NM_020935	1361	V	0.833333	1	a-u	0	na	na	na	na	na
chr1	178887977	178887991	0	15	atatat	taa	atatat	0.0441753	RALGPS2	NM_152663	2484	V	1	1	u-a	0	na	na	na	na	na
chr19	11563024	11563040	0	15	taataa	taa	ttatta	0.0450037	ELAVL3	NM_001420	2299	V	1	1	a-u	0	na	na	na	na	na
chr5	159775830	159775846	0	15	ataata	taa	tattat	0.051533	C1QTNF2	NM_031908	327	V	1	1	a-u	0	na	na	na	na	na
chr4	1947746	1947760	0	15	aaaatg	taa	catttt	0.0518039	NSD2	NM_133334	3619	V	0.833333	1	g-c	0	na	na	na	na	na
chr1	90182713	90182727	0	15	aacaaa	taa	tttgtt	0.0522645	LRRC8C	NM_032270	2173	V	0.833333	1	a-u	0	na	na	na	na	na
chr19	38899702	38899718	0	15	ataaat	taa	atttat	0.0522895	RASGRP4	NM_001146202	960	V	1	1	u-a	0	na	na	na	na	na
chr20	60756453	60756467	0	15	aaatgt	taa	acattt	0.0540308	SS18L1	NM_198935	2190	V	0.833333	1	u-a	0	na	na	na	na	na
chr10	96293012	96293026	0	15	aataag	taa	cttatt	0.0587346	TBC1D12	NM_015188	160	V	0.833333	1	g-c	0	na	na	na	na	na
chr1	237063903	237063917	0	15	acatat	taa	atatgt	0.0604911	MTR	NM_000254	2960	V	0.833333	1	u-a	0	na	na	na	na	na
chr12	16529743	16529757	0	15	atgata	taa	tatcat	0.0672439	MGST1	NM_001267598	646	V	0.833333	1	a-u	0	na	na	na	na	na
chr6	74535957	74535971	0	15	tagtaa	taa	ttacta	0.0684933	CD109	NM_001159587	2601	V	0.833333	1	a-u	0	na	na	na	na	na
chr21	39754133	39754149	0	15	atataa	taa	ttatat	0.0749034	ERG	NM_001136154	1174	V	1	1	a-u	exact	at----ataattat---tatat	at----ataattat---tatat	at----ataattat---tatat	at----ataattat---tatat	at----ataattat---tatat
chrX	123511150	123511166	0	15	tatata	taa	tatata	0.0768539	TENM1	NM_001163278	3218	V	1	1	a-u	0	na	na	na	na	na
chr2	230222529	230222545	0	15	gtaaat	taa	atttac	0.0780265	DNER	NM_139072	709	V	0.833333	1	u-a	0	na	na	na	na	na
chr5	72209086	72209100	0	15	taaaat	taa	atttta	0.0787486	TNPO1	NM_002270	4552	V	1	1	u-a	0	na	na	na	na	na
chr8	96258916	96258932	0	15	aacagg	taa	cctgtt	0.0900256	C8orf37	NM_177965	911	V	0.5	1	g-c	0	na	na	na	na	na
chr10	35298119	35298135	0	15	tatata	taa	tatata	0.0909541	CUL2	NM_001198777	1102	V	1	1	a-u	0	na	na	na	na	na
chr1	65880063	65880077	0	15	atatat	taa	atatat	0.0979306	DNAJC6	NM_001256864	1356	V	1	1	u-a	0	na	na	na	na	na
chr6	150294810	150294824	0	15	gtataa	taa	ttatac	0.102339	ULBP1	NM_025218	2307	V	0.833333	1	a-u	0	na	na	na	na	na
chr18	55146570	55146584	0	15	tatata	taa	tatata	0.103689	ONECUT2	NM_004852	2616	V	1	1	a-u	0	na	na	na	na	na
chr19	23923643	23923659	0	15	taaaaa	taa	ttttta	0.104134	ZNF681	NM_138286	2753	V	1	1	a-u	0	na	na	na	na	na
chr4	83381686	83381700	0	15	aatgaa	taa	ttcatt	0.106238	ENOPH1	NM_021204	414	V	0.833333	1	a-u	0	na	na	na	na	na
chr13	114204401	114204415	0	15	atgaaa	taa	tttcat	0.129456	TMCO3	NM_017905	549	V	0.833333	1	a-u	0	na	na	na	na	na
chr15	42062002	42062016	0	15	atatat	taa	atatat	0.139089	MGA	NM_001080541	2525	V	1	1	u-a	0	na	na	na	na	na
chr4	149000676	149000692	0	15	tgatga	taa	tcatca	0.139398	NR3C2	NM_000901	1801	V	0.666667	1	a-u	0	na	na	na	na	na
chr3	135865554	135865568	0	15	taaaaa	taa	ttttta	0.142983	PPP2R3A	NM_001190447	1547	V	1	1	a-u	0	na	na	na	na	na
chr3	151152070	151152084	0	15	tataaa	taa	tttata	0.146181	MED12L	NM_053002	1479	V	1	1	a-u	0	na	na	na	na	na
chr9	36124429	36124443	0	15	taaaaa	taa	ttttta	0.146309	RECK	NM_021111	1388	V	1	1	a-u	0	na	na	na	na	na
chr7	107789415	107789431	0	15	taaaag	taa	ctttta	0.179896	NRCAM	NM_001037132	922	V	0.833333	1	g-c	0	na	na	na	na	na
chr4_ctg9_hap1	6034	6050	0	15	atacat	taa	atgtat	0.192391	YTHDC1	NM_001031732	3687	V	0.833333	1	u-a	0	na	na	na	na	na
chr14	60765747	60765761	0	15	tagaaa	taa	tttcta	0.205562	PPM1A	NM_021003	6548	V	0.833333	1	a-u	0	na	na	na	na	na
chr15	75663516	75663532	0	15	tgtaca	taa	tgtaca	0.206057	SIN3A	NM_001145357	786	V	0.666667	1	a-u	0	na	na	na	na	na
chr17	60023096	60023112	0	15	tacagc	taa	gctgta	0.212325	MED13	NM_005121	715	V	0.5	1	c-g	0	na	na	na	na	na
chr3	196050460	196050476	0	15	aataac	taa	gttatt	0.21843	TM4SF19	NM_001204898	210	V	0.833333	1	c-g	0	na	na	na	na	na
chr4	138440579	138440595	0	15	aagcaa	taa	ttgctt	0.225907	PCDH18	NM_019035	1586	V	0.666667	1	a-u	0	na	na	na	na	na
chr11	85347361	85347375	0	15	aacaaa	taa	tttgtt	0.229417	TMEM126B	NM_001193537	89	V	0.833333	1	a-u	0	na	na	na	na	na
chr2	27016920	27016934	0	15	tgaaaa	taa	ttttca	0.232032	CENPA	NM_001042426	242	V	0.833333	1	a-u	0	na	na	na	na	na
chr19	23924605	23924621	0	15	atgtaa	taa	ttacat	0.234834	ZNF681	NM_138286	1791	V	0.833333	1	a-u	0	na	na	na	na	na
chr21	46642478	46642492	0	15	aataaa	taa	tttatt	0.237679	ADARB1	NM_001112	367	V	1	1	a-u	0	na	na	na	na	na
chr14	20945239	20945253	0	15	atgaaa	taa	tttcat	0.239199	PNP	NM_000270	480	V	0.833333	1	a-u	0	na	na	na	na	na
chr11	77728062	77728078	0	15	aaacaa	taa	ttgttt	0.23947	NDUFC2-KCTD14	NM_001203260	237	V	0.833333	1	a-u	0	na	na	na	na	na
chr9	19372525	19372539	0	15	gcaaat	taa	atttgc	0.244277	DENND4C	NM_017925	355	V	0.666667	1	u-a	0	na	na	na	na	na
chr2	208477402	208477418	0	15	taagat	taa	atctta	0.267438	METTL21A	NM_001127395	350	V	0.833333	1	u-a	0	na	na	na	na	na
chr1	54233075	54233091	0	15	acaaat	taa	atttgt	0.26992	NDC1	NM_001168551	550	V	0.833333	1	u-a	0	na	na	na	na	na
chr5	87491172	87491188	0	15	atatat	taa	atatat	0.274819	TMEM161B	NM_153354	838	V	1	1	u-a	exact	atatatttaatatat	atatatttaatatat	atatatttaatatat	atatatttaatatat	atatatttaatatat
chr3	5220895	5220909	0	15	taaaca	taa	tgttta	0.287843	ARL8B	NM_018184	498	V	0.833333	1	a-u	0	na	na	na	na	na
chr10	13319861	13319877	0	15	aatgta	taa	tacatt	0.294263	PHYH	NM_001037537	422	V	0.833333	1	a-u	0	na	na	na	na	na
chr13	47317075	47317089	0	15	atatag	taa	ctatat	0.295474	LRCH1	NM_001164211	1093	V	0.833333	1	g-c	0	na	na	na	na	na
chr1	155305578	155305594	0	15	tagtgt	taa	acacta	0.297708	ASH1L	NM_018489	1855	V	0.666667	1	u-a	exact	TAGTGTTTAACACTA	TAGTGTTTAACACTA	TAGTGTTTAACACTA	TAGTGTTTAACACTA	TAGTGTTTAACACTA
chr4	38774155	38774171	0	15	gtaata	taa	tattac	0.298201	TLR10	NM_001017388	603	V	0.833333	1	a-u	0	na	na	na	na	na
chr9	14617845	14617861	0	15	taaaat	taa	atttta	0.31336	ZDHHC21	NM_178566	1101	V	1	1	u-a	0	na	na	na	na	na
chr6	26636758	26636774	0	15	tacata	taa	tatgta	0.321365	ZNF322	NM_001242797	797	V	0.833333	1	a-u	0	na	na	na	na	na
chr5	141531720	141531734	0	15	aaaagt	taa	actttt	0.32961	NDFIP1	NM_030571	426	V	0.833333	1	u-a	0	na	na	na	na	na
chr7	91502174	91502190	0	15	aaatga	taa	tcattt	0.331822	MTERF1	NM_006980	716	V	0.833333	1	a-u	0	na	na	na	na	na
chr19	58419180	58419196	0	15	tggaga	taa	tctcca	0.333566	ZNF417	NM_152475	720	V	0.5	1	a-u	0	na	na	na	na	na
chr16	31437563	31437577	0	15	aggtgc	taa	gcacct	0.333776	ITGAD	NM_005353	115	V	0.333333	1	c-g	0	na	na	na	na	na
chr16	9852471	9852487	0	15	tgtata	taa	tataca	0.339828	GRIN2A	NM_000833	4517	V	0.833333	1	a-u	0	na	na	na	na	na
chr17	17971393	17971407	0	15	agaata	taa	tattct	0.340009	GID4	NM_024052	2837	V	0.833333	1	a-u	0	na	na	na	na	na
chr9	21332982	21332998	0	15	aaggtg	taa	cacctt	0.340137	KLHL9	NM_018847	5	V	0.5	1	g-c	0	na	na	na	na	na
chr11	76732701	76732717	0	15	caggat	taa	atcctg	0.342026	ACER3	NM_018367	1331	V	0.5	1	u-a	0	na	na	na	na	na
chr2	171848795	171848811	0	15	tacagt	taa	actgta	0.346396	TLK1	NM_001136554	1477	V	0.666667	1	u-a	0	na	na	na	na	na
chr3	151151713	151151727	0	15	aaatag	taa	ctattt	0.393706	MED12L	NM_053002	1122	V	0.833333	1	g-c	exact	AAATAGTAACTATTT	AAATAGTAACTATTT	AAATAGTAACTATTT	AAATAGTAACTATTT	AAATAGTAACTATTT
chr4	122680702	122680718	0	15	atatgg	taa	ccatat	0.396409	TMEM155	NM_152399	729	V	0.666667	1	g-c	0	na	na	na	na	na
chr8	29964494	29964508	0	15	aacaag	taa	cttgtt	0.420837	LEPROTL1	NM_015344	1117	V	0.666667	1	g-c	0	na	na	na	na	na
chr5	36193202	36193218	0	15	aatatg	taa	catatt	0.426031	NADK2	NM_001085411	2026	V	0.833333	1	g-c	0	na	na	na	na	na
chr17	41371357	41371371	0	15	tggagc	taa	gctcca	0.432515	TMEM106A	NM_145041	1538	V	0.333333	1	c-g	0	na	na	na	na	na
chr12	26385539	26385553	0	15	gtggaa	taa	ttccac	0.566604	SSPN	NM_001135823	1531	V	0.5	1	a-u	0	na	na	na	na	na
chr3	10192013	10192027	0	15	gatgta	taa	tacatc	0.652859	VHL	NM_000551	365	V	0.666667	1	a-u	0	na	na	na	na	na
chr7	134820347	134820361	0	15	gacata	taa	tatgtc	0.768676	AGBL3	NM_178563	335	V	0.666667	1	a-u	0	na	na	na	na	na
chr11	101870949	101870963	0	15	aaaaag	taa	cttttt	2.83111e-06	CEP126	NM_020802	2576	V	0.833333	0	g-c	0	na	na	na	na	na
chr6	52964875	52964889	0	15	aaaaag	taa	cttttt	0.00487427	FBXO9	NM_012347	2248	V	0.833333	0	g-c	0	na	na	na	na	na
chr15	42835384	42835400	0	15	aaaaaa	taa	tttttt	0.00996588	LRRC57	NM_153260	879	V	1	0	a-u	0	na	na	na	na	na
chr2	168811829	168811845	0	15	aaaaaa	taa	tttttt	0.0225703	STK39	NM_013233	159	V	1	0	a-u	0	na	na	na	na	na
chr4	119644617	119644633	0	15	aggaga	taa	tctcct	0.0226845	SEC24D	NM_014822	35	V	0.5	0	a-u	0	na	na	na	na	na
chr4	47453224	47453240	0	15	aaaaaa	taa	tttttt	0.0364607	COMMD8	NM_017845	420	V	1	0	a-u	0	na	na	na	na	na
chr9	111936404	111936420	0	15	aaagaa	taa	ttcttt	0.0463302	EPB41L4B	NM_019114	412	V	0.833333	0	a-u	0	na	na	na	na	na
chr9	125680634	125680650	0	15	aaggaa	taa	ttcctt	0.126083	ZBTB26	NM_020924	236	V	0.666667	0	a-u	0	na	na	na	na	na
chr4	71689651	71689667	0	15	aaaaag	taa	cttttt	0.128415	GRSF1	NM_001098477	367	V	0.833333	0	g-c	0	na	na	na	na	na
chr5	653605	653619	0	15	agaaaa	taa	ttttct	0.185459	CEP72	NM_018140	338	V	0.833333	0	a-u	0	na	na	na	na	na
chr7	100400225	100400241	0	15	aaaaag	taa	cttttt	0.203691	EPHB4	NM_004444	840	V	0.833333	0	g-c	0	na	na	na	na	na
chr3	113683137	113683153	0	15	gaaaaa	taa	tttttc	0.300961	CCDC191	NM_020817	847	V	0.833333	0	a-u	0	na	na	na	na	na
chr18	33291124	33291138	0	15	aaaagg	taa	cctttt	0.306372	GALNT1	NM_020474	1391	V	0.666667	0	g-c	0	na	na	na	na	na
chr17	65072315	65072331	0	15	ggaaaa	taa	ttttcc	0.376448	HELZ	NM_014877	2035	V	0.666667	0	a-u	0	na	na	na	na	na
chr12	104171457	104171473	0	15	ggagaa	taa	ttctcc	0.560115	NT5DC3	NM_001031701	132	V	0.5	0	a-u	0	na	na	na	na	na
chr6	132780975	132780991	0	15	ggaaag	taa	ctttcc	0.649099	STX7	NM_003569	904	V	0.5	0	g-c	0	na	na	na	na	na
chr8	38118260	38118274	0	15	ggaaga	taa	tcttcc	0.752217	DDHD2	NM_001164232	144	V	0.5	0	a-u	0	na	na	na	na	na
chr9	134133508	134133524	0	15	tttttt	tac	aaaaaa	0.00807579	FAM78A	NM_033387	2683	V	1	6	u-a	0	na	na	na	na	na
chr22	36959199	36959215	0	15	tctttt	tac	aaaaga	0.0345669	CACNG2	NM_006078	1181	V	0.833333	6	u-a	0	na	na	na	na	na
chr2	74383357	74383373	0	15	tttctt	tac	aagaaa	0.0719274	MOB1A	NM_018221	320	V	0.833333	6	u-a	0	na	na	na	na	na
chr1	91381763	91381779	0	15	ttttta	tac	taaaaa	0.00345836	ZNF644	NM_016620	574	V	1	5	a-u	0	na	na	na	na	na
chr3	132399636	132399652	0	15	ttttca	tac	tgaaaa	0.0163563	NPHP3	NM_153240	1100	V	0.833333	5	a-u	0	na	na	na	na	na
chr12	46754441	46754457	0	15	tttttg	tac	caaaaa	0.0549227	SLC38A2	NM_018976	435	V	0.833333	5	g-c	exact	TTTTTGGTAC-AAAA----A	TTTTTGGTAC-AAAA----A	TTTTTGGTAC-AAAA----A	TTTTTGGTAC-AAAA----A	TTTTTGGTAC-AAAA----A
chr12	76423205	76423221	0	15	ttttca	tac	tgaaaa	0.0673884	PHLDA1	NM_007350	1093	V	0.833333	5	a-u	0	na	na	na	na	na
chr8	33229889	33229905	0	15	ttttta	tac	taaaaa	0.0826336	FUT10	NM_032664	188	V	1	5	a-u	0	na	na	na	na	na
chr12	51637500	51637514	0	15	ttttta	tac	taaaaa	0.112787	DAZAP2	NM_001136266	1065	V	1	5	a-u	0	na	na	na	na	na
chr3	186918228	186918242	0	15	tttttg	tac	caaaaa	0.128437	RTP1	NM_153708	371	V	0.833333	5	g-c	0	na	na	na	na	na
chr12	66359620	66359634	0	15	ttttca	tac	tgaaaa	0.263102	HMGA2	NM_003483	2549	V	0.833333	5	a-u	0	na	na	na	na	na
chr3	180332522	180332538	0	15	tcttca	tac	tgaaga	0.288542	CCDC39	NM_181426	169	V	0.666667	5	a-u	0	na	na	na	na	na
chr1	233807912	233807926	0	15	tcttta	tac	taaaga	0.298665	KCNK1	NM_002245	637	V	0.833333	5	a-u	tolerated	TCTT--TATACTAAAGA	TCTT--TATACTAAAGA	TCTT--TATACTAAAGA	TCTT--TGTACTAAAGA	TCTT--TATACTGAAGA
chr17	65073945	65073961	0	15	tttctg	tac	cagaaa	0.406314	HELZ	NM_014877	405	V	0.666667	5	g-c	exact	TTTCTGGTACAG---AAA	TTTCTGGTACAG---AAA	TTTCTGGTACAG---AAA	TTTCTGGTACAG---AAA	TTTCTGGTACAG---AAA
chr6	17759821	17759837	0	15	aatttt	tac	aaaatt	0.00491615	KIF13A	NM_001105568	1249	V	1	4	u-a	0	na	na	na	na	na
chr12	117583159	117583175	0	15	ttttat	tac	ataaaa	0.0114962	FBXO21	NM_015002	715	V	1	4	u-a	0	na	na	na	na	na
chr2	7181206	7181220	0	15	tgcttt	tac	aaagca	0.0477915	RNF144A	NM_014746	1316	V	0.666667	4	u-a	0	na	na	na	na	na
chr3	55500461	55500477	0	15	tgtttt	tac	aaaaca	0.0498228	WNT5A	NM_001256105	3641	V	0.833333	4	u-a	0	na	na	na	na	na
chr16	28848498	28848512	0	15	ttttat	tac	ataaaa	0.089106	ATXN2L	NM_017492	401	V	1	4	u-a	exact	ttttattaca---------------t--aaaa	ttttattaca---------------t--aaaa	TTTTATTACa---------------t--aaaa	ttttattaca---------------t--aaaa	ttttattaca---------------t--aaaa
chr16	4307953	4307969	0	15	aatttt	tac	aaaatt	0.110337	TFAP4	NM_003223	85	V	1	4	u-a	exact	AATTTTGTAAAAATT	AATTTTGTAAAAATT	AATTTTGTAAAAATT	AATTTTGTAAAAATT	AATTTTGTAAAAATT
chr7	16127178	16127194	0	15	tgtttt	tac	aaaaca	0.150828	ISPD	NM_001101417	4124	V	0.833333	4	u-a	0	na	na	na	na	na
chr2	206861828	206861844	0	15	ttttaa	tac	ttaaaa	0.176705	INO80D	NM_017759	7246	V	1	4	a-u	0	na	na	na	na	na
chr16	68262519	68262535	0	15	agcttt	tac	aaagct	0.247384	ESRP2	NM_024939	1592	V	0.666667	4	u-a	0	na	na	na	na	na
chr3	52515476	52515490	0	15	ttttat	tac	ataaaa	0.272674	NISCH	NM_001276294	563	V	1	4	u-a	0	na	na	na	na	na
chr7	112460487	112460503	0	15	acctca	tac	tgaggt	0.276789	BMT2	NM_152556	1294	V	0.5	4	a-u	exact	ACCT--CAGTATGAGGT	ACCT--CAGTATGAGGT	ACCT--CAGTATGAGGT	ACCT--CAGTATGAGGT	ACCT--CAGTATGAGGT
chr8	22545438	22545454	0	15	acctta	tac	taaggt	0.283118	EGR3	NM_001199880	2530	V	0.666667	4	a-u	exact	ACCTTAGTATAAGGT	ACCTTAGTATAAGGT	ACCTTAGTATAAGGT	ACCTTAGTATAAGGT	ACCTTAGTATAAGGT
chr8	42878768	42878782	0	15	tatttt	tac	aaaata	0.283311	HOOK3	NM_032410	5128	V	1	4	u-a	0	na	na	na	na	na
chr7	80372943	80372959	0	15	atttca	tac	tgaaat	0.286732	SEMA3C	NM_006379	1249	V	0.833333	4	a-u	0	na	na	na	na	na
chr2	158593358	158593374	0	15	agtttt	tac	aaaact	0.289831	ACVR1	NM_001105	667	V	0.833333	4	u-a	0	na	na	na	na	na
chr21	30301616	30301632	0	15	ttccat	tac	atggaa	0.299109	LTN1	NM_015565	1136	V	0.666667	4	u-a	0	na	na	na	na	na
chr13	73283593	73283609	0	15	ttttat	tac	ataaaa	0.33087	MZT1	NM_001071775	849	V	1	4	u-a	0	na	na	na	na	na
chr12	66644834	66644848	0	15	tcctat	tac	atagga	0.341648	IRAK3	NM_001142523	2884	V	0.666667	4	u-a	0	na	na	na	na	na
chr1	38462875	38462891	0	15	ggctct	tac	agagcc	0.77663	FHL3	NM_001243878	184	V	0.333333	4	u-a	0	na	na	na	na	na
chr2	239307855	239307869	0	15	gttctg	tac	cagaac	0.957054	TRAF3IP1	NM_001139490	296	V	0.5	4	g-c	0	na	na	na	na	na
chr1	65158147	65158161	0	15	ggtttc	tac	gaaacc	0.979627	CACHD1	NM_020925	904	V	0.5	4	c-g	0	na	na	na	na	na
chr1	167510304	167510320	0	15	aattta	tac	taaatt	0.000376758	CREG1	NM_003851	1213	V	1	3	a-u	0	na	na	na	na	na
chr14	88399764	88399780	0	15	tttatt	tac	aataaa	0.00287278	GALC	NM_000153	1294	V	1	3	u-a	0	na	na	na	na	na
chr18	77897389	77897403	0	15	ttattt	tac	aaataa	0.00796902	ADNP2	NM_014913	698	V	1	3	u-a	0	na	na	na	na	na
chr11	10534415	10534431	0	15	tttata	tac	tataaa	0.00968985	RNF141	NM_016422	2030	V	1	3	a-u	0	na	na	na	na	na
chr11	22868628	22868644	0	15	tttaaa	tac	tttaaa	0.0123491	CCDC179	NM_001195637	410	V	1	3	a-u	0	na	na	na	na	na
chr11	94802907	94802921	0	15	atattt	tac	aaatat	0.0200692	SRSF8	NM_032102	1670	V	1	3	u-a	0	na	na	na	na	na
chr19	21368645	21368659	0	15	ttgttt	tac	aaacaa	0.0402333	ZNF431	NM_133473	1809	V	0.833333	3	u-a	0	na	na	na	na	na
chr16	11772961	11772975	0	15	tttatt	tac	aataaa	0.0440052	SNN	NM_003498	2780	V	1	3	u-a	exact	TTTATTTACAATAAA	TTTATTTACAATAAA	TTTATTTACAATAAA	TTTATTTACAATAAA	TTTATTTACAATAAA
chr13	108882875	108882889	0	15	atctgt	tac	acagat	0.128622	ABHD13	NM_032859	296	V	0.666667	3	u-a	0	na	na	na	na	na
chr19	21303790	21303804	0	15	ttgttt	tac	aaacaa	0.1387	ZNF714	NM_182515	2656	V	0.833333	3	u-a	0	na	na	na	na	na
chr5	68426129	68426143	0	15	aactta	tac	taagtt	0.141068	SLC30A5	NM_022902	686	V	0.833333	3	a-u	0	na	na	na	na	na
chr22	45588993	45589009	0	15	ttgttt	tac	aaacaa	0.151752	KIAA0930	NM_001009880	4046	V	0.833333	3	u-a	0	na	na	na	na	na
chr4	71851180	71851194	0	15	tttagt	tac	actaaa	0.183823	MOB1B	NM_001244766	3407	V	0.833333	3	u-a	0	na	na	na	na	na
chr1	113003265	113003279	0	15	tcattt	tac	aaatga	0.184306	CTTNBP2NL	NM_018704	3232	V	0.833333	3	u-a	0	na	na	na	na	na
chr6	138744138	138744154	0	15	tttggt	tac	accaaa	0.247455	NHSL1	NM_001144060	1062	V	0.666667	3	u-a	0	na	na	na	na	na
chr6	155578733	155578747	0	15	tgttta	tac	taaaca	0.266753	TIAM2	NM_001010927	479	V	0.833333	3	a-u	0	na	na	na	na	na
chr13	36423322	36423338	0	15	tcactt	tac	aagtga	0.281009	DCLK1	NM_001195430	1517	V	0.666667	3	u-a	0	na	na	na	na	na
chr13	101707127	101707143	0	15	tagttt	tac	aaacta	0.284251	NALCN	NM_052867	502	V	0.833333	3	u-a	0	na	na	na	na	na
chr1	196195340	196195356	0	15	agattt	tac	aaatct	0.284435	KCNT2	NM_198503	1996	V	0.833333	3	u-a	0	na	na	na	na	na
chr2	209030217	209030233	0	15	acattt	tac	aaatgt	0.285362	C2orf80	NM_001099334	296	V	0.833333	3	u-a	0	na	na	na	na	na
chr5	68851768	68851782	0	15	tattta	tac	taaata	0.289913	OCLN	NM_001205254	2271	V	1	3	a-u	0	na	na	na	na	na
chr3	86993052	86993068	0	15	tgattt	tac	aaatca	0.29073	VGLL3	NM_016206	3104	V	0.833333	3	u-a	0	na	na	na	na	na
chr16	19514028	19514044	0	15	tcattt	tac	aaatga	0.291315	GDE1	NM_016641	746	V	0.833333	3	u-a	0	na	na	na	na	na
chr12	10168797	10168811	0	15	tattta	tac	taaata	0.331345	CLEC12B	NM_205852	453	V	1	3	a-u	0	na	na	na	na	na
chr12	64539141	64539155	0	15	tccacc	tac	ggtgga	0.377975	SRGAP1	NM_020762	2690	V	0.333333	3	c-g	0	na	na	na	na	na
chr2	65496359	65496373	0	15	tttaag	tac	cttaaa	0.412253	ACTR2	NM_001005386	492	V	0.833333	3	g-c	0	na	na	na	na	na
chr7	7287842	7287856	0	15	gaattt	tac	aaattc	0.595562	C1GALT1	NM_020156	4485	V	0.833333	3	u-a	0	na	na	na	na	na
chr6	53513314	53513330	0	15	gtattt	tac	aaatac	0.64535	KLHL31	NM_001003760	3064	V	0.833333	3	u-a	0	na	na	na	na	na
chr4	71842101	71842115	0	15	gaatct	tac	agattc	0.801882	MOB1B	NM_001244767	1064	V	0.666667	3	u-a	0	na	na	na	na	na
chr5	73237417	73237431	0	15	gcttag	tac	ctaagc	0.931985	ARHGEF28	NM_001080479	580	V	0.5	3	g-c	0	na	na	na	na	na
chr1	201437046	201437062	0	15	gcctgg	tac	ccaggc	0.976344	PHLDA3	NM_012396	467	V	0.166667	3	g-c	0	na	na	na	na	na
chr10	72639489	72639503	0	15	ttaatt	tac	aattaa	6.15026e-05	SGPL1	NM_003901	2398	V	1	2	u-a	0	na	na	na	na	na
chr3	153220408	153220422	0	15	taatta	tac	taatta	0.00211404	C3orf79	NM_001101337	138	V	1	2	a-u	0	na	na	na	na	na
chr13	80910448	80910464	0	15	atatta	tac	taatat	0.00260918	SPRY2	NM_005842	427	V	1	2	a-u	0	na	na	na	na	na
chr10	32304199	32304215	0	15	acagtt	tac	aactgt	0.00277458	KIF5B	NM_004521	240	V	0.666667	2	u-a	0	na	na	na	na	na
chr10	5499278	5499292	0	15	aatatt	tac	aatatt	0.00406735	NET1	NM_001047160	322	V	1	2	u-a	0	na	na	na	na	na
chr9	129985382	129985396	0	15	attaaa	tac	tttaat	0.00473964	RALGPS1	NM_014636	4335	V	1	2	a-u	exact	ATTAAAT----ACTTT---------AAT	ATTAAAT----ACTTT---------AAT	ATTAAAT----ACTTT---------AAT	ATTAAAT----ACTTT---------AAT	ATTAAGT----ACTTT---------AGT
chr12	10269452	10269468	0	15	aaattg	tac	caattt	0.0763705	CLEC7A	NM_022570	1587	V	0.833333	2	g-c	0	na	na	na	na	na
chr5	24487617	24487633	0	15	attaat	tac	attaat	0.0939349	CDH10	NM_006727	137	V	1	2	u-a	0	na	na	na	na	na
chr7	27565536	27565552	0	15	attgaa	tac	ttcaat	0.137265	HIBADH	NM_152740	279	V	0.833333	2	a-u	0	na	na	na	na	na
chr1	202551486	202551500	0	15	aatact	tac	agtatt	0.15391	PPP1R12B	NM_001197131	1799	V	0.833333	2	u-a	0	na	na	na	na	na
chr1	225590806	225590822	0	15	ttaact	tac	agttaa	0.155406	LBR	NM_002296	181	V	0.833333	2	u-a	0	na	na	na	na	na
chr3	125166119	125166135	0	15	aaaatc	tac	gatttt	0.161851	SNX4	NM_003794	486	V	0.833333	2	c-g	0	na	na	na	na	na
chr2	179391368	179391384	0	15	tcaaca	tac	tgttga	0.18463	TTN	NM_001256850	353	V	0.666667	2	a-u	exact	TCAACAGTATGTTGA	TCAACAGTATGTTGA	TCAACAGTATGTTGA	TCAACATTATGTTGA	TCAACAGTATGTTGA
chr8	119202006	119202022	0	15	attgtg	tac	cacaat	0.201351	SAMD12	NM_001101676	7925	V	0.666667	2	g-c	0	na	na	na	na	na
chr6	1624102	1624118	0	15	tgttgt	tac	acaaca	0.244423	GMDS	NM_001253846	284	V	0.666667	2	u-a	0	na	na	na	na	na
chr16	53525370	53525386	0	15	tcaatt	tac	aattga	0.266358	AKTIP	NM_001012398	936	V	0.833333	2	u-a	0	na	na	na	na	na
chrX	110541782	110541798	0	15	tgggtt	tac	aaccca	0.273344	DCX	NM_000555	3115	V	0.5	2	u-a	0	na	na	na	na	na
chr4	57801566	57801580	0	15	tagatt	tac	aatcta	0.29763	REST	NM_001193508	3249	V	0.833333	2	u-a	0	na	na	na	na	na
chr3	176742092	176742108	0	15	tgccat	tac	atggca	0.300742	TBL1XR1	NM_024665	1176	V	0.5	2	u-a	0	na	na	na	na	na
chr12	121159244	121159258	0	15	tcacag	tac	ctgtga	0.395627	UNC119B	NM_001080533	1410	V	0.5	2	g-c	0	na	na	na	na	na
chr2	99241755	99241771	0	15	gtatta	tac	taatac	0.491549	MGAT4A	NM_012214	256	V	0.833333	2	a-u	exact	G-TATTAGTATAATAC	G-TATTAGTATAATAC	G-TATTAGTATAATAC	G-TATTAGTATAATAC	G-TATTAGTATAATAC
chr11	61214201	61214215	0	15	gaaatt	tac	aatttc	0.649388	SDHAF2	NM_017841	659	V	0.833333	2	u-a	0	na	na	na	na	na
chr20	62375801	62375817	0	15	ggtgtt	tac	aacacc	0.679535	ZBTB46	NM_025224	2464	V	0.5	2	u-a	0	na	na	na	na	na
chr4	2233391	2233409	0	15	cattat	tac	ataatg	0.759764	HAUS3	NM_024511	243	V	0.833333	2	u-a	0	na	na	na	na	na
chr18	23596817	23596833	0	15	agaaca	tac	tgttct	7.14156e-06	SS18	NM_001007559	1483	V	0.666667	1	a-u	0	na	na	na	na	na
chr16	31771199	31771213	0	15	aaatat	tac	atattt	2.81575e-05	ZNF720	NM_001130913	503	V	1	1	u-a	0	na	na	na	na	na
chr7	30051198	30051214	0	15	tatata	tac	tatata	4.95235e-05	FKBP14	NM_017946	3135	V	1	1	a-u	0	na	na	na	na	na
chrX	54099074	54099090	0	15	taatga	tac	tcatta	0.000443381	FAM120C	NM_017848	374	V	0.833333	1	a-u	0	na	na	na	na	na
chr2	96937357	96937371	0	15	taaata	tac	tattta	0.00420232	CIAO1	NM_004804	269	V	1	1	a-u	0	na	na	na	na	na
chr1	67465339	67465355	0	15	taaaaa	tac	ttttta	0.00456722	SLC35D1	NM_015139	4666	V	1	1	a-u	0	na	na	na	na	na
chr3	41280872	41280886	0	15	gtaaaa	tac	ttttac	0.00866152	CTNNB1	NM_001904	40	V	0.833333	1	a-u	0	na	na	na	na	na
chr4	95588938	95588952	0	15	aaaatg	tac	catttt	0.00911221	PDLIM5	NM_001256427	1762	V	0.833333	1	g-c	0	na	na	na	na	na
chr10	27036445	27036461	0	15	taaaag	tac	ctttta	0.0113071	ABI1	NM_001012750	1036	V	0.833333	1	g-c	0	na	na	na	na	na
chr10	3820023	3820039	0	15	aaagta	tac	tacttt	0.0125861	KLF6	NM_001160124	1690	V	0.833333	1	a-u	tolerated	AA----AGTAGTATA----CTTT	AA----AGTAGTATA----CTTT	AA----AGCAGTATA----CTTT	AA----AGTAATATA----CTTT	AA----AGTAATATA----CCTT
chr15	37102322	37102336	0	15	ataaat	tac	atttat	0.0130449	C15orf41	NM_032499	1669	V	1	1	u-a	0	na	na	na	na	na
chr3	120115157	120115173	0	15	taaaaa	tac	ttttta	0.0137035	FSTL1	NM_007085	624	V	1	1	a-u	0	na	na	na	na	na
chr2	167053557	167053573	0	15	ataaat	tac	atttat	0.0190061	SCN9A	NM_002977	1607	V	1	1	u-a	0	na	na	na	na	na
chr2	110300779	110300795	0	15	taaaaa	tac	ttttta	0.0223028	40422	NM_144710	1089	V	1	1	a-u	0	na	na	na	na	na
chr2	70053473	70053487	0	15	taaaaa	tac	ttttta	0.024742	ANXA4	NM_001153	827	V	1	1	a-u	0	na	na	na	na	na
chr10	118659964	118659980	0	15	ggaaat	tac	atttcc	0.0300149	SHTN1	NM_001258299	66	V	0.666667	1	u-a	exact	GGAAATGTAATTTCC	GGAAATGTAATTTCC	GGAAATGTAATTTCC	GGAAATGTAATTTCC	GGAAATGTAATTTCC
chr15	60745579	60745595	0	15	aagtag	tac	ctactt	0.0385101	ICE2	NM_001276385	178	V	0.666667	1	g-c	0	na	na	na	na	na
chr19	48713205	48713221	0	15	taaaaa	tac	ttttta	0.0408037	CARD8	NM_001184900	1744	V	1	1	a-u	0	na	na	na	na	na
chr5	135516749	135516763	0	15	tgatag	tac	ctatca	0.0472339	SMAD5	NM_001001419	3582	V	0.666667	1	g-c	0	na	na	na	na	na
chr11	34123437	34123451	0	15	acaaaa	tac	ttttgt	0.0558564	CAPRIN1	NM_005898	2524	V	0.833333	1	a-u	0	na	na	na	na	na
chr4	74962857	74962873	0	15	aaggca	tac	tgcctt	0.0573887	CXCL2	NM_002089	598	V	0.5	1	a-u	tolerated	AAGGCAGTATGCCTT	AAGGCAGTATGCCTT	AGGGCATTATGCCCT	AAGGCATTGTGCCTT	AAGGCATTGTGCCTT
chr2	192551563	192551577	0	15	aagtgg	tac	ccactt	0.067416	NABP1	NM_001031716	1070	V	0.5	1	g-c	0	na	na	na	na	na
chr4	23796315	23796331	0	15	tgtata	tac	tataca	0.070527	PPARGC1A	NM_013261	1112	V	0.833333	1	a-u	0	na	na	na	na	na
chr20	62907261	62907275	0	15	taaaaa	tac	ttttta	0.0734928	PCMTD2	NM_001104925	2309	V	1	1	a-u	0	na	na	na	na	na
chr10	82127581	82127595	0	15	aagatg	tac	catctt	0.0812134	DYDC2	NM_001270041	875	V	0.666667	1	g-c	0	na	na	na	na	na
chr11	100229497	100229511	0	15	tatata	tac	tatata	0.0926422	CNTN5	NM_001243270	2547	V	1	1	a-u	0	na	na	na	na	na
chr14	24895737	24895753	0	15	taaaat	tac	atttta	0.103407	CBLN3	NM_001039771	1240	V	1	1	u-a	0	na	na	na	na	na
chr7	5965420	5965434	0	15	aagcaa	tac	ttgctt	0.10564	CCZ1	NM_015622	103	V	0.666667	1	a-u	0	na	na	na	na	na
chr4	74736845	74736859	0	15	aaggca	tac	tgcctt	0.111765	CXCL1	NM_001511	593	V	0.5	1	a-u	0	na	na	na	na	na
chr5	168093213	168093229	0	15	tatatg	tac	catata	0.116051	SLIT3	NM_001271946	228	V	0.833333	1	g-c	exact	TA----TATGGTACATATA	TA----TATGGTACATATA	tg----tatagtccatata	TA----TATGGTACATATA	TA----TATGGTACATATA
chr2	48605687	48605701	0	15	tgtgaa	tac	ttcaca	0.128581	FOXN2	NM_002158	3106	V	0.666667	1	a-u	exact	TGTGAATACTTCACA	TGTGAATACTTCACA	---------------	TGTGAATACTTCACA	TGTGAATACTTCACA
chr7	6838734	6838750	0	15	aagcaa	tac	ttgctt	0.151687	CCZ1B	NM_198097	103	V	0.666667	1	a-u	0	na	na	na	na	na
chr4	71850826	71850840	0	15	atatat	tac	atatat	0.169209	MOB1B	NM_001244766	3053	V	1	1	u-a	0	na	na	na	na	na
chr15	45777004	45777020	0	15	taaaaa	tac	ttttta	0.178954	SLC30A4	NM_013309	339	V	1	1	a-u	0	na	na	na	na	na
chr6	35801743	35801759	0	15	gaatat	tac	atattc	0.184042	SRPK1	NM_003137	1320	V	0.833333	1	u-a	0	na	na	na	na	na
chr13	98044834	98044848	0	15	tatata	tac	tatata	0.186258	MBNL2	NM_207304	1132	V	1	1	a-u	exact	tatatat-actatata	tatatat-actatata	tatatat-actatata	tatatat-actatata	tatatat-actatata
chr15	66188603	66188619	0	15	atgtaa	tac	ttacat	0.202343	MEGF11	NM_032445	1651	V	0.833333	1	a-u	0	na	na	na	na	na
chr16	7760877	7760891	0	15	aaaaat	tac	attttt	0.224575	RBFOX1	NM_145891	131	V	1	1	u-a	exact	aaaaa---TTACATTTTT	AAAAA---TTACATTTTT	aaaaa---TTACATTTTT	AAAAA---TTACATTTTT	AAAAA---TTACATTTTT
chr11	35829578	35829592	0	15	aaacaa	tac	ttgttt	0.227021	TRIM44	NM_017583	1644	V	0.833333	1	a-u	0	na	na	na	na	na
chr3	169557611	169557627	0	15	atatat	tac	atatat	0.245077	LRRC31	NM_024727	141	V	1	1	u-a	0	na	na	na	na	na
chr3	9542808	9542824	0	15	acaggg	tac	ccctgt	0.257941	LHFPL4	NM_198560	1069	V	0.333333	1	g-c	0	na	na	na	na	na
chr3	110856092	110856106	0	15	aaatgg	tac	ccattt	0.333336	NECTIN3	NM_015480	3031	V	0.666667	1	g-c	0	na	na	na	na	na
chr12	42480344	42480360	0	15	agcata	tac	tatgct	0.341086	GXYLT1	NM_001099650	1226	V	0.666667	1	a-u	0	na	na	na	na	na
chr16	337999	338015	0	15	tgggtg	tac	caccca	0.342966	AXIN1	NM_003502	105	V	0.333333	1	g-c	0	na	na	na	na	na
chr2	213868881	213868897	0	15	tgtgta	tac	tacaca	0.344417	IKZF2	NM_001079526	3185	V	0.666667	1	a-u	0	na	na	na	na	na
chr3	49707443	49707457	0	15	aggcag	tac	ctgcct	0.387958	BSN	NM_003458	2422	V	0.333333	1	g-c	0	na	na	na	na	na
chr1	67877014	67877030	0	15	aacatg	tac	catgtt	0.397235	SERBP1	NM_001018067	1858	V	0.666667	1	g-c	0	na	na	na	na	na
chr17	63524937	63524953	0	15	gtacag	tac	ctgtac	0.764394	AXIN2	NM_004655	1139	V	0.5	1	g-c	exact	GTACAGGTACTGTAC	GTACAGGTACTGTAC	GTACAGGTACTGTCC	GTACAGGTACTGTAC	GTACAGGTACTGTAC
chr1	182800003	182800017	0	15	gtatag	tac	ctatac	0.952915	NPL	NM_001200052	2146	V	0.666667	1	g-c	0	na	na	na	na	na
chr8	28429417	28429431	0	15	aaaaaa	tac	tttttt	0.0138421	FZD3	NM_017412	8890	V	1	0	a-u	0	na	na	na	na	na
chr1	15394331	15394345	0	15	agaaaa	tac	ttttct	0.10485	KAZN	NM_001017999	2039	V	0.833333	0	a-u	0	na	na	na	na	na
chr19	21908763	21908779	0	15	gaaaaa	tac	tttttc	0.141203	ZNF100	NM_173531	704	V	0.833333	0	a-u	0	na	na	na	na	na
chr16	2551216	2551230	0	15	aggaag	tac	cttcct	0.149867	TBC1D24	NM_001199107	258	V	0.5	0	g-c	0	na	na	na	na	na
chr2	155712155	155712169	0	15	gggaga	tac	tctccc	0.71552	KCNJ3	NM_001260508	912	V	0.333333	0	a-u	0	na	na	na	na	na
chr13	79174361	79174377	0	15	gagaga	tac	tctctc	0.7596	POU4F1	NM_006237	1171	V	0.5	0	a-u	0	na	na	na	na	na
chr2	208629652	208629668	0	15	ttcttc	tag	gaagaa	1.44716e-07	FZD5	NM_003468	2036	V	0.666667	6	c-g	0	na	na	na	na	na
chr7	114330194	114330208	0	15	tttttt	tag	aaaaaa	1.90248e-05	FOXP2	NM_001172766	214	V	1	6	u-a	0	na	na	na	na	na
chr19	52329149	52329163	0	15	tttttt	tag	aaaaaa	0.000391673	FPR3	NM_002030	1087	V	1	6	u-a	0	na	na	na	na	na
chr5	58266221	58266237	0	15	tttttc	tag	gaaaaa	0.000760384	PDE4D	NM_001104631	4252	V	0.833333	6	c-g	0	na	na	na	na	na
chr10	120896559	120896573	0	15	ttcttc	tag	gaagaa	0.00634787	FAM45A	NM_207009	401	V	0.666667	6	c-g	0	na	na	na	na	na
chrX	83316651	83316667	0	15	ttttct	tag	agaaaa	0.018148	RPS6KA6	NM_014496	2616	V	0.833333	6	u-a	0	na	na	na	na	na
chr1	197477825	197477841	0	15	tctttt	tag	aaaaga	0.0525616	DENND1B	NM_001195215	1747	V	0.833333	6	u-a	0	na	na	na	na	na
chr9	35104156	35104172	0	15	tttttt	tag	aaaaaa	0.104686	FAM214B	NM_025182	1044	V	1	6	u-a	0	na	na	na	na	na
chr1	109244154	109244168	0	15	tctttt	tag	aaaaga	0.183392	PRPF38B	NM_018061	1513	V	0.833333	6	u-a	0	na	na	na	na	na
chr14	81941401	81941417	0	15	ttcctt	tag	aaggaa	0.216579	SEL1L	NM_005065	1897	V	0.666667	6	u-a	0	na	na	na	na	na
chr17	33902386	33902402	0	15	tctttt	tag	aaaaga	0.240524	PEX12	NM_000286	397	V	0.833333	6	u-a	0	na	na	na	na	na
chr2	184025969	184025983	0	15	ttcttt	tag	aaagaa	0.270112	NUP35	NM_138285	111	V	0.833333	6	u-a	0	na	na	na	na	na
chr15	40543498	40543516	0	15	ctttcc	tag	ggaaag	0.82007	C15orf56	NM_001039905	968	V	0.5	6	c-g	0	na	na	na	na	na
chr3	126172000	126172016	0	15	gttttc	tag	gaaaac	0.0102766	ZXDC	NM_001040653	8354	V	0.666667	5	c-g	0	na	na	na	na	na
chr1	23834833	23834849	0	15	actttt	tag	aaaagt	0.0131042	E2F2	NM_004091	1521	V	0.833333	5	u-a	0	na	na	na	na	na
chr1	20008769	20008785	0	15	ttcctg	tag	caggaa	0.0408057	TMCO4	NM_181719	746	V	0.5	5	g-c	0	na	na	na	na	na
chr2	230876476	230876490	0	15	atttct	tag	agaaat	0.350231	FBXO36	NM_174899	877	V	0.833333	5	u-a	0	na	na	na	na	na
chrX	71380348	71380362	0	15	gttttt	tag	aaaaac	0.572955	FLJ44635	NM_207422	247	V	0.833333	5	u-a	0	na	na	na	na	na
chr5	130759747	130759763	0	15	gtcttt	tag	aaagac	0.645125	RAPGEF6	NM_001164386	3194	V	0.666667	5	u-a	exact	GTCTTTCTAAAAGAC	GTCTTTCTAAAAGAC	GTCTTTCTAAAAGAC	GTCTTTCTAAAAGAC	GTCTTTCTAAAAGAC
chr4	160281140	160281154	0	15	gtcttt	tag	aaagac	0.65859	RAPGEF2	NM_014247	1850	V	0.666667	5	u-a	exact	GTCTTTTAG-AAAGAC	GTCTTTTAG-AAAGAC	GTCTTTTAG-AAAGAC	GTCTTTTAG-AAAGAC	GTCTTTTAG-AAAGAC
chrX	68751044	68751058	0	15	accctg	tag	cagggt	5.5727e-05	FAM155B	NM_015686	1246	V	0.333333	4	g-c	0	na	na	na	na	na
chr14	45672681	45672697	0	15	ttttac	tag	gtaaaa	0.000816085	MIS18BP1	NM_018353	613	V	0.833333	4	c-g	0	na	na	na	na	na
chr14	92528965	92528981	0	15	ttttaa	tag	ttaaaa	0.00258249	ATXN3	NM_001127696	1681	V	1	4	a-u	0	na	na	na	na	na
chr8	96257158	96257174	0	15	atttta	tag	taaaat	0.00684996	C8orf37	NM_177965	2669	V	1	4	a-u	0	na	na	na	na	na
chr3	188605571	188605585	0	15	acttta	tag	taaagt	0.0124681	LPP	NM_001167671	13305	V	0.833333	4	a-u	0	na	na	na	na	na
chr1	87210128	87210142	0	15	atccta	tag	taggat	0.0321559	SH3GLB1	NM_001206651	1211	V	0.666667	4	a-u	0	na	na	na	na	na
chr5	60048470	60048486	0	15	tatttt	tag	aaaata	0.0644558	ELOVL7	NM_001104558	1963	V	1	4	u-a	0	na	na	na	na	na
chr4	83551024	83551040	0	15	attttg	tag	caaaat	0.0724214	SCD5	NM_001037582	1438	V	0.833333	4	g-c	0	na	na	na	na	na
chr16	30769514	30769528	0	15	tcccag	tag	ctggga	0.0725643	PHKG2	NM_000294	1097	V	0.333333	4	g-c	0	na	na	na	na	na
chr10	16634664	16634680	0	15	aatctc	tag	gagatt	0.143426	RSU1	NM_012425	711	V	0.666667	4	c-g	0	na	na	na	na	na
chr4	99799666	99799682	0	15	tcccag	tag	ctggga	0.343974	EIF4E	NM_001130678	2495	V	0.333333	4	g-c	0	na	na	na	na	na
chr1	26365064	26365080	0	15	tcttac	tag	gtaaga	0.378395	SLC30A2	NM_001004434	569	V	0.666667	4	c-g	0	na	na	na	na	na
chr1	161488520	161488534	0	15	tcccag	tag	ctggga	0.406785	FCGR2A	NM_001136219	583	V	0.333333	4	g-c	0	na	na	na	na	na
chr1	11084543	11084557	0	15	gctttg	tag	caaagc	0.962277	TARDBP	NM_007375	1833	V	0.5	4	g-c	0	na	na	na	na	na
chr4	177252255	177252269	0	15	tcatct	tag	agatga	2.75888e-07	SPCS3	NM_021928	2775	V	0.666667	3	u-a	0	na	na	na	na	na
chr3	121140083	121140097	0	15	ttattt	tag	aaataa	1.57462e-05	STXBP5L	NM_014980	2140	V	1	3	u-a	0	na	na	na	na	na
chr5	162918541	162918555	0	15	tttagc	tag	gctaaa	0.000308099	HMMR	NM_001142556	372	V	0.666667	3	c-g	0	na	na	na	na	na
chr14	88480896	88480910	0	15	atattt	tag	aaatat	0.000393106	GPR65	NM_003608	2692	V	1	3	u-a	0	na	na	na	na	na
chr6	163997157	163997171	0	15	atattt	tag	aaatat	0.0026286	QKI	NM_006775	5416	V	1	3	u-a	0	na	na	na	na	na
chr19	45167484	45167498	0	15	ttattt	tag	aaataa	0.00575949	PVR	NM_001135768	2407	V	1	3	u-a	0	na	na	na	na	na
chr6	165745897	165745913	0	15	tttagt	tag	actaaa	0.013253	PDE10A	NM_001130690	599	V	0.833333	3	u-a	0	na	na	na	na	na
chr1	117311667	117311681	0	15	aaatct	tag	agattt	0.0170938	CD2	NM_001767	263	V	0.833333	3	u-a	0	na	na	na	na	na
chr12	57392631	57392647	0	15	tttatt	tag	aataaa	0.0177268	ZBTB39	NM_014830	3914	V	1	3	u-a	exact	TTT----ATTCTAAATAAA	TTT----ATTCTAAATAAA	ttt----attctAAATAAA	TTT----ATTCTAAATAAA	TTT----ATTCTAAATAAA
chr16	20870050	20870066	0	15	atttaa	tag	ttaaat	0.0262826	DCUN1D3	NM_173475	1140	V	1	3	a-u	0	na	na	na	na	na
chr16	29833254	29833270	0	15	ccagcc	tag	ggctgg	0.0289241	PAGR1	NM_024516	2180	V	0.166667	3	c-g	0	na	na	na	na	na
chrX	73953682	73953698	0	15	tggttt	tag	aaacca	0.0320981	NEXMIF	NM_001008537	5540	V	0.666667	3	u-a	exact	TGGTTTCTAAAACCA	TGGTTTCTAAAACCA	TGGTTTCTAAAACCA	TGGTTTCTAAAACCA	TGGTTTCTAAAACCA
chrX	73809049	73809065	0	15	tttaaa	tag	tttaaa	0.0581705	RLIM	NM_016120	2208	V	1	3	a-u	0	na	na	na	na	na
chr17	33677430	33677446	0	15	tttgtt	tag	aacaaa	0.0785408	SLFN11	NM_001104587	1927	V	0.833333	3	u-a	0	na	na	na	na	na
chr5	68852205	68852219	0	15	tattta	tag	taaata	0.0805377	OCLN	NM_001205254	2708	V	1	3	a-u	0	na	na	na	na	na
chr7	112722408	112722424	0	15	gtattt	tag	aaatac	0.0844098	GPR85	NM_001146265	1238	V	0.833333	3	u-a	exact	G-T-ATTTCT-AAAATAC	G-T-ATTTCT-AAAATAC	G-T-ATTTCT-AAAATAC	G-T-ATTTCT-AAAATAC	G-T-ATTTCT-AAAATAC
chr4	71848799	71848813	0	15	aagtct	tag	agactt	0.0851941	MOB1B	NM_001244766	1026	V	0.666667	3	u-a	0	na	na	na	na	na
chr18	14103689	14103705	0	15	tccaaa	tag	tttgga	0.106067	ZNF519	NM_145287	1209	V	0.666667	3	a-u	0	na	na	na	na	na
chr4	177252291	177252305	0	15	tcatct	tag	agatga	0.108269	SPCS3	NM_021928	2811	V	0.666667	3	u-a	0	na	na	na	na	na
chr16	88941431	88941447	0	15	gagttc	tag	gaactc	0.130345	CBFA2T3	NM_005187	1935	V	0.5	3	c-g	0	na	na	na	na	na
chr8	25700188	25700204	0	15	aggttt	tag	aaacct	0.149911	EBF2	NM_022659	1919	V	0.666667	3	u-a	0	na	na	na	na	na
chr5	133937611	133937627	0	15	tccaag	tag	cttgga	0.164288	SAR1B	NM_001033503	5011	V	0.5	3	g-c	0	na	na	na	na	na
chr14	74966813	74966829	0	15	attcag	tag	ctgaat	0.174088	LTBP2	NM_000428	756	V	0.666667	3	g-c	0	na	na	na	na	na
chr12	102140148	102140164	0	15	tcattt	tag	aaatga	0.192988	GNPTAB	NM_024312	776	V	0.833333	3	u-a	exact	TCATTTCTAAAATGA	TCATTTCTAAAATGA	TCATTTCTGAAGTGA	TCATTTCTAAAATGA	TCATTTCTAAAATGA
chr3	196462545	196462559	0	15	atgttt	tag	aaacat	0.205666	PIGX	NM_001166304	1773	V	0.833333	3	u-a	0	na	na	na	na	na
chr7	116437921	116437935	0	15	actcaa	tag	ttgagt	0.225554	MET	NM_000245	1744	V	0.666667	3	a-u	0	na	na	na	na	na
chr5	134192682	134192696	0	15	ttgctt	tag	aagcaa	0.233831	C5orf24	NM_001135586	1526	V	0.666667	3	u-a	0	na	na	na	na	na
chr14	92435581	92435597	0	15	tctgca	tag	tgcaga	0.233929	TRIP11	NM_004239	418	V	0.5	3	a-u	0	na	na	na	na	na
chr4	68605386	68605402	0	15	tactca	tag	tgagta	0.263196	GNRHR	NM_000406	794	V	0.666667	3	a-u	0	na	na	na	na	na
chr1	17082813	17082829	0	15	tttaca	tag	tgtaaa	0.288509	MST1L	NM_001271733	896	V	0.833333	3	a-u	0	na	na	na	na	na
chr16	3421272	3421288	0	15	ttatcc	tag	ggataa	0.317665	MTRNR2L4	NM_001190476	526	V	0.666667	3	c-g	0	na	na	na	na	na
chr6	118636032	118636048	0	15	ctattc	tag	gaatag	0.321418	SLC35F1	NM_001029858	618	V	0.666667	3	c-g	exact	TCTATTCTAGGAATAGA	TCTATTCTAGGAATAGA	TCTATTCTAGGAATAGA	TCTATTCTAGGAATAGA	TCTATTCTAGGAATAGA
chr1	170705795	170705809	0	15	aagctc	tag	gagctt	0.34104	PRRX1	NM_022716	469	V	0.5	3	c-g	0	na	na	na	na	na
chr19	40737911	40737927	0	15	tctggg	tag	cccaga	0.382028	AKT2	NM_001243027	1850	V	0.333333	3	g-c	0	na	na	na	na	na
chr11	119174890	119174904	0	15	gagctt	tag	aagctc	0.39023	CBL	NM_005188	4400	V	0.5	3	u-a	0	na	na	na	na	na
chr4	77230471	77230485	0	15	taactc	tag	gagtta	0.428544	FAM47E-STBD1	NM_001242939	146	V	0.666667	3	c-g	0	na	na	na	na	na
chr1	153947114	153947130	0	15	gggtct	tag	agaccc	0.684515	JTB	NM_006694	23	V	0.333333	3	u-a	0	na	na	na	na	na
chr11	47594210	47594228	0	15	cttgct	tag	agcaag	0.704908	KBTBD4	NM_016506	252	V	0.5	3	u-a	0	na	na	na	na	na
chr1	97543544	97543560	0	15	tattat	tag	ataata	0.000455801	DPYD	NM_000110	970	V	1	2	u-a	0	na	na	na	na	na
chr21	34731162	34731176	0	15	aaaact	tag	agtttt	0.000523299	IFNAR1	NM_000629	3308	V	0.833333	2	u-a	0	na	na	na	na	na
chr5	149495006	149495022	0	15	agaatc	tag	gattct	0.00174747	PDGFRB	NM_002609	302	V	0.666667	2	c-g	0	na	na	na	na	na
chr18	67997333	67997347	0	15	aaatta	tag	taattt	0.00186005	SOCS6	NM_004232	3822	V	1	2	a-u	0	na	na	na	na	na
chr22	28377644	28377660	0	15	aaattg	tag	caattt	0.00383681	TTC28	NM_001145418	547	V	0.833333	2	g-c	0	na	na	na	na	na
chr2	85547649	85547665	0	15	actgtc	tag	gacagt	0.003871	TGOLN2	NM_001206840	2121	V	0.5	2	c-g	0	na	na	na	na	na
chr7	94922000	94922014	0	15	aaatta	tag	taattt	0.00647394	PPP1R9A	NM_001166160	2386	V	1	2	a-u	0	na	na	na	na	na
chr8	92098877	92098891	0	15	aagatt	tag	aatctt	0.0105352	OTUD6B	NM_016023	1782	V	0.833333	2	u-a	0	na	na	na	na	na
chr1	240653792	240653808	0	15	ataatc	tag	gattat	0.0163631	GREM2	NM_022469	2459	V	0.833333	2	c-g	0	na	na	na	na	na
chr1	224348364	224348378	0	15	ttaaaa	tag	ttttaa	0.0337094	FBXO28	NM_015176	2917	V	1	2	a-u	0	na	na	na	na	na
chr10	120791939	120791953	0	15	attaag	tag	cttaat	0.048888	NANOS1	NM_199461	1748	V	0.833333	2	g-c	0	na	na	na	na	na
chr5	45261200	45261216	0	15	aaaact	tag	agtttt	0.0622774	HCN1	NM_021072	805	V	0.833333	2	u-a	0	na	na	na	na	na
chr6	139047945	139047961	0	15	tcaaat	tag	atttga	0.0872675	GVQW2	NM_001242740	641	V	0.833333	2	u-a	0	na	na	na	na	na
chr8	74462643	74462659	0	15	ttacag	tag	ctgtaa	0.101709	STAU2	NM_001164384	1580	V	0.666667	2	g-c	0	na	na	na	na	na
chr1	157483521	157483537	0	15	gaaatt	tag	aatttc	0.199806	FCRL5	NM_001195388	1853	V	0.833333	2	u-a	0	na	na	na	na	na
chr9	95607437	95607453	0	15	acaatt	tag	aattgt	0.261626	ZNF484	NM_001007101	1055	V	0.833333	2	u-a	0	na	na	na	na	na
chr13	28240850	28240864	0	15	actata	tag	tatagt	0.327005	POLR1D	NM_001206559	761	V	0.833333	2	a-u	0	na	na	na	na	na
chr10	64431376	64431392	0	15	ctgtgc	tag	gcacag	0.329994	ZNF365	NM_199451	1316	V	0.333333	2	c-g	0	na	na	na	na	na
chr2	175425528	175425544	0	15	agaact	tag	agttct	0.330414	WIPF1	NM_001077269	1729	V	0.666667	2	u-a	0	na	na	na	na	na
chr7	156475180	156475198	0	15	ccagta	tag	tactgg	0.345488	LMBR1	NM_022458	1572	V	0.5	2	a-u	0	na	na	na	na	na
chr2	139330094	139330108	0	15	ttggct	tag	agccaa	0.361687	SPOPL	NM_001001664	3445	V	0.5	2	u-a	0	na	na	na	na	na
chr9	18909672	18909686	0	15	aggttg	tag	caacct	0.390399	ADAMTSL1	NM_001040272	1127	V	0.5	2	g-c	0	na	na	na	na	na
chr2	95848322	95848336	0	15	tgctag	tag	ctagca	0.393517	ZNF2	NM_001017396	469	V	0.5	2	g-c	0	na	na	na	na	na
chr16	53525402	53525416	0	15	agttac	tag	gtaact	0.418185	RBL2	NM_005611	1191	V	0.666667	2	c-g	exact	AGTTACTAGGTAACT	AGTTACTAGGTAACT	AGTTACTAGGTAACT	AGTTACTGGGTAACT	AGTTACTAGGTAACT
chr8	30889030	30889046	0	15	gctaaa	tag	tttagc	0.418722	PURG	NM_013357	207	V	0.666667	2	a-u	exact	GCT-AAACT-ATTTAGC	GCT-AAACT-ATTTAGC	GCT-AAACT-ATTTGGC	GCT-AAACT-ATTTAGC	GCT-AAACT-ATTTAGC
chr17	39295982	39295998	0	15	tatatc	tag	gatata	0.420411	KRTAP4-6	NM_030976	122	V	0.833333	2	c-g	0	na	na	na	na	na
chr21	43306095	43306111	0	15	ttattg	tag	caataa	0.424715	C2CD2	NM_015500	3120	V	0.833333	2	g-c	0	na	na	na	na	na
chrX	148073387	148073401	0	15	atgttg	tag	caacat	0.427385	AFF2	NM_001169122	526	V	0.666667	2	g-c	0	na	na	na	na	na
chr22	38172173	38172187	0	15	gctgcc	tag	ggcagc	0.509748	TRIOBP	NM_001039141	2385	V	0.166667	2	c-g	0	na	na	na	na	na
chr6	13363647	13363663	0	15	ggggtt	tag	aacccc	0.606837	GFOD1	NM_001242628	1310	V	0.333333	2	u-a	0	na	na	na	na	na
chr17	5332234	5332248	0	15	ggaatt	tag	aattcc	0.63781	RPAIN	NM_001160243	638	V	0.666667	2	u-a	0	na	na	na	na	na
chr12	52389955	52389969	0	15	ggggtt	tag	aacccc	0.681365	ACVR1B	NM_004302	2062	V	0.333333	2	u-a	0	na	na	na	na	na
chr5	179202402	179202416	0	15	gaaacc	tag	ggtttc	0.984305	MAML1	NM_014757	525	V	0.5	2	c-g	0	na	na	na	na	na
chr10	7602912	7602928	0	15	aaaata	tag	tatttt	6.01582e-07	ITIH5	NM_030569	2115	V	1	1	a-u	0	na	na	na	na	na
chr18	52561290	52561304	0	15	ataaat	tag	atttat	1.54765e-06	RAB27B	NM_004163	4647	V	1	1	u-a	0	na	na	na	na	na
chr9	129643670	129643684	0	15	tatata	tag	tatata	2.09357e-06	ZBTB34	NM_001099270	478	V	1	1	a-u	exact	tat------atata---------------------------------------g-tatata	tat------atata---------------------------------------g-tatata	TAT------ATATA---------------------------------------G-TATATA	tat------atata---------------------------------------g-tatata	tat------atata---------------------------------------g-tatata
chr18	67996498	67996512	0	15	taaaaa	tag	ttttta	3.00513e-05	SOCS6	NM_004232	2987	V	1	1	a-u	0	na	na	na	na	na
chr4	159175115	159175129	0	15	tggaat	tag	attcca	6.80488e-05	TMEM144	NM_018342	437	V	0.666667	1	u-a	0	na	na	na	na	na
chr3	124950202	124950218	0	15	aaaaat	tag	attttt	0.000108629	ZNF148	NM_021964	965	V	1	1	u-a	0	na	na	na	na	na
chrX	119752970	119752984	0	15	taaaaa	tag	ttttta	0.000142928	MCTS1	NM_001137554	6852	V	1	1	a-u	0	na	na	na	na	na
chr7	30051155	30051171	0	15	tatata	tag	tatata	0.000278997	FKBP14	NM_017946	3178	V	1	1	a-u	0	na	na	na	na	na
chr17	8129139	8129155	0	15	tatata	tag	tatata	0.000589686	CTC1	NM_025099	2341	V	1	1	a-u	0	na	na	na	na	na
chr1	115316141	115316157	0	15	taaaag	tag	ctttta	0.000678617	SIKE1	NM_001102396	733	V	0.833333	1	g-c	0	na	na	na	na	na
chr6	52358223	52358237	0	15	tacata	tag	tatgta	0.00144021	EFHC1	NM_001172420	1085	V	0.833333	1	a-u	0	na	na	na	na	na
chr2	20113270	20113286	0	15	tatatg	tag	catata	0.0017842	WDR35	NM_001006657	31	V	0.833333	1	g-c	0	na	na	na	na	na
chr10	51589704	51589718	0	15	aataca	tag	tgtatt	0.00276254	NCOA4	NM_001145261	475	V	0.833333	1	a-u	0	na	na	na	na	na
chr1	116236191	116236205	0	15	gaatgt	tag	acattc	0.00459498	VANGL1	NM_001172411	2192	V	0.666667	1	u-a	0	na	na	na	na	na
chr19	37036922	37036938	0	15	tatata	tag	tatata	0.00655104	ZNF529	NM_001145649	828	V	1	1	a-u	0	na	na	na	na	na
chr19	21908472	21908488	0	15	aaaaat	tag	attttt	0.00892175	ZNF100	NM_173531	995	V	1	1	u-a	0	na	na	na	na	na
chr4	129795313	129795327	0	15	aaaaat	tag	attttt	0.00901971	JADE1	NM_199320	1897	V	1	1	u-a	0	na	na	na	na	na
chr1	99774968	99774982	0	15	tatata	tag	tatata	0.0111802	PLPPR4	NM_001166252	2403	V	1	1	a-u	0	na	na	na	na	na
chr16	66756427	66756443	0	15	aaaatg	tag	catttt	0.0123037	DYNC1LI2	NM_006141	1180	V	0.833333	1	g-c	0	na	na	na	na	na
chr13	20664977	20664991	0	15	aaaaac	tag	gttttt	0.0180531	ZMYM2	NM_001190964	4824	V	0.833333	1	c-g	0	na	na	na	na	na
chr12	77416253	77416269	0	15	ataaag	tag	ctttat	0.026728	E2F7	NM_203394	1524	V	0.833333	1	g-c	0	na	na	na	na	na
chr1	78030918	78030934	0	15	tgaaaa	tag	ttttca	0.0475746	ZZZ3	NM_015534	389	V	0.833333	1	a-u	0	na	na	na	na	na
chr5	98129768	98129782	0	15	tatgta	tag	tacata	0.0502602	RGMB	NM_001012761	312	V	0.833333	1	a-u	0	na	na	na	na	na
chr5	74895078	74895092	0	15	taataa	tag	ttatta	0.0752055	POLK	NM_016218	1236	V	1	1	a-u	0	na	na	na	na	na
chr17	12044860	12044874	0	15	tgtgat	tag	atcaca	0.0806641	MAP2K4	NM_003010	284	V	0.666667	1	u-a	exact	TGTGATTAGATCACA	TGTGATTAGATCACA	TGTGATTAGATCACA	TGTGATTAGATCACA	TGTGATAAGACCACA
chr8	81548198	81548214	0	15	aaaata	tag	tatttt	0.0836146	ZNF704	NM_001033723	5385	V	1	1	a-u	0	na	na	na	na	na
chr7	150029257	150029271	0	15	tgtgtg	tag	cacaca	0.0943659	ZBED6CL	NM_138434	1054	V	0.5	1	g-c	0	na	na	na	na	na
chr1	95659291	95659305	0	15	aaataa	tag	ttattt	0.109192	TMEM56	NM_001199679	1868	V	1	1	a-u	0	na	na	na	na	na
chr5	79437459	79437475	0	15	acacag	tag	ctgtgt	0.115223	SERINC5	NM_001174072	2009	V	0.5	1	g-c	0	na	na	na	na	na
chr8	17502849	17502865	0	15	aagcaa	tag	ttgctt	0.121851	MTUS1	NM_001001924	568	V	0.666667	1	a-u	0	na	na	na	na	na
chr12	56983843	56983857	0	15	gaagac	tag	gtcttc	0.163077	RBMS2	NM_002898	921	V	0.5	1	c-g	0	na	na	na	na	na
chr4	56291670	56291684	0	15	tgtaca	tag	tgtaca	0.172007	TMEM165	NM_018475	52	V	0.666667	1	a-u	exact	TGT------------ACAT-AGTGTACA	TGT------------ACAT-AGTGTACA	TGT------------ACAT-AGTGTACA	TGT------------ACAT-AGTGTACA	TGT------------ACAT-AGTGTATA
chr12	9093142	9093156	0	15	atgaaa	tag	tttcat	0.237929	PHC1	NM_004426	1088	V	0.833333	1	a-u	0	na	na	na	na	na
chr14	80668522	80668538	0	15	taaggt	tag	acctta	0.260976	DIO2	NM_000793	492	V	0.666667	1	u-a	0	na	na	na	na	na
chr12	26224505	26224519	0	15	tggaca	tag	tgtcca	0.287042	RASSF8	NM_001164746	2755	V	0.5	1	a-u	0	na	na	na	na	na
chr18	61304819	61304835	0	15	tgatga	tag	tcatca	0.336584	SERPINB4	NM_002974	116	V	0.666667	1	a-u	0	na	na	na	na	na
chr5	65123363	65123377	0	15	ggataa	tag	ttatcc	0.337419	NLN	NM_020726	4621	V	0.666667	1	a-u	0	na	na	na	na	na
chr5	161581782	161581796	0	15	agaatg	tag	cattct	0.385691	GABRG2	NM_000816	1409	V	0.666667	1	g-c	0	na	na	na	na	na
chr17	7482233	7482247	0	15	aaatgg	tag	ccattt	0.401477	EIF4A1	NM_001416	430	V	0.666667	1	g-c	exact	AAATGGTAGCCATTT	AAATGGTAGCCATTT	AAATGGTAGCCATTT	AAGTGGTAGCCATTT	AAATGGTAGCCATTT
chr6	37143093	37143107	0	15	agcagg	tag	cctgct	0.413967	PIM1	NM_001243186	1227	V	0.333333	1	g-c	0	na	na	na	na	na
chrX	150574268	150574282	0	15	tgaagc	tag	gcttca	0.433726	VMA21	NM_001017980	739	V	0.5	1	c-g	0	na	na	na	na	na
chr9	18910564	18910578	0	15	gcataa	tag	ttatgc	0.550604	ADAMTSL1	NM_001040272	2019	V	0.666667	1	a-u	0	na	na	na	na	na
chr17	46627323	46627339	0	15	gatggc	tag	gccatc	0.978241	HOXB3	NM_002146	355	V	0.333333	1	c-g	0	na	na	na	na	na
chr20	48570101	48570115	0	15	aaaaaa	tag	tttttt	0.00185379	RNF114	NM_018683	1424	V	1	0	a-u	0	na	na	na	na	na
chr7	138730635	138730651	0	15	aaaaaa	tag	tttttt	0.00850265	ZC3HAV1	NM_020119	1687	V	1	0	a-u	0	na	na	na	na	na
chr2	232238265	232238279	0	15	aaaaga	tag	tctttt	0.0261042	ARMC9	NM_001271466	2020	V	0.833333	0	a-u	0	na	na	na	na	na
chr20	44165334	44165350	0	15	gagaaa	tag	tttctc	0.148077	EPPIN-WFDC6	NM_001198986	820	V	0.666667	0	a-u	0	na	na	na	na	na
chr11	124965986	124966002	0	15	aggaaa	tag	tttcct	0.189601	TMEM218	NM_001080546	1498	V	0.666667	0	a-u	0	na	na	na	na	na
chr5	160719411	160719427	0	15	ttttct	tat	agaaaa	0.0188775	GABRB2	NM_000813	1659	U	0.833333	6	u-a	0	na	na	na	na	na
chr2	85771791	85771805	0	15	tttctt	tat	aagaaa	0.094251	MAT2A	NM_005911	897	U	0.833333	6	u-a	exact	TTTCTTTATAAGAA---A	TTTCTTTATAAGAA---A	TTTCTTTATAAGAA---A	TTTCTTTATAAGAA---A	TTTCTTTATAAGAA---A
chr13	41704106	41704122	0	15	ttcttc	tat	gaagaa	0.0997699	KBTBD6	NM_152903	499	U	0.666667	6	c-g	0	na	na	na	na	na
chr11	117298521	117298537	0	15	tttttc	tat	gaaaaa	0.103952	DSCAML1	NM_020693	505	U	0.833333	6	c-g	exact	T-------TTTTCAT-----AGAAAAA	T-------TTTTCAT-----AGAAAAA	T-------TTTTCAT-----AGAAAAA	T-------TTTTCAT-----AGAAAAA	T-------TTTTCAT-----AGAAAAA
chrX	16779940	16779954	0	15	tttctt	tat	aagaaa	0.150588	SYAP1	NM_032796	1459	U	0.833333	6	u-a	0	na	na	na	na	na
chr9	129600417	129600431	0	15	tcttct	tat	agaaga	0.203118	ZBTB43	NM_001135776	4226	U	0.666667	6	u-a	exact	TCTTCTTATAGAAGA	TCTTCTTATAGAAGA	TCTTCTTATAGAAGA	TCTTCTTATAGAAGA	TCTTCTTATAGAAGA
chr16	84942917	84942931	0	15	tttttc	tat	gaaaaa	0.209679	CRISPLD2	NM_031476	2670	U	0.833333	6	c-g	exact	TTTTTCTATGAAAAA	TTTTTCTATGAAAAA	TTTTTCTATGAAAAA	TTTTTCTATGAAAAA	TTTTTCTATGAAAAA
chr13	107142090	107142106	0	15	ttttcc	tat	ggaaaa	0.239882	EFNB2	NM_004093	3280	U	0.666667	6	c-g	0	na	na	na	na	na
chr1	202550617	202550631	0	15	tttctt	tat	aagaaa	0.29133	PPP1R12B	NM_001197131	930	U	0.833333	6	u-a	0	na	na	na	na	na
chr6	147889348	147889364	0	15	cttttc	tat	gaaaag	0.379092	SAMD5	NM_001030060	3757	U	0.666667	6	c-g	0	na	na	na	na	na
chr17	7825222	7825238	0	15	tctttc	tat	gaaaga	0.384836	KCNAB3	NM_004732	1180	U	0.666667	6	c-g	0	na	na	na	na	na
chr16	89623713	89623727	0	15	ttcccc	tat	ggggaa	0.391196	SPG7	NM_003119	213	U	0.333333	6	c-g	0	na	na	na	na	na
chr2	48034634	48034650	0	15	tctttc	tat	gaaaga	0.396522	FBXO11	NM_001190274	605	U	0.666667	6	c-g	0	na	na	na	na	na
chr22	39779220	39779236	0	15	cctccc	tat	gggagg	0.992147	SYNGR1	NM_004711	1302	U	0.166667	6	c-g	0	na	na	na	na	na
chr1	87328142	87328158	0	15	ttttta	tat	taaaaa	0.000618695	SELENOF	NM_004261	997	U	1	5	a-u	0	na	na	na	na	na
chr9	140194093	140194109	0	15	ttttta	tat	taaaaa	0.00854484	NRARP	NM_001004354	1925	U	1	5	a-u	0	na	na	na	na	na
chr6	13280132	13280148	0	15	tttctg	tat	cagaaa	0.034552	LOC100130357	NM_001242698	1042	U	0.666667	5	g-c	0	na	na	na	na	na
chr12	49952049	49952063	0	15	ttttta	tat	taaaaa	0.0416547	KCNH3	NM_012284	314	U	1	5	a-u	0	na	na	na	na	na
chr12	97346002	97346016	0	15	ttttta	tat	taaaaa	0.0478344	NEDD1	NM_001135175	172	U	1	5	a-u	0	na	na	na	na	na
chr21	16335156	16335172	0	15	ttttta	tat	taaaaa	0.0649261	NRIP1	NM_003489	1863	U	1	5	a-u	0	na	na	na	na	na
chr3	134978556	134978570	0	15	tcttca	tat	tgaaga	0.108244	EPHB1	NM_004441	595	U	0.666667	5	a-u	exact	TCTTCATATTGAAGA	TCTTCATATTGAAGA	TCTTCATATTGAAGA	TCTTCATATTGAAGA	TCTTCATATTGAAGA
chr9	91618223	91618237	0	15	tttcta	tat	tagaaa	0.165105	S1PR3	NM_005226	972	U	0.833333	5	a-u	0	na	na	na	na	na
chr5	68426668	68426682	0	15	ttctta	tat	taagaa	0.169982	SLC30A5	NM_022902	1225	U	0.833333	5	a-u	0	na	na	na	na	na
chr4	39290183	39290199	0	15	acctct	tat	agaggt	0.18572	RFC1	NM_001204747	180	U	0.5	5	u-a	0	na	na	na	na	na
chr9	73000093	73000109	0	15	ttttta	tat	taaaaa	0.186755	KLF9	NM_001206	2581	U	1	5	a-u	exact	T--TTTT---AATAT------------AAAAA	T--TTTT---AATAT------------AAAAA	T--TTTT---AATAT------------AAAAA	T--TTTT---AATAT------------AAAAA	T--TTTT---AATAT------------AAAAA
chr1	23884972	23884988	0	15	actttt	tat	aaaagt	0.235002	ID3	NM_002167	461	U	0.833333	5	u-a	0	na	na	na	na	na
chr14	54943484	54943500	0	15	ttctta	tat	taagaa	0.261918	GMFB	NM_004124	1304	U	0.833333	5	a-u	exact	TTCTTAATATAAGAA	TTCTTAATATAAGAA	TTCTTAATATAAGAA	TTCTTAATATAAGAA	TTCTTAATATCAGAA
chr7	116437675	116437689	0	15	attttt	tat	aaaaat	0.27255	MET	NM_000245	1498	U	1	5	u-a	0	na	na	na	na	na
chr3	184299594	184299608	0	15	tcttca	tat	tgaaga	0.282689	EPHB3	NM_004443	185	U	0.666667	5	a-u	exact	TCTTCATATTG-AAGA	TCTTCATATTG-AAGA	TCTTCATATTG-AAGA	TCTTCATATTG-AAGA	TCTTCATATTG-AAGA
chr2	8824387	8824401	0	15	actttt	tat	aaaagt	0.285193	ID2	NM_002166	574	U	0.833333	5	u-a	exact	ACTTTTTATAAAAGT	ACTTTTTATAAAAGT	ACTTTTTATAAAAGT	ACTTTTTATAAAAGT	ACTTTTTATAAAAGT
chr19	14230356	14230372	0	15	ttttta	tat	taaaaa	0.305535	ASF1B	NM_018154	897	U	1	5	a-u	0	na	na	na	na	na
chr5	79774417	79774431	0	15	tttttg	tat	caaaaa	0.410291	ZFYVE16	NM_001105251	1222	U	0.833333	5	g-c	0	na	na	na	na	na
chr17	48772234	48772250	0	15	tttttg	tat	caaaaa	0.422344	ANKRD40	NM_052855	1106	U	0.833333	5	g-c	0	na	na	na	na	na
chr12	66643572	66643586	0	15	gtcttt	tat	aaagac	0.640247	IRAK3	NM_001142523	1622	U	0.666667	5	u-a	0	na	na	na	na	na
chr1	155041915	155041929	0	15	gtcttc	tat	gaagac	0.911529	EFNA4	NM_182689	267	U	0.5	5	c-g	tolerated	GTCTTCTATGAAGA-C	GTCTTCTATGAAGA-C	GTCTTCTGTGAAGA-C	GTCTTCTATGAAGA-C	GTCTTCTGTGAAGA-C
chr10	18089367	18089381	0	15	aatttt	tat	aaaatt	6.58173e-06	TMEM236	NM_001098844	3878	U	1	4	u-a	0	na	na	na	na	na
chr8	131064383	131064399	0	15	ttttaa	tat	ttaaaa	0.0011335	ASAP1	NM_001247996	2576	U	1	4	a-u	0	na	na	na	na	na
chr19	23923636	23923652	0	15	aatttt	tat	aaaatt	0.00121495	ZNF681	NM_138286	2760	U	1	4	u-a	0	na	na	na	na	na
chr19	57726739	57726753	0	15	ttttaa	tat	ttaaaa	0.00427923	ZNF264	NM_003417	2391	U	1	4	a-u	0	na	na	na	na	na
chr17	5287350	5287364	0	15	atttta	tat	taaaat	0.0093775	RABEP1	NM_001083585	463	U	1	4	a-u	0	na	na	na	na	na
chr9	140194810	140194826	0	15	tatttt	tat	aaaata	0.015483	NRARP	NM_001004354	1208	U	1	4	u-a	0	na	na	na	na	na
chr6	143749044	143749060	0	15	tgcttt	tat	aaagca	0.0193908	ADAT2	NM_182503	538	U	0.666667	4	u-a	0	na	na	na	na	na
chr10	124752668	124752684	0	15	ttttaa	tat	ttaaaa	0.0202384	IKZF5	NM_001271840	610	U	1	4	a-u	0	na	na	na	na	na
chr2	166541604	166541618	0	15	atttta	tat	taaaat	0.0352509	CSRNP3	NM_001172173	5342	U	1	4	a-u	0	na	na	na	na	na
chr18	47350408	47350424	0	15	ttttaa	tat	ttaaaa	0.0360304	MYO5B	NM_001080467	2415	U	1	4	a-u	0	na	na	na	na	na
chr5	130978052	130978068	0	15	aatcct	tat	aggatt	0.044825	FNIP1	NM_001008738	2308	U	0.666667	4	u-a	0	na	na	na	na	na
chr4	186507973	186507989	0	15	atttta	tat	taaaat	0.0471298	SORBS2	NM_001145670	790	U	1	4	a-u	exact	AT-TTT--AAT--ATAAAAT	AT-TTT--AAT--ATAAAAT	GT-TTT--AGTACACAAAAC	AT-TTT--AAT--ATAAAAT	AT-TTT--AAT--ATAAAAT
chr1	232176837	232176851	0	15	ttttgt	tat	acaaaa	0.0636339	DISC1	NM_001012957	4261	U	0.833333	4	u-a	0	na	na	na	na	na
chr12	79843936	79843950	0	15	ttttat	tat	ataaaa	0.0765471	SYT1	NM_001135805	1033	U	1	4	u-a	0	na	na	na	na	na
chr18	67997117	67997131	0	15	aattct	tat	agaatt	0.1083	SOCS6	NM_004232	3606	U	0.833333	4	u-a	0	na	na	na	na	na
chr15	91187590	91187604	0	15	tgtttt	tat	aaaaca	0.122306	CRTC3	NM_001042574	2219	U	0.833333	4	u-a	0	na	na	na	na	na
chr15	59814268	59814282	0	15	ttttaa	tat	ttaaaa	0.136695	FAM81A	NM_152450	692	U	1	4	a-u	0	na	na	na	na	na
chr17	37413811	37413827	0	15	ttccaa	tat	ttggaa	0.177248	FBXL20	NM_001184906	3884	U	0.666667	4	a-u	0	na	na	na	na	na
chr5	10657740	10657754	0	15	ttttga	tat	tcaaaa	0.185069	ANKRD33B	NM_001164440	7516	U	0.833333	4	a-u	0	na	na	na	na	na
chr7	94185896	94185910	0	15	ttccaa	tat	ttggaa	0.223134	CASD1	NM_022900	827	U	0.666667	4	a-u	0	na	na	na	na	na
chr8	6616914	6616928	0	15	attttg	tat	caaaat	0.229991	AGPAT5	NM_018361	2006	U	0.833333	4	g-c	0	na	na	na	na	na
chrX	103344907	103344923	0	15	agcttt	tat	aaagct	0.242964	SLC25A53	NM_001012755	4092	U	0.666667	4	u-a	0	na	na	na	na	na
chr3	20026498	20026512	0	15	tttcat	tat	atgaaa	0.255848	RAB5A	NM_004162	1184	U	0.833333	4	u-a	exact	TTTCATTATATGAAA	TTTCATTATATGAAA	TTTCATTATATGAAA	TTTCATTATATGAAA	TTTCATTATATGAAA
chr3	183638714	183638730	0	15	atttta	tat	taaaat	0.266533	ABCC5	NM_005688	356	U	1	4	a-u	exact	ATTTTAATATAAAAT	ATTTTAATATAAAAT	ACTTTAATAGAAAAT	ATTTTAATATAAAAT	ATTTTAATATAAAAT
chr8	106816017	106816031	0	15	acttta	tat	taaagt	0.27422	ZFPM2	NM_012082	252	U	0.833333	4	a-u	exact	actttatattaaaGT	actttatattaaaGT	actttatattaaaGT	actttatattaaaGT	actttatattaaaGT
chr4	125588298	125588314	0	15	tgtccc	tat	gggaca	0.338446	ANKRD50	NM_001167882	1826	U	0.333333	4	c-g	0	na	na	na	na	na
chr3	101578315	101578329	0	15	tgtttc	tat	gaaaca	0.343502	NFKBIZ	NM_001005474	101	U	0.666667	4	c-g	0	na	na	na	na	na
chr3	71820859	71820875	0	15	attctg	tat	cagaat	0.357578	PROK2	NM_001126128	998	U	0.666667	4	g-c	exact	ATTCTGATACAGAA----------T	ATTCTGATACAGAA----------T	ATTCTGATACAGAATTTTTTTTTTT	ATTCTGATACAGAA----------T	ATTCTGATACAGAA----------T
chr1	213162951	213162965	0	15	gtctta	tat	taagac	0.393342	VASH2	NM_001136474	1026	U	0.666667	4	a-u	exact	GTCTTATA-TTAAGAC	GTCTTATA-TTAAGAC	GTCTCACA-TGAAGGC	GTCTTATA-TTAAGAC	GTCTTATA-TTAAGAC
chr5	16664026	16664046	0	15	ccttgg	tat	ccaagg	0.410365	MYO10	NM_012334	2753	U	0.333333	4	g-c	0	na	na	na	na	na
chr7	117308407	117308421	0	15	tatttc	tat	gaaata	0.422626	CFTR	NM_000492	1246	U	0.833333	4	c-g	0	na	na	na	na	na
chrX	135128539	135128553	0	15	tcctgc	tat	gcagga	0.433296	SLC9A6	NM_001042537	1657	U	0.333333	4	c-g	exact	T-CCTGCTATGCA-GGA	T-CCTGCTATGCA-GGA	T-CCTGCTATGCA-GGA	T-CCTGCTATGCA-GGA	T-CCTGCTATGCA-GGA
chr7	92190497	92190513	0	15	gcttca	tat	tgaagc	0.658463	FAM133B	NM_001040057	1081	U	0.5	4	a-u	0	na	na	na	na	na
chr14	92434251	92434267	0	15	gttcta	tat	tagaac	0.76885	TRIP11	NM_004239	1748	U	0.666667	4	a-u	0	na	na	na	na	na
chr10	43624817	43624831	0	15	ggctct	tat	agagcc	0.791614	RET	NM_020975	1101	U	0.333333	4	u-a	tolerated	GGCTCT----TATAGAGCC	GGCTCT----TATAGAGCC	GGCTCT----TATAGAGCT	GGCTCT----CATAGAGCT	GGCTCT----TATAGAGCT
chr3	135864368	135864382	0	15	ggctcc	tat	ggagcc	0.93111	PPP2R3A	NM_001190447	361	U	0.166667	4	c-g	0	na	na	na	na	na
chr22	39527453	39527469	0	15	gacctc	tat	gaggtc	0.988621	CBX7	NM_175709	2425	U	0.333333	4	c-g	0	na	na	na	na	na
chr2	37073608	37073624	0	15	atattt	tat	aaatat	5.64133e-05	STRN	NM_003162	2973	U	1	3	u-a	exact	atatttataaaatat	atatttataaaatat	atatttataaaatat	atatttataaaatat	atatttataaaatat
chr1	235612340	235612356	0	15	atttaa	tat	ttaaat	0.000494921	B3GALNT2	NM_152490	1163	U	1	3	a-u	0	na	na	na	na	na
chr7	75046491	75046507	0	15	ttattt	tat	aaataa	0.000543133	POM121C	NM_001099415	1570	U	1	3	u-a	0	na	na	na	na	na
chr11	107977178	107977192	0	15	aaattt	tat	aaattt	0.00105786	CUL5	NM_003478	2068	U	1	3	u-a	0	na	na	na	na	na
chr4	165962796	165962810	0	15	atattc	tat	gaatat	0.00141223	TRIM60	NM_001258025	157	U	0.833333	3	c-g	0	na	na	na	na	na
chr11	14479071	14479087	0	15	ttattt	tat	aaataa	0.00395606	COPB1	NM_001144061	281	U	1	3	u-a	0	na	na	na	na	na
chr2	172174656	172174672	0	15	ttcatt	tat	aatgaa	0.00749295	METTL8	NM_024770	6008	U	0.833333	3	u-a	0	na	na	na	na	na
chrX	150575853	150575867	0	15	tttaac	tat	gttaaa	0.0192372	VMA21	NM_001017980	2324	U	0.833333	3	c-g	0	na	na	na	na	na
chr21	44834412	44834428	0	15	atttaa	tat	ttaaat	0.0195512	SIK1	NM_173354	2192	U	1	3	a-u	0	na	na	na	na	na
chr19	39220862	39220876	0	15	atttat	tat	ataaat	0.0198619	ACTN4	NM_004924	791	U	1	3	u-a	0	na	na	na	na	na
chr7	72418345	72418359	0	15	ttattt	tat	aaataa	0.0209942	POM121	NM_172020	1573	U	1	3	u-a	0	na	na	na	na	na
chr2	201843935	201843951	0	15	tttaaa	tat	tttaaa	0.0243163	FAM126B	NM_173822	2040	U	1	3	a-u	0	na	na	na	na	na
chr12	88442905	88442921	0	15	taactt	tat	aagtta	0.02777	CEP290	NM_025114	38	U	0.833333	3	u-a	0	na	na	na	na	na
chrX	91875357	91875371	0	15	acattt	tat	aaatgt	0.0405204	PCDH11X	NM_001168360	1419	U	0.833333	3	u-a	0	na	na	na	na	na
chrX	91875363	91875377	0	15	acattt	tat	aaatgt	0.0405204	PCDH11X	NM_001168361	2102	U	0.833333	3	u-a	0	na	na	na	na	na
chr3	98298468	98298484	0	15	ttcata	tat	tatgaa	0.0407255	CPOX	NM_000097	1041	U	0.833333	3	a-u	0	na	na	na	na	na
chr6	148872252	148872266	0	15	tttaaa	tat	tttaaa	0.0468309	SASH1	NM_015278	2559	U	1	3	a-u	0	na	na	na	na	na
chr8	53450538	53450554	0	15	atttaa	tat	ttaaat	0.0514839	ALKAL1	NM_207413	447	U	1	3	a-u	0	na	na	na	na	na
chr7	44873756	44873772	0	15	tttaaa	tat	tttaaa	0.054012	H2AFV	NM_012412	326	U	1	3	a-u	0	na	na	na	na	na
chrX	133905679	133905695	0	15	tttaat	tat	attaaa	0.0627602	FAM122B	NM_001166599	472	U	1	3	u-a	0	na	na	na	na	na
chr8	134243596	134243610	0	15	atttaa	tat	ttaaat	0.0788721	WISP1	NM_001204870	3644	U	1	3	a-u	0	na	na	na	na	na
chr3	169505518	169505532	0	15	taattt	tat	aaatta	0.0817659	MYNN	NM_001185118	1053	U	1	3	u-a	0	na	na	na	na	na
chr7	33645361	33645375	0	15	ttattt	tat	aaataa	0.0863267	BBS9	NM_001033604	524	U	1	3	u-a	0	na	na	na	na	na
chr14	88647819	88647835	0	15	ttcatg	tat	catgaa	0.0892417	KCNK10	NM_021161	4042	U	0.666667	3	g-c	0	na	na	na	na	na
chr7	34970958	34970974	0	15	atttgc	tat	gcaaat	0.0921804	DPY19L1	NM_015283	209	U	0.666667	3	c-g	exact	A-TTTGCATAGCAAAT	A-TTTGCATAGCAAAT	A-TTTGCATAGCAAAT	A-TTTGCATAGCAAAT	A-TTTGCATAGCAAAT
chr14	92527915	92527931	0	15	gtttaa	tat	ttaaac	0.0927928	ATXN3	NM_001127696	2731	U	0.833333	3	a-u	exact	GTTTAA----------ATATTAAAC	GTTTAA----------ATATTAAAC	GTTTAGTATTCATTACATACAATAC	GTTTAA----------ATATTAAAC	GTTTAA----------ATATTAAAC
chr19	36883595	36883611	0	15	acattc	tat	gaatgt	0.0931426	ZFP82	NM_133466	30	U	0.666667	3	c-g	0	na	na	na	na	na
chr17_ctg5_hap1	759198	759212	0	15	gtttga	tat	tcaaac	0.106718	KANSL1	NM_001193466	64	U	0.666667	3	a-u	0	na	na	na	na	na
chr18	47350176	47350192	0	15	tttact	tat	agtaaa	0.122373	MYO5B	NM_001080467	2647	U	0.833333	3	u-a	0	na	na	na	na	na
chr11	66627913	66627927	0	15	tttatt	tat	aataaa	0.126914	LRFN4	NM_024036	248	U	1	3	u-a	0	na	na	na	na	na
chr12	107156393	107156407	0	15	ttaccc	tat	gggtaa	0.129806	RFX4	NM_001206691	1147	U	0.5	3	c-g	exact	TTACCCTATGGGTAA	TTACCCTATGGGTAA	TTACCCTATGGGTAA	TTACCCTATGGGTAA	TTACCCTATGGGTAA
chrY	5607401	5607415	0	15	acattt	tat	aaatgt	0.137347	PCDH11Y	NM_032973	1419	U	0.833333	3	u-a	0	na	na	na	na	na
chr17	61823950	61823966	0	15	tttaaa	tat	tttaaa	0.145599	CCDC47	NM_020198	273	U	1	3	a-u	0	na	na	na	na	na
chr12	105562242	105562256	0	15	tttgat	tat	atcaaa	0.145828	WASHC4	NM_015275	1534	U	0.833333	3	u-a	0	na	na	na	na	na
chr8	95262459	95262475	0	15	aatcta	tat	tagatt	0.146466	GEM	NM_005261	61	U	0.833333	3	a-u	0	na	na	na	na	na
chr11	94604096	94604110	0	15	acattt	tat	aaatgt	0.156162	AMOTL1	NM_130847	137	U	0.833333	3	u-a	0	na	na	na	na	na
chr6	109784733	109784749	0	15	aattta	tat	taaatt	0.160503	ZBTB24	NM_014797	2303	U	1	3	a-u	0	na	na	na	na	na
chr11	74351877	74351891	0	15	acttac	tat	gtaagt	0.167983	POLD3	NM_006591	67	U	0.666667	3	c-g	tolerated	ACTTACTATGTAAGT	ACTTACTATGTAAGT	ACTTACTGTGTAAGT	ACTTACTGTGTAAGT	ACTTACTGTGTAAGT
chr4	89648507	89648523	0	15	tgtcta	tat	tagaca	0.171376	FAM13A	NM_001015045	1159	U	0.666667	3	a-u	0	na	na	na	na	na
chr11	32878359	32878373	0	15	tttgac	tat	gtcaaa	0.195462	PRRG4	NM_024081	3287	U	0.666667	3	c-g	0	na	na	na	na	na
chr10	115806068	115806082	0	15	tgttta	tat	taaaca	0.203536	ADRB1	NM_000684	744	U	0.833333	3	a-u	exact	TGTTTATATTAAACA	TGTTTATATTAAACA	TGTTTATATTAAACA	TGTTTATATTAAACA	TGTTTATATTAAACA
chr1	57179767	57179781	0	15	tgactt	tat	aagtca	0.204406	PRKAA2	NM_006252	6382	U	0.666667	3	u-a	0	na	na	na	na	na
chr1	247319288	247319304	0	15	attcac	tat	gtgaat	0.207972	ZNF124	NM_003431	562	U	0.666667	3	c-g	0	na	na	na	na	na
chr3	113529886	113529900	0	15	tctgca	tat	tgcaga	0.20889	ATP6V1A	NM_001690	1613	U	0.5	3	a-u	0	na	na	na	na	na
chr1	151221686	151221700	0	15	tgtcta	tat	tagaca	0.210666	PIP5K1A	NM_001135636	1346	U	0.666667	3	a-u	exact	TGTCTATATTAGACA	TGTCTATATTAGACA	TGTCTATATTAGACA	TGTCTATATTAGACA	TGTCTATATTAGACA
chr6	82455479	82455495	0	15	atccaa	tat	ttggat	0.219611	FAM46A	NM_017633	3915	U	0.666667	3	a-u	exact	ATCCAAATATTGGAT	ATCCAAATATTGGAT	ATCCAAATATTGGAT	ATCCAAATATTGGAT	ATCCAAATATTGGAT
chr3	190127918	190127932	0	15	aattca	tat	tgaatt	0.226226	CLDN16	NM_006580	94	U	0.833333	3	a-u	0	na	na	na	na	na
chr7	80310719	80310733	0	15	tatttg	tat	caaata	0.231216	CD36	NM_001001548	5021	U	0.833333	3	g-c	0	na	na	na	na	na
chrX	10415578	10415594	0	15	aaacct	tat	aggttt	0.232408	MID1	NM_000381	1812	U	0.666667	3	u-a	0	na	na	na	na	na
chr2	27549237	27549253	0	15	tgctca	tat	tgagca	0.238455	GTF3C2	NM_001035521	287	U	0.5	3	a-u	exact	TGCTCAATATGAGCA	TGCTCAATATGAGCA	TGCTCAATATGAGCA	TGCTCAATATGAGCA	TGCTCAATATGAGCA
chr1	214510182	214510196	0	15	tttgaa	tat	ttcaaa	0.24047	SMYD2	NM_020197	56	U	0.833333	3	a-u	0	na	na	na	na	na
chr22	29190636	29190652	0	15	atttac	tat	gtaaat	0.245046	XBP1	NM_001079539	509	U	0.833333	3	c-g	0	na	na	na	na	na
chr15	31235260	31235274	0	15	tttgct	tat	agcaaa	0.249405	FAN1	NM_014967	1493	U	0.666667	3	u-a	0	na	na	na	na	na
chr16	82181905	82181921	0	15	atttat	tat	ataaat	0.261654	MPHOSPH6	NM_005792	413	U	1	3	u-a	0	na	na	na	na	na
chr10	27036434	27036450	0	15	tttaca	tat	tgtaaa	0.265022	ABI1	NM_001012750	1047	U	0.833333	3	a-u	0	na	na	na	na	na
chr1	183114689	183114703	0	15	tttatt	tat	aataaa	0.27559	LAMC1	NM_002293	2765	U	1	3	u-a	exact	T--TT--ATTTA-TAATAAA	T--TT--ATTTA-TAATAAA	T--TT--ATTTA-TAATAAA	T--TT--ATTTA-TAATAAA	T--TT--ATTTA-TAATAAA
chr1	114226716	114226730	0	15	ttcaga	tat	tctgaa	0.29195	MAGI3	NM_152900	1834	U	0.666667	3	a-u	0	na	na	na	na	na
chrX	119563267	119563283	0	15	atacct	tat	aggtat	0.312814	LAMP2	NM_002294	1893	U	0.666667	3	u-a	0	na	na	na	na	na
chr10	134944662	134944676	0	15	actcag	tat	ctgagt	0.320995	ADGRA1	NM_001083909	1648	U	0.5	3	g-c	0	na	na	na	na	na
chr12	52202539	52202553	0	15	ttcaga	tat	tctgaa	0.333918	SCN8A	NM_001177984	1327	U	0.666667	3	a-u	0	na	na	na	na	na
chr1	183524737	183524753	0	15	taacct	tat	aggtta	0.356407	NCF2	NM_000433	498	U	0.666667	3	u-a	0	na	na	na	na	na
chr17	61823129	61823145	0	15	gcattt	tat	aaatgc	0.388082	CCDC47	NM_020198	1094	U	0.666667	3	u-a	exact	GCATTTATAAAATGC	GCATTTATAAAATGC	GCATTTATAAAATGC	GCATTTATAAAATGC	GCATTTATAAAATGC
chr4	6885781	6885795	0	15	attcag	tat	ctgaat	0.390418	KIAA0232	NM_001100590	3089	U	0.666667	3	g-c	0	na	na	na	na	na
chr5	133917882	133917896	0	15	tttatg	tat	cataaa	0.393138	JADE2	NM_015288	2876	U	0.833333	3	g-c	0	na	na	na	na	na
chr11	17396441	17396455	0	15	tttatg	tat	cataaa	0.425054	NCR3LG1	NM_001202439	2383	U	0.833333	3	g-c	0	na	na	na	na	na
chr15	90772519	90772533	0	15	agcctg	tat	caggct	0.430755	SEMA4B	NM_020210	645	U	0.333333	3	g-c	0	na	na	na	na	na
chr20	39752108	39752122	0	15	ttgtcc	tat	ggacaa	0.435533	TOP1	NM_003286	172	U	0.5	3	c-g	exact	TTGTCCTATGGACAA	TTGTCCTATGGACAA	TTGTCCTATGGACAA	TTGTCCTATGGACAA	TTGTCCTATGGACAA
chr12	10168582	10168596	0	15	gtattt	tat	aaatac	0.44721	CLEC12B	NM_205852	238	U	0.833333	3	u-a	0	na	na	na	na	na
chr1	193222665	193222679	0	15	gtttaa	tat	ttaaac	0.483899	CDC73	NM_024529	2824	U	0.833333	3	a-u	0	na	na	na	na	na
chr22	29184052	29184066	0	15	gtttaa	tat	ttaaac	0.494708	CCDC117	NM_173510	1739	U	0.833333	3	a-u	exact	GTTTAATATTTAAAC	GTTTAATATTTAAAC	GTTTAATATTTAAAC	GTTTAATATTTAAAC	GTTTAATATTTAAAC
chr11	73712183	73712199	0	15	gcctaa	tat	ttaggc	0.55431	UCP3	NM_003356	256	U	0.5	3	a-u	tolerated	GCCTAAATATTAGGC	GCCTAAATATTAGGC	GCCTAAATGTTAGGC	GCCTAAATGTTAGGC	GCCTAAATGTTAGGC
chr5	159503050	159503066	0	15	gcttaa	tat	ttaagc	0.558176	PWWP2A	NM_001267035	2094	U	0.666667	3	a-u	exact	GCTTAAATATTAAGC	GCTTAAATATTAAGC	GCTTAAATATTAAGC	GCTTAAATATTAAGC	GCTTAAATATTAAGC
chr17	38173562	38173576	0	15	gtttaa	tat	ttaaac	0.559148	CSF3	NM_000759	351	U	0.833333	3	a-u	exact	GTTTAATATTTAAAC	GTTTAATATTTAAAC	GTTTAATATTTAAAC	GTTTAATATTTAAAC	GTTTAATATTTAAAC
chr11	58206602	58206618	0	15	gcccaa	tat	ttgggc	0.560175	OR5B12	NM_001004733	60	U	0.333333	3	a-u	0	na	na	na	na	na
chr7	121716309	121716325	0	15	gtattt	tat	aaatac	0.573979	AASS	NM_005763	216	U	0.833333	3	u-a	0	na	na	na	na	na
chr2	242166724	242166740	0	15	gaattt	tat	aaattc	0.64325	HDLBP	NM_001243900	2274	U	0.833333	3	u-a	exact	GAATT--TATAAAATTC	GAATT--TATAAAATTC	GAATT--TATAAAATTC	GAATT--TATAAAATTC	GGATT--TATAAAATTC
chr2	38295065	38295081	0	15	gatcta	tat	tagatc	0.750168	CYP1B1	NM_000104	2782	U	0.666667	3	a-u	exact	G----ATCTAATATAGATC	G----ATCTAATATAGATC	A----ATGTAGTACAGCCC	G----ATCTAATATAGATC	G----ATCTAATATAGATC
chr9	35661963	35661979	0	15	gaatct	tat	agattc	0.810529	ARHGEF39	NM_032818	3	U	0.666667	3	u-a	0	na	na	na	na	na
chr1	204189715	204189731	0	15	gtctgg	tat	ccagac	0.973928	PLEKHA6	NM_014935	2865	U	0.333333	3	g-c	0	na	na	na	na	na
chr15	98517021	98517035	0	15	gaaccc	tat	gggttc	0.974264	ARRDC4	NM_183376	2605	U	0.333333	3	c-g	tolerated	GAACCCTATGGGTTC	GAACCCTATGGGTTC	GAACCCCATGGGTTC	GAACCCCATGGGTTC	GAACCCCATGGGTTC
chr19	42093726	42093740	0	15	tgggcc	tat	ggccca	7.1551e-07	CEACAM21	NM_001098506	911	U	0.166667	2	c-g	0	na	na	na	na	na
chr14	53244023	53244039	0	15	attaaa	tat	tttaat	4.53018e-05	GNPNAT1	NM_198066	988	U	1	2	a-u	0	na	na	na	na	na
chr11	102931518	102931534	0	15	taaatt	tat	aattta	0.00411052	DCUN1D5	NM_032299	1552	U	1	2	u-a	0	na	na	na	na	na
chr2	201717974	201717990	0	15	agactg	tat	cagtct	0.00460902	CLK1	NM_001162407	37	U	0.5	2	g-c	0	na	na	na	na	na
chr14	67800699	67800713	0	15	tattaa	tat	ttaata	0.00911046	MPP5	NM_001256550	1027	U	1	2	a-u	0	na	na	na	na	na
chr7	100400239	100400255	0	15	ttaaat	tat	atttaa	0.0106738	EPHB4	NM_004444	826	U	1	2	u-a	0	na	na	na	na	na
chr1	163325429	163325443	0	15	ttaatt	tat	aattaa	0.0113578	NUF2	NM_031423	171	U	1	2	u-a	0	na	na	na	na	na
chr1	212901152	212901168	0	15	tattac	tat	gtaata	0.0141942	NSL1	NM_015471	10580	U	0.833333	2	c-g	0	na	na	na	na	na
chr12	133794933	133794949	0	15	tgtgtc	tat	gacaca	0.0186286	ANHX	NM_001191054	520	U	0.5	2	c-g	0	na	na	na	na	na
chr1	218615117	218615131	0	15	tattgc	tat	gcaata	0.0212539	TGFB2	NM_001135599	414	U	0.666667	2	c-g	exact	T-ATTG--CTATGCAAT-A	T-ATTG--CTATGCAAT-A	T-ATTGCTCTCTGCAGT-G	T-ATTG--CTATGCAAT-A	T-ATTG--CTATGCAAT-A
chr2	174087695	174087711	0	15	ccaaaa	tat	ttttgg	0.0308098	MAP3K20	NM_133646	1438	U	0.666667	2	a-u	0	na	na	na	na	na
chr13	108886284	108886298	0	15	ataatt	tat	aattat	0.0313545	ABHD13	NM_032859	3705	U	1	2	u-a	0	na	na	na	na	na
chr13	73282825	73282841	0	15	ttgatt	tat	aatcaa	0.0394737	MZT1	NM_001071775	1617	U	0.833333	2	u-a	0	na	na	na	na	na
chr6	151941155	151941169	0	15	ttaaaa	tat	ttttaa	0.0484417	CCDC170	NM_025059	1874	U	1	2	a-u	0	na	na	na	na	na
chr14	39865765	39865781	0	15	acattg	tat	caatgt	0.0489103	FBXO33	NM_203301	2937	U	0.666667	2	g-c	0	na	na	na	na	na
chr13	97489425	97489439	0	15	tatcag	tat	ctgata	0.0501345	HS6ST3	NM_153456	3974	U	0.666667	2	g-c	0	na	na	na	na	na
chr11	73712216	73712232	0	15	aaatta	tat	taattt	0.0593212	UCP3	NM_003356	223	U	1	2	a-u	exact	aaattaatataattt	aaattaatataattt	aaattaatataattt	aaattaatataattt	AAATTAATATAATTT
chr7	107218376	107218390	0	15	ttatag	tat	ctataa	0.0968663	DUS4L	NM_001270419	372	U	0.833333	2	g-c	0	na	na	na	na	na
chr4	160280743	160280757	0	15	tgatca	tat	tgatca	0.112221	RAPGEF2	NM_014247	1453	U	0.666667	2	a-u	exact	TGATCATATTGATCA	TGATCATATTGATCA	TGATCATATTGATCA	TGATCATATTGATCA	TGATCATATTGATCA
chr4	177102204	177102218	0	15	ttaaaa	tat	ttttaa	0.118698	WDR17	NM_170710	1475	U	1	2	a-u	0	na	na	na	na	na
chrX	54222244	54222260	0	15	ttgtaa	tat	ttacaa	0.126882	WNK3	NM_001002838	2495	U	0.833333	2	a-u	0	na	na	na	na	na
chr15	44816836	44816850	0	15	aaggtt	tat	aacctt	0.129708	CTDSPL2	NM_016396	465	U	0.666667	2	u-a	exact	AAGGTTTATAAC-CTT	AAGGTTTATAAC-CTT	AAGGTTTATAAC-CTT	AAGGTTTATAAC-CTT	AAGGTTTATAAC-CTT
chr17	78293527	78293541	0	15	aaattg	tat	caattt	0.130623	RNF213	NM_020954	248	U	0.833333	2	g-c	0	na	na	na	na	na
chr16	69944186	69944200	0	15	agtcaa	tat	ttgact	0.133544	WWP2	NM_001270455	1430	U	0.666667	2	a-u	0	na	na	na	na	na
chr5	107196670	107196686	0	15	actaaa	tat	tttagt	0.135968	FBXL17	NM_001163315	733	U	0.833333	2	a-u	0	na	na	na	na	na
chr10	5499274	5499288	0	15	ttgtaa	tat	ttacaa	0.140156	NET1	NM_001047160	318	U	0.833333	2	a-u	0	na	na	na	na	na
chr7	22158310	22158326	0	15	ttaatg	tat	cattaa	0.148575	RAPGEF5	NM_012294	3696	U	0.833333	2	g-c	0	na	na	na	na	na
chr11	64755479	64755495	0	15	tgttag	tat	ctaaca	0.148816	BATF2	NM_138456	1104	U	0.666667	2	g-c	0	na	na	na	na	na
chr2	68690482	68690498	0	15	aaagtt	tat	aacttt	0.15702	FBXO48	NM_001024680	841	U	0.833333	2	u-a	0	na	na	na	na	na
chr7	105097048	105097064	0	15	aaattg	tat	caattt	0.167363	PUS7	NM_019042	1171	U	0.833333	2	g-c	0	na	na	na	na	na
chr4	2734228	2734242	0	15	ttaaca	tat	tgttaa	0.170119	FAM193A	NM_001256666	634	U	0.833333	2	a-u	0	na	na	na	na	na
chr8	22278593	22278607	0	15	ttatca	tat	tgataa	0.176327	SLC39A14	NM_001128431	1383	U	0.833333	2	a-u	exact	TTATCATATTGATAA	TTATCATATTGATAA	TTATCATATTGAT-A	TTATCATATTGATAA	TTATCATATTGATAA
chr14	53239966	53239980	0	15	actgta	tat	tacagt	0.182428	STYX	NM_001130701	2143	U	0.666667	2	a-u	0	na	na	na	na	na
chr1	145585792	145585806	0	15	ggttaa	tat	ttaacc	0.201347	PIAS3	NM_006099	171	U	0.666667	2	a-u	0	na	na	na	na	na
chr19	19099446	19099462	0	15	tgggtt	tat	aaccca	0.227441	SUGP2	NM_014884	2495	U	0.5	2	u-a	0	na	na	na	na	na
chr6	57034434	57034448	0	15	actaaa	tat	tttagt	0.235487	ZNF451	NM_001031623	1168	U	0.833333	2	a-u	0	na	na	na	na	na
chr19	30192770	30192786	0	15	actgca	tat	tgcagt	0.238899	C19orf12	NM_001031726	831	U	0.5	2	a-u	0	na	na	na	na	na
chr20	30194219	30194233	0	15	attgta	tat	tacaat	0.240039	ID1	NM_181353	580	U	0.833333	2	a-u	exact	ATTGTATATTACAAT	ATTGTATATTACAAT	ATTGTATATTACAAT	ATTGTATATTACAAT	ATTGTATATTACAAT
chr2	226516625	226516639	0	15	tatcaa	tat	ttgata	0.245278	NYAP2	NM_020864	345	U	0.833333	2	a-u	tolerated	TATCAATATTTGATA	TATCAATATTTGATA	TATCAACATTTGATA	TATCAACATTTGATA	TATCAACATTTGATA
chr12	65091227	65091241	0	15	ttataa	tat	ttataa	0.24934	RASSF3	NM_178169	2536	U	1	2	a-u	0	na	na	na	na	na
chr13	32976750	32976766	0	15	ttatat	tat	atataa	0.260237	N4BP2L1	NM_001079691	513	U	1	2	u-a	0	na	na	na	na	na
chr1	179327343	179327357	0	15	tgacta	tat	tagtca	0.276169	SOAT1	NM_001252511	4568	U	0.666667	2	a-u	0	na	na	na	na	na
chr20	48605383	48605397	0	15	tattga	tat	tcaata	0.278164	SNAI1	NM_005985	791	U	0.833333	2	a-u	exact	TATTGATATTCAAT-A	TATTGATATTCAAT-A	TATTGATATTCAAT-A	TATTGATATTCAAT-A	TATTGATATTCAAT-A
chr5	142658251	142658267	0	15	tattgt	tat	acaata	0.279004	NR3C1	NM_001020825	660	U	0.833333	2	u-a	0	na	na	na	na	na
chr3	15087239	15087253	0	15	agggct	tat	agccct	0.284436	NR2C2	NM_003298	2725	U	0.333333	2	u-a	0	na	na	na	na	na
chr12	81177452	81177468	0	15	aaagtc	tat	gacttt	0.2877	LIN7A	NM_004664	14036	U	0.666667	2	c-g	0	na	na	na	na	na
chr5	87491497	87491513	0	15	actgta	tat	tacagt	0.289508	TMEM161B	NM_153354	513	U	0.666667	2	a-u	exact	ACTGTAATATACAGT	ACTGTAATATACAGT	ACTGTAATATACAGT	ACTGTAATATACAGT	ACTGTAATATACAGT
chr19	5917404	5917420	0	15	tcatca	tat	tgatga	0.290563	RANBP3	NM_003624	199	U	0.666667	2	a-u	0	na	na	na	na	na
chr10	93788736	93788750	0	15	tgctga	tat	tcagca	0.298722	BTAF1	NM_003972	47	U	0.5	2	a-u	exact	TGCTGATATTCAGCA	TGCTGATATTCAGCA	TGCTGATATTCAGCA	TGCTGATATTCAGCA	TGCTGATATTCAGCA
chr6	144508862	144508876	0	15	tgtcat	tat	atgaca	0.303287	STX11	NM_003764	235	U	0.666667	2	u-a	0	na	na	na	na	na
chr7	48003671	48003687	0	15	acatta	tat	taatgt	0.306745	HUS1	NM_004507	1264	U	0.833333	2	a-u	0	na	na	na	na	na
chr3	57310181	57310197	0	15	actata	tat	tatagt	0.312155	ASB14	NM_001142733	379	U	0.833333	2	a-u	0	na	na	na	na	na
chr1	82457201	82457215	0	15	ttgtat	tat	atacaa	0.316212	ADGRL2	NM_012302	373	U	0.833333	2	u-a	exact	TTGTA--TTATATA------------CAA	TTGTA--TTATATA------------CAA	TTGTA--TTATATA------------CAA	TTGTA--TTATATA------------CAA	TTGTA--TTATATA------------CAA
chr6	74536407	74536421	0	15	attata	tat	tataat	0.317518	CD109	NM_001159587	3051	U	1	2	a-u	0	na	na	na	na	na
chr21	47989711	47989725	0	15	tatgct	tat	agcata	0.329604	DIP2A	NM_001146116	2177	U	0.666667	2	u-a	0	na	na	na	na	na
chr6	154412943	154412957	0	15	aattat	tat	ataatt	0.331253	OPRM1	NM_001008504	322	U	1	2	u-a	0	na	na	na	na	na
chr14	31363715	31363731	0	15	tatcac	tat	gtgata	0.361123	STRN3	NM_001083893	884	U	0.666667	2	c-g	exact	TATCACATAGTGATA	TATCACATAGTGATA	TATCACATAGTGATA	TATCACATAGTGATA	TATCACATAGTGATA
chr14	34393601	34393617	0	15	aattac	tat	gtaatt	0.36649	EGLN3	NM_022073	1478	U	0.833333	2	c-g	0	na	na	na	na	na
chr2	204824465	204824479	0	15	tgactg	tat	cagtca	0.38584	ICOS	NM_012092	144	U	0.5	2	g-c	0	na	na	na	na	na
chr17	48770816	48770832	0	15	actgcg	tat	cgcagt	0.387275	ANKRD40	NM_052855	2524	U	0.333333	2	g-c	0	na	na	na	na	na
chr17	37562430	37562446	0	15	tgctac	tat	gtagca	0.394475	MED1	NM_004774	1280	U	0.5	2	c-g	exact	TGCTACATAGTAGCA	TGCTACATAGTAGCA	TGCTACACGGTAGCA	TGCTACATAGTAGCA	TGCTACATAGTAGCA
chr3	156642383	156642397	0	15	tagatc	tat	gatcta	0.420936	LEKR1	NM_001193283	85	U	0.666667	2	c-g	0	na	na	na	na	na
chr10	114925879	114925893	0	15	ggtcaa	tat	ttgacc	0.432747	TCF7L2	NM_001146274	149	U	0.5	2	a-u	exact	GGTCAATATTTGACC	GGTCAATATTTGACC	GGTCAATATTTGACC	GGTCAATATTTGACC	GGTCAATATTTGACC
chr3	47628694	47628710	0	15	gctaaa	tat	tttagc	0.458375	SMARCC1	NM_003074	987	U	0.666667	2	a-u	0	na	na	na	na	na
chr2	85536666	85536680	0	15	ggtcaa	tat	ttgacc	0.557291	TCF7L1	NM_031283	82	U	0.5	2	a-u	exact	GGTCAATATTTGACC	GGTCAATATTTGACC	GGTCAATATTTGACC	GGTCAATATTTGAC-	GGTCAATATTTGACC
chr4	2330379	2330395	0	15	gcaatt	tat	aattgc	0.575904	ZFYVE28	NM_001172658	424	U	0.666667	2	u-a	0	na	na	na	na	na
chr1	19232348	19232364	0	15	gtgtca	tat	tgacac	0.659556	IFFO2	NM_001136265	2689	U	0.5	2	a-u	tolerated	GTGTCAATATGACAC	GTGTCAATATGACAC	GTGTCAATATGACAC	ATGTCAATATGACAC	ATGTCAATATGACAC
chr5	38941836	38941852	0	15	gaggtt	tat	aacctc	0.677506	RICTOR	NM_152756	552	U	0.5	2	u-a	0	na	na	na	na	na
chr12	48736506	48736522	0	15	ggctga	tat	tcagcc	0.678348	ZNF641	NM_001172681	232	U	0.333333	2	a-u	0	na	na	na	na	na
chr2	155308153	155308167	0	15	gccata	tat	tatggc	0.749471	GALNT13	NM_052917	1091	U	0.5	2	a-u	0	na	na	na	na	na
chr7	11414601	11414617	0	15	gcacta	tat	tagtgc	0.765425	THSD7A	NM_015204	802	U	0.5	2	a-u	exact	GCACTAATATAGTGC	GCACTAATATAGTGC	GCACTAATATAGTGC	GCACTAATATAGTGC	GCACTAATATAGTGC
chr1	47143920	47143936	0	15	gaaatc	tat	gatttc	0.808796	EFCAB14	NM_014774	195	U	0.666667	2	c-g	exact	GAAA-TCA---TAG----ATTTC	GCAA-CCA---TGG----ATTTC	GAAA-TCA---TAG----ATTTC	GAAA-TCA---TAG----ATTTC	GAAA-TCA---TAG----ATTTC
chr1	28824650	28824664	0	15	gagttg	tat	caactc	0.966151	PHACTR4	NM_001048183	1590	U	0.5	2	g-c	0	na	na	na	na	na
chr9	77338765	77338781	0	15	atatat	tat	atatat	4.08859e-08	TRPM6	NM_001177310	746	U	1	1	u-a	0	na	na	na	na	na
chr2	37073595	37073611	0	15	atatat	tat	atatat	9.05631e-08	STRN	NM_003162	2986	U	1	1	u-a	exact	atatatat-aatatat	atatatat-aatatat	atatatat-aatatat	atatatat-aatatat	atatatat-aatatat
chr9	77338768	77338784	0	15	tatata	tat	tatata	1.03407e-07	TRPM6	NM_001177310	743	U	1	1	a-u	0	na	na	na	na	na
chr13	107143089	107143105	0	15	atatat	tat	atatat	5.58271e-07	EFNB2	NM_004093	2281	U	1	1	u-a	exact	atatatataatatat	atatatataatatat	atatatataatatat	atatatataatatat	atatatataatatat
chr10	3819939	3819955	0	15	atatat	tat	atatat	8.19873e-07	KLF6	NM_001160124	1774	U	1	1	u-a	0	na	na	na	na	na
chr6	135539712	135539726	0	15	aaaaat	tat	attttt	5.37383e-06	MYB	NM_001130172	595	U	1	1	u-a	exact	aa--a-aa-ttata-ttttt	aa--a-aa-ttata-ttttt	aa--a-aa-ttata-ttttt	aa--a-aa-ttata-ttttt	aa--a-aa-ttata-ttttt
chr6	35549042	35549058	0	15	tatata	tat	tatata	1.22759e-05	FKBP5	NM_001145777	5693	U	1	1	a-u	0	na	na	na	na	na
chr12	19529225	19529239	0	15	tgtata	tat	tataca	2.67754e-05	PLEKHA5	NM_001256470	762	U	0.833333	1	a-u	exact	TGTATATATTATACA	TGTATATATTATACA	TGTGGAAGTTACACA	TGTATATATTATACA	TGTATATATTATACA
chr14	99638280	99638296	0	15	atatat	tat	atatat	3.55114e-05	BCL11B	NM_022898	2190	U	1	1	u-a	0	na	na	na	na	na
chr7	129474628	129474644	0	15	tatata	tat	tatata	7.46701e-05	UBE2H	NM_001202498	131	U	1	1	a-u	exact	TA----TATAA--------------------------------------------------------------------------------------------------TATATATA	TA----TATAA--------------------------------------------------------------------------------------------------TATATATA	TA----TATAA--------------------------------------------------------------------------------------------------TATATATA	TA----TATAA--------------------------------------------------------------------------------------------------TATATATA	TA----TATAA--------------------------------------------------------------------------------------------------TATATATA
chr12	8799216	8799232	0	15	atatat	tat	atatat	0.000134183	MFAP5	NM_003480	1453	U	1	1	u-a	0	na	na	na	na	na
chr10	89727611	89727625	0	15	tatata	tat	tatata	0.000140528	PTEN	NM_000314	2383	U	1	1	a-u	0	na	na	na	na	na
chr9	131493434	131493450	0	15	tatata	tat	tatata	0.000242334	ZER1	NM_006336	164	U	1	1	a-u	0	na	na	na	na	na
chr6	43752666	43752680	0	15	atatat	tat	atatat	0.000338669	VEGFA	NM_001033756	302	U	1	1	u-a	0	na	na	na	na	na
chrX	49047746	49047762	0	15	tatata	tat	tatata	0.00056111	SYP	NM_003179	130	U	1	1	a-u	0	na	na	na	na	na
chr10	89727614	89727628	0	15	atatat	tat	atatat	0.000670783	PTEN	NM_000314	2386	U	1	1	u-a	0	na	na	na	na	na
chr5	87491182	87491198	0	15	tatata	tat	tatata	0.000671451	TMEM161B	NM_153354	828	U	1	1	a-u	0	na	na	na	na	na
chr5	53841381	53841395	0	15	ataagt	tat	acttat	0.000671495	SNX18	NM_001102575	2120	U	0.833333	1	u-a	0	na	na	na	na	na
chr10	3819942	3819958	0	15	tatata	tat	tatata	0.000923655	KLF6	NM_001160124	1771	U	1	1	a-u	0	na	na	na	na	na
chr8	27879689	27879705	0	15	tgagac	tat	gtctca	0.00108343	NUGGC	NM_001010906	1127	U	0.5	1	c-g	0	na	na	na	na	na
chr1	218504595	218504609	0	15	taaaat	tat	atttta	0.00115492	RRP15	NM_016052	163	U	1	1	u-a	0	na	na	na	na	na
chr1	173906081	173906097	0	15	atatat	tat	atatat	0.00118215	RC3H1	NM_172071	1760	U	1	1	u-a	0	na	na	na	na	na
chr6	35549050	35549066	0	15	atatat	tat	atatat	0.00126631	FKBP5	NM_001145777	5685	U	1	1	u-a	0	na	na	na	na	na
chr17	26941724	26941740	0	15	atatat	tat	atatat	0.00143649	KIAA0100	NM_014680	340	U	1	1	u-a	0	na	na	na	na	na
chr8	42877174	42877188	0	15	agaaat	tat	atttct	0.00191906	HOOK3	NM_032410	3534	U	0.833333	1	u-a	0	na	na	na	na	na
chr6	4955197	4955211	0	15	ataaaa	tat	ttttat	0.00203149	CDYL	NM_001143970	908	U	1	1	a-u	0	na	na	na	na	na
chr11	45249787	45249801	0	15	aatata	tat	tatatt	0.00229961	PRDM11	NM_001256695	78	U	1	1	a-u	exact	aatatatat------tatat-t	aatatatat------tatat-t	aatatatat------tatat-t	aatatatat------tatat-t	aatatatat------tatat-t
chr4	10442872	10442888	0	15	taaaaa	tat	ttttta	0.00272347	ZNF518B	NM_053042	1838	U	1	1	a-u	0	na	na	na	na	na
chr1	173906084	173906100	0	15	tatata	tat	tatata	0.00370618	RC3H1	NM_172071	1757	U	1	1	a-u	0	na	na	na	na	na
chr4	96083661	96083677	0	15	ataaat	tat	atttat	0.00386736	UNC5C	NM_003728	6706	U	1	1	u-a	0	na	na	na	na	na
chr1	16576960	16576976	0	15	tatata	tat	tatata	0.00405867	FBXO42	NM_018994	187	U	1	1	a-u	0	na	na	na	na	na
chr19	16023587	16023603	0	15	atatat	tat	atatat	0.00449961	CYP4F11	NM_001128932	937	U	1	1	u-a	0	na	na	na	na	na
chr17	26941727	26941743	0	15	tatata	tat	tatata	0.00499197	KIAA0100	NM_014680	337	U	1	1	a-u	0	na	na	na	na	na
chr6	35549053	35549069	0	15	tatata	tat	tatata	0.00576017	FKBP5	NM_001145777	5682	U	1	1	a-u	0	na	na	na	na	na
chr19	1301215	1301229	0	15	tatata	tat	tatata	0.00620991	EFNA2	NM_001405	1272	U	1	1	a-u	0	na	na	na	na	na
chr19	16023590	16023606	0	15	tatata	tat	tatata	0.00642321	CYP4F11	NM_001128932	934	U	1	1	a-u	0	na	na	na	na	na
chr16	61686651	61686667	0	15	aataaa	tat	tttatt	0.00651565	CDH8	NM_001796	843	U	1	1	a-u	exact	AATA-AAATATTTA-TT	AATA-AAATATTTA-TT	AATA-AAATATTTA-TT	AATA-AAATATTTA-TT	AATA-AAATATTTA-TT
chr5	156185037	156185051	0	15	tgtata	tat	tataca	0.00653104	SGCD	NM_172244	251	U	0.833333	1	a-u	0	na	na	na	na	na
chr9	131493431	131493447	0	15	atatat	tat	atatat	0.00746975	ZER1	NM_006336	167	U	1	1	u-a	0	na	na	na	na	na
chr4	75252179	75252193	0	15	tataca	tat	tgtata	0.00789037	EREG	NM_001432	1655	U	0.833333	1	a-u	0	na	na	na	na	na
chr6	24544642	24544658	0	15	aaaata	tat	tatttt	0.00819478	KIAA0319	NM_001168374	2733	U	1	1	a-u	0	na	na	na	na	na
chr5	74017090	74017104	0	15	ataaaa	tat	ttttat	0.00832502	HEXB	NM_000521	91	U	1	1	a-u	0	na	na	na	na	na
chr20	5975679	5975693	0	15	tatgaa	tat	ttcata	0.00940913	MCM8	NM_032485	643	U	0.833333	1	a-u	0	na	na	na	na	na
chr4	103946948	103946964	0	15	atgaag	tat	cttcat	0.0104101	SLC9B2	NM_178833	561	U	0.666667	1	g-c	0	na	na	na	na	na
chr12	8799219	8799235	0	15	tatata	tat	tatata	0.0109891	MFAP5	NM_003480	1450	U	1	1	a-u	0	na	na	na	na	na
chr5	140627688	140627702	0	15	tataaa	tat	tttata	0.0131364	PCDHB15	NM_018935	179	U	1	1	a-u	0	na	na	na	na	na
chr4	17845749	17845763	0	15	aaataa	tat	ttattt	0.0138876	NCAPG	NM_022346	702	U	1	1	a-u	0	na	na	na	na	na
chr11	87846459	87846475	0	15	atatat	tat	atatat	0.0145047	RAB38	NM_022337	679	U	1	1	u-a	exact	at--ata------------------------------------tataat-----atat	at--ata------------------------------------tataat-----atat	AT--ATA------------------------------------TATAAT-----ATAT	at--ata------------------------------------tataat-----atat	at--ata------------------------------------tataat-----atat
chr11	106555663	106555679	0	15	aaaaat	tat	attttt	0.0145792	GUCY1A2	NM_000855	2594	U	1	1	u-a	0	na	na	na	na	na
chr6	24786172	24786186	0	15	aaatac	tat	gtattt	0.0148799	GMNN	NM_001251989	146	U	0.833333	1	c-g	0	na	na	na	na	na
chr2	100016982	100016998	0	15	ataaaa	tat	ttttat	0.0160795	REV1	NM_001037872	704	U	1	1	a-u	0	na	na	na	na	na
chr11	45251678	45251692	0	15	tatata	tat	tatata	0.0162102	PRDM11	NM_001256695	1969	U	1	1	a-u	0	na	na	na	na	na
chr6	35549017	35549033	0	15	tatata	tat	tatata	0.0173427	FKBP5	NM_001145777	5718	U	1	1	a-u	0	na	na	na	na	na
chr2	208627897	208627913	0	15	atatat	tat	atatat	0.0173718	FZD5	NM_003468	3791	U	1	1	u-a	0	na	na	na	na	na
chr11	123493401	123493415	0	15	tatata	tat	tatata	0.0214855	GRAMD1B	NM_020716	99	U	1	1	a-u	0	na	na	na	na	na
chr4	56237290	56237304	0	15	ataaaa	tat	ttttat	0.022761	SRD5A3	NM_024592	1033	U	1	1	a-u	0	na	na	na	na	na
chr18	59711466	59711482	0	15	aataaa	tat	tttatt	0.0231801	PIGN	NM_012327	1605	U	1	1	a-u	0	na	na	na	na	na
chr17	53796993	53797009	0	15	aatgta	tat	tacatt	0.0232323	TMEM100	NM_001099640	1016	U	0.833333	1	a-u	0	na	na	na	na	na
chr10	46958176	46958192	0	15	ataaac	tat	gtttat	0.0241318	SYT15	NM_031912	3776	U	0.833333	1	c-g	0	na	na	na	na	na
chr17	74946436	74946450	0	15	aataaa	tat	tttatt	0.0274746	MGAT5B	NM_001199172	1517	U	1	1	a-u	exact	aataaatattttatt	aataaatattttatt	AATAAATATTTTATT	aataaatattttatt	aataaatattttatt
chr7	123324551	123324567	0	15	atatat	tat	atatat	0.0277001	WASL	NM_003941	4	U	1	1	u-a	exact	a--tatata-----ta---------------------------------------atatat	a--tatata-----ta---------------------------------------atatat	a--tatata-----ta---------------------------------------atatat	a--tatata-----ta---------------------------------------atatat	a--tatata-----ta---------------------------------------atatat
chr9	16413483	16413499	0	15	aataac	tat	gttatt	0.0278878	BNC2	NM_017637	5486	U	0.833333	1	c-g	0	na	na	na	na	na
chr18	45362089	45362105	0	15	aaatat	tat	atattt	0.0279545	SMAD2	NM_001003652	6091	U	1	1	u-a	0	na	na	na	na	na
chr7	73483981	73483995	0	15	aataaa	tat	tttatt	0.0282774	ELN	NM_000501	952	U	1	1	a-u	exact	AAT-AAATATTTTATT	AAT-AAATATTTTATT	AATAAAATATTTTATT	AAT-AAATATTTTATT	AAT-AAATATTTTATT
chr17	29644126	29644142	0	15	taaaaa	tat	ttttta	0.028597	EVI2A	NM_001003927	1177	U	1	1	a-u	0	na	na	na	na	na
chr12	65272839	65272853	0	15	aaaata	tat	tatttt	0.0287854	TBC1D30	NM_015279	3272	U	1	1	a-u	0	na	na	na	na	na
chrX	123042764	123042778	0	15	aaaaat	tat	attttt	0.0315939	XIAP	NM_001167	1734	U	1	1	u-a	0	na	na	na	na	na
chr17	80562454	80562468	0	15	ataaaa	tat	ttttat	0.0319758	FOXK2	NM_004514	3080	U	1	1	a-u	exact	ataaaatatttttat	ataaaatatttttat	ataaaatatttttat	ATAAAATATTTTTAC	ataaaatatttttat
[truncated: 1,112 more rows]

## Sheet: high confidence
chr	start	end	strand	motif_length	descr_h5	descr_ss	descr_h3	folding_prob	symbol	RefSeqID	motif_position	U_triloop	AU_rich_stem	purine_stack	closing_bp	conservation	hg19	ponTro4	mm9	canFam2	bosTau2
chr3	183638714	183638730	0	15	atttta	tat	taaaat	0.266533	ABCC5	NM_005688	356	U	1	4	a-u	exact	ATTTTAATATAAAAT	ATTTTAATATAAAAT	ACTTTAATAGAAAAT	ATTTTAATATAAAAT	ATTTTAATATAAAAT
chr3	58280355	58280369	0	15	gaattc	tgt	gaattc	0.459128	ABHD6	NM_020676	864	U	0.666667	3	c-g	exact	GAATTCTGTGAATTC	GAATTCTGTGAATTC	GAATTCTGTGAATTC	GAATTCTGTGAATTC	GAATTCTGTGAATTC
chr11	130346460	130346474	0	15	gtatac	tgt	gtatac	0.865702	ADAMTS15	NM_139055	2745	U	0.666667	1	c-g	exact	GTATACTGTGTATAC	GTATACTGTGTATAC	GTATACTGTGTATAC	GTATACTGTGTATAC	GTATACTGTGTATAC
chr3	123001187	123001203	0	15	atttcc	cat	ggaaat	0.404237	ADCY5	NM_001199642	2250	U	0.666667	5	c-g	exact	ATTTCCATGGGAAAT	ATTTCCATGGGAAAT	ATTTCCATGGGAAAT	ATTTCCATGGGAAAT	ATTTCCATGGGAAAT
chr1	82457201	82457215	0	15	ttgtat	tat	atacaa	0.316212	ADGRL2	NM_012302	373	U	0.833333	2	u-a	exact	TTGTA--TTATATA------------CAA	TTGTA--TTATATA------------CAA	TTGTA--TTATATA------------CAA	TTGTA--TTATATA------------CAA	TTGTA--TTATATA------------CAA
chr10	115806068	115806082	0	15	tgttta	tat	taaaca	0.203536	ADRB1	NM_000684	744	U	0.833333	3	a-u	exact	TGTTTATATTAAACA	TGTTTATATTAAACA	TGTTTATATTAAACA	TGTTTATATTAAACA	TGTTTATATTAAACA
chr5	76359647	76359661	0	15	ttcttc	tgt	gaagaa	0.177031	AGGF1	NM_018046	571	U	0.666667	6	c-g	exact	TTCTTCTGTGAAG-AA	TTCTTCTGTGAAG-AA	TTCTTCTGTGAAG-AA	TTCTTCTGTGAAG-AA	TTCTTCTGTGAAG-AA
chr17	19808171	19808187	0	15	tggtac	tat	gtacca	0.102976	AKAP10	NM_007202	1351	U	0.5	1	c-g	exact	TGGTACATAGTA-CCA	TGGTACATAGTA-CCA	TGGTACATAGTA-CCA	TGGTACATAGTA-CCA	TGGTACACAGTA-CC-
chr19	8439095	8439111	0	15	cagtca	cat	tgactg	0.247821	ANGPTL4	NM_001039667	326	U	0.5	2	a-u	tolerated	TCAGTCACATTGACTGA	TCAGTCATATTGACTGA	TCAGTCATATTGACTGA	TCAGTCACATTGACTGG	TCAGTCACATTGACTGG
chr6	157530819	157530833	0	15	gtataa	tat	ttatac	0.332879	ARID1B	NM_017519	1795	U	0.833333	1	a-u	tolerated	G------------TATA-------ATATTTATAC	G------------TATA-------ATATTTATAC	G------------TATA-------ATATTTATAT	G------------TATA-------ATATTTATAT	G------------TATA-------ATATTTATAT
chr3	5221752	5221766	0	15	tcacac	tgt	gtgtga	0.0821828	ARL8B	NM_018184	1355	U	0.5	2	c-g	exact	TCACACTGTGTGTGA	TCACACTGTGTGTGA	TCACACTGTGTGTGA	TCACACTGTGTGTGA	TCACACTGTGTGTGA
chr15	98517021	98517035	0	15	gaaccc	tat	gggttc	0.974264	ARRDC4	NM_183376	2605	U	0.333333	3	c-g	tolerated	GAACCCTATGGGTTC	GAACCCTATGGGTTC	GAACCCCATGGGTTC	GAACCCCATGGGTTC	GAACCCCATGGGTTC
chr1	155305857	155305873	0	15	aataaa	tat	tttatt	0.0698239	ASH1L	NM_018489	1576	U	1	1	a-u	exact	AATAAAATATTTATT	AATAAAATATTTATT	AATAAAA----TATT	AATAAAATATTTATT	AATAAAATATTTATT
chr6	16305397	16305413	0	15	accaag	cat	cttggt	0.0967313	ATXN1	NM_000332	1145	U	0.5	2	g-c	exact	ACCAAGATGCTTGGT	ACCAAGATGCTTGGT	ACCAAGATGCTTGGT	ACCAAGATGCTTGGT	ACCAAGATGCTTGGT
chr14	92527915	92527931	0	15	gtttaa	tat	ttaaac	0.0927928	ATXN3	NM_001127696	2731	U	0.833333	3	a-u	exact	GTTTAA----------ATATTAAAC	GTTTAA----------ATATTAAAC	GTTTAGTATTCATTACATACAATAC	GTTTAA----------ATATTAAAC	GTTTAA----------ATATTAAAC
chr1	156623183	156623197	0	15	tacttc	tgt	gaagta	0.332786	BCAN	NM_198427	426	U	0.666667	4	c-g	exact	TACTTCTGTGAAGTA	TACTTCTGTGAAGTA	TACTTCTGTGAAGTA	TACTTCTGTGAAGTA	TACTTCTATGAAGTA
chr4	79800482	79800496	0	15	acatta	tgt	taatgt	0.217564	BMP2K	NM_017593	400	U	0.833333	2	a-u	exact	ACATTATGTTAATGT	ACATTATGTTAATGT	GCACGATGGTGATGG	ACATTATGTTAATGT	ACATTATGTTAATGT
chr10	88683813	88683827	0	15	gctttc	tgt	gaaagc	0.966285	BMPR1A	NM_004329	338	U	0.5	5	c-g	exact	GCTTTCTGTGAAAGC	GCTTTCTGTGAAAGC	GCTTTCTGTGAAAGC	GCTTTCTGTGAAAGC	GCTTTCTGTGAAAGC
chr10	93788736	93788750	0	15	tgctga	tat	tcagca	0.298722	BTAF1	NM_003972	47	U	0.5	2	a-u	exact	TGCTGATATTCAGCA	TGCTGATATTCAGCA	TGCTGATATTCAGCA	TGCTGATATTCAGCA	TGCTGATATTCAGCA
chr1	7827722	7827736	0	15	atatat	tgt	atatat	0.265098	CAMTA1	NM_015215	1172	U	1	1	u-a	exact	ATATATTGTATATAT	ATATATTGTATATAT	ATATATTGTATATAT	ATATATTGTATATAT	ATATATTGTATATAT
chr7	94186130	94186144	0	15	atctgt	tgt	acagat	0.277339	CASD1	NM_022900	1061	U	0.666667	3	u-a	exact	ATCTGTTGTACAGAT	ATCTGTTGTACAGAT	ATCTGTTGTACAGAT	ATCTGTTGTACAGAT	ATCTGTTGTACAGAT
chr11	119170704	119170718	0	15	tgaagg	tgt	ccttca	0.243016	CBL	NM_005188	214	U	0.5	1	g-c	exact	TGAAGG-------TGTCCTTCA	TGAAGG-------TGTCCTTCA	TGTA----------GTCCTGCA	TGAAGG-------TGTCCTTCA	TGAAGG-------TGTCCTTCA
chr22	29184052	29184066	0	15	gtttaa	tat	ttaaac	0.494708	CCDC117	NM_173510	1739	U	0.833333	3	a-u	exact	GTTTAATATTTAAAC	GTTTAATATTTAAAC	GTTTAATATTTAAAC	GTTTAATATTTAAAC	GTTTAATATTTAAAC
chr17	61823129	61823145	0	15	gcattt	tat	aaatgc	0.388082	CCDC47	NM_020198	1094	U	0.666667	3	u-a	exact	GCATTTATAAAATGC	GCATTTATAAAATGC	GCATTTATAAAATGC	GCATTTATAAAATGC	GCATTTATAAAATGC
chr5	68473499	68473513	0	15	tggcac	cat	gtgcca	0.342059	CCNB1	NM_031966	42	U	0.333333	1	c-g	exact	TGGCACCA-----TGTG--CC-A	TGGCACCA-----TGTG--CC-A	TGGCACCA-----TGTG--CC-G	TGGCACCA-----TGTG--CC-A	TGGCACCA-----TGTG--CC-A
chr3	107764478	107764494	0	15	tttgcc	cat	ggcaaa	0.432702	CD47	NM_198793	1635	U	0.5	3	c-g	tolerated	TTTGCCATGGGC-AAA	TTTGCCATGGGC-AAA	TTTGCCACAGAC-AAA	CTTGCCACAGGC-AAA	TTTGCCATGGGC-AAA
chr3	448291	448305	0	15	atatta	tgt	taatat	0.279359	CHL1	NM_001253387	898	U	1	2	a-u	exact	ATATTATGTTAATAT	ATATTATGTTAATAT	ATATTATGTTAATAT	ATATTGTGTTAATAT	ATATTATGTTAATAT
chr15	74922413	74922427	0	15	tttata	tgt	tataaa	0.0819196	CLK3	NM_001130028	190	U	1	3	a-u	tolerated	TTTATATGTTATAAA	TTTATATGTTATAAA	TTTATATGTTGTAAA	TTTATATGTTGTAAA	TTTATATGTTGTAAA
chr12	70748435	70748449	0	15	atatat	tat	atatat	0.0543612	CNOT2	NM_001199302	741	U	1	1	u-a	exact	ATATAT-TATATATAT	ATATAT-TATATATAT	ATATAT-TATATATAT	ATATAT-TATATATAT	ATATAT-TATATATAT
chr3	74311829	74311845	0	15	tatctc	cat	gagata	0.338762	CNTN3	NM_020872	1705	U	0.666667	4	c-g	exact	TATCTCATGGAGAT-A	TATCTCATGGAGAT-A	CATCTCATGGAGATGA	TATCTCATGGAGAT-A	TATCTCATGGAGAT-A
chr5	173386101	173386115	0	15	agttac	cat	gtaact	0.432545	CPEB4	NM_030627	2962	U	0.666667	2	c-g	exact	AG------TTACCATGT-AACT	AG------TTACCATGT-AACT	AG------TTACCATGT-AACT	AG------TTACCATGT-AACT	AG------TTACCATGT-AACT
chr16	84942917	84942931	0	15	tttttc	tat	gaaaaa	0.209679	CRISPLD2	NM_031476	2670	U	0.833333	6	c-g	exact	TTTTTCTATGAAAAA	TTTTTCTATGAAAAA	TTTTTCTATGAAAAA	TTTTTCTATGAAAAA	TTTTTCTATGAAAAA
chr17	38173562	38173576	0	15	gtttaa	tat	ttaaac	0.559148	CSF3	NM_000759	351	U	0.833333	3	a-u	exact	GTTTAATATTTAAAC	GTTTAATATTTAAAC	GTTTAATATTTAAAC	GTTTAATATTTAAAC	GTTTAATATTTAAAC
chr15	44816836	44816850	0	15	aaggtt	tat	aacctt	0.129708	CTDSPL2	NM_016396	465	U	0.666667	2	u-a	exact	AAGGTTTATAAC-CTT	AAGGTTTATAAC-CTT	AAGGTTTATAAC-CTT	AAGGTTTATAAC-CTT	AAGGTTTATAAC-CTT
chr2	204738615	204738629	0	15	attttc	cat	gaaaat	0.150151	CTLA4	NM_005214	1081	U	0.833333	5	c-g	exact	ATTTTCCATGAAAAT	ATTTTCCATGAAAAT	ATTTTCCATGAAAAT	ATTTTCTGTGAAAAT	ATTTTCCATGAAAAT
chr2	38295065	38295081	0	15	gatcta	tat	tagatc	0.750168	CYP1B1	NM_000104	2782	U	0.666667	3	a-u	exact	G----ATCTAATATAGATC	G----ATCTAATATAGATC	A----ATGTAGTACAGCCC	G----ATCTAATATAGATC	G----ATCTAATATAGATC
chr1	86049170	86049184	0	15	acactc	cat	gagtgt	0.437896	CYR61	NM_001554	446	U	0.5	3	c-g	tolerated	ACACTCCATGAG-TGT	ACACTCCATGAG-TGT	ACACTCTGTGAG-TGT	ACACTCCGTGAG-TGT	ACACTCTGTGAG-TGT
chr9	34087944	34087960	0	15	actttc	tgt	gaaagt	0.433145	DCAF12	NM_015397	386	U	0.666667	5	c-g	exact	ACTTTCACAG-AAAGT	ACTTTCACAG-AAAGT	ACTTTCACAG-AAAGT	ACTTTCACAG-AAAGT	ACTTTCACAG-AAAGT
chr3	182660750	182660766	0	15	aattac	tgt	gtaatt	0.425922	DCUN1D1	NM_020640	2114	U	0.833333	2	c-g	exact	AATTACACAGTAATT	AATTACACAGTAATT	AATTACACAGTAATT	AATTACACAGTAATT	AATTACACAGTAATT
chr10	74035725	74035739	0	15	acttga	tgt	tcaagt	0.160183	DDIT4	NM_019058	780	U	0.666667	3	a-u	exact	ACTTGATGTTCAAGT	ACTTGATGTTCAAGT	ACTTGATGTTCAAGT	ACTTGATGTTCAAGT	ACTTGATGTTCAAGT
chr17	61896655	61896669	0	15	agtaaa	tgt	tttact	0.236346	DDX42	NM_007372	898	U	0.833333	1	a-u	exact	AGTAAATGTTTTACT	AGTAAATGTTTTACT	AGTAAATGTCTTACT	AGTAAATGTTTTACT	AGTAAATGTTTTACT
chr7	34970958	34970974	0	15	atttgc	tat	gcaaat	0.0921804	DPY19L1	NM_015283	209	U	0.666667	3	c-g	exact	A-TTTGCATAGCAAAT	A-TTTGCATAGCAAAT	A-TTTGCATAGCAAAT	A-TTTGCATAGCAAAT	A-TTTGCATAGCAAAT
chr18	28710394	28710410	0	15	tagcag	cat	ctgcta	0.423331	DSC1	NM_024421	65	U	0.5	1	g-c	exact	TAGCAGATGCTGCTA	TAGCAGATGCTGCTA	TACTACAAGCTGCTA	TAGCAGATGCTGCTA	TAGCAGATGCTGCTA
chr11	117298521	117298537	0	15	tttttc	tat	gaaaaa	0.103952	DSCAML1	NM_020693	505	U	0.833333	6	c-g	exact	T-------TTTTCAT-----AGAAAAA	T-------TTTTCAT-----AGAAAAA	T-------TTTTCAT-----AGAAAAA	T-------TTTTCAT-----AGAAAAA	T-------TTTTCAT-----AGAAAAA
chr1	47143920	47143936	0	15	gaaatc	tat	gatttc	0.808796	EFCAB14	NM_014774	195	U	0.666667	2	c-g	exact	GAAA-TCA---TAG----ATTTC	GCAA-CCA---TGG----ATTTC	GAAA-TCA---TAG----ATTTC	GAAA-TCA---TAG----ATTTC	GAAA-TCA---TAG----ATTTC
chr1	155041915	155041929	0	15	gtcttc	tat	gaagac	0.911529	EFNA4	NM_182689	267	U	0.5	5	c-g	tolerated	GTCTTCTATGAAGA-C	GTCTTCTATGAAGA-C	GTCTTCTGTGAAGA-C	GTCTTCTATGAAGA-C	GTCTTCTGTGAAGA-C
chr15	44854207	44854221	0	15	ttgtta	tgt	taacaa	0.135624	EIF3J	NM_003758	861	U	0.833333	2	a-u	exact	TTGTTATGTTAACA---A	TTGTTATGTTAACA---A	TTGTTATGTTAACA---A	TTGTTATGTTAACA---A	TTGTTATGTTAACA---A
chr20	34818199	34818213	0	15	tatgta	tat	tacata	0.102084	EPB41L1	NM_001258329	938	U	0.833333	1	a-u	exact	TATGTATATTA---CATA	TATGTATATTA---CATA	TATGTATATTA---CATG	TATGTATATTA---CATA	TATGTATATTA---CATA
chr10	32556834	32556852	0	15	ctcttc	tgt	gaagag	0.206765	EPC1	NM_001272004	1137	U	0.5	6	c-g	exact	TCTCTTCACAGAAGAG-----------A	TCTCTTCACAGAAGAG-----------A	TCTCTTCACAGAAGAG-----------A	TCTCTTCACAGAAGAG-----------A	TCTCTTCACAGAAGAG-----------A
chr3	134978556	134978570	0	15	tcttca	tat	tgaaga	0.108244	EPHB1	NM_004441	595	U	0.666667	5	a-u	exact	TCTTCATATTGAAGA	TCTTCATATTGAAGA	TCTTCATATTGAAGA	TCTTCATATTGAAGA	TCTTCATATTGAAGA
chr3	184299594	184299608	0	15	tcttca	tat	tgaaga	0.282689	EPHB3	NM_004443	185	U	0.666667	5	a-u	exact	TCTTCATATTG-AAGA	TCTTCATATTG-AAGA	TCTTCATATTG-AAGA	TCTTCATATTG-AAGA	TCTTCATATTG-AAGA
chr6	152424378	152424392	0	15	atttga	tgt	tcaaat	0.311944	ESR1	NM_000125	4278	U	0.833333	3	a-u	exact	ATTTGATGTTC-AAAT	ATTTGATGTTC-AAAT	ATTCAATGTTC-AAAT	ATTTGATGTTC-AAAT	ATTTGATGTTC-AAAT
chr2	67637244	67637258	0	15	tttctc	tgt	gagaaa	0.178002	ETAA1	NM_019002	75	U	0.666667	6	c-g	tolerated	TTTCTCTGTGAGAAA	TTTCTCTGTGAGAAA	TTTCTCTGTGAGAAA	TTTCTCTATGAGAAA	TTTCTCCATGAGAAA
chr5	137274014	137274030	0	15	tttaaa	tgt	tttaaa	0.0611452	FAM13B	NM_001101800	1882	U	1	3	a-u	exact	TTTAAAACATTTAAA	TTTAAAACATTTAAA	TTTAAAACATTTAAA	TTTAAAACATTTAAA	TTTAAAACATTTAAA
chr10	116624238	116624252	0	15	tgttta	cat	taaaca	0.283984	FAM160B1	NM_020940	2940	U	0.833333	3	a-u	tolerated	TGTTTACATTAA-AC--A	TGTTTACATTAA-AC--A	TGTTTACATTAA-AC--A	TGTTTACATTAA-ACAAA	TGTTTACATTAA-ACAAA
chr3	194409617	194409631	0	15	ttttgc	tgt	gcaaaa	0.435269	FAM43A	NM_153690	791	U	0.666667	4	c-g	exact	TTTTGCTGTGC-AAAA	TTTTGCTGTGC-AAAA	TTTTGCTGTGC-AAAA	TTTTGCTGTGC-AAAA	TTTTGCTGTGC-AAAA
chr6	82455479	82455495	0	15	atccaa	tat	ttggat	0.219611	FAM46A	NM_017633	3915	U	0.666667	3	a-u	exact	ATCCAAATATTGGAT	ATCCAAATATTGGAT	ATCCAAATATTGGAT	ATCCAAATATTGGAT	ATCCAAATATTGGAT
chr6	17608952	17608966	0	15	gtgttt	tgt	aaacac	0.424439	FAM8A1	NM_016255	383	U	0.666667	3	u-a	exact	GTGTTTTGTAAACAC	GTGTTTTGTAAACAC	GTGTTTTATAAACAC	GTGTTTTGTAAACAC	GTGTTTTGTAAACAC
chr19	13033456	13033472	0	15	ggcctc	tgt	gaggcc	0.977813	FARSA	NM_004461	88	U	0.166667	4	c-g	exact	GGCCTCACAGAGGCC	GGCCTCACAGAGGCC	GGCCTCACAGAGGCC	GGCCTCACGGAGGCC	GGCCTCACAGAGGCC
chr11	72549462	72549478	0	15	acagta	tat	tactgt	0.218456	FCHSD2	NM_014824	356	U	0.666667	1	a-u	exact	ACA-GTAATATACTGT	ACA-GTAATATACTGT	ACA-GTAATATACTGT	ACA-GTAATATACTGT	ACA-GTAATATACTGT
chr5	170884516	170884530	0	15	atatat	tat	atatat	0.0871376	FGF18	NM_003862	708	U	1	1	u-a	exact	atatat----ta--------tatatat	atatat----ta--------tatatat	atatat--------------tatatat	atatat----ta--------tatatat	atatat----ta--------tatatat
chr14	75748738	75748752	0	15	gttttc	cat	gaaaac	0.729262	FOS	NM_005252	612	U	0.666667	5	c-g	exact	GTTTTCCATGAAAAC	GTTTTCCATGAAAAC	GTTTTCCATGAAAAC	GTTTTCCATGAAAAC	GTTTTCCATGAAAAC
chr3	197510494	197510508	0	15	gcaaaa	cat	ttttgc	0.503539	FYTTD1	NM_001011537	1715	U	0.666667	1	a-u	exact	GCAAAACA-TTTTTGC	GCAAAACA-TTTTTGC	ATAAAACA-TTTTTGC	GCAAAACA-TTTTTGC	GCAAAACA-TTTTTGC
chr10	35928121	35928137	0	15	taatgg	tat	ccatta	0.339497	FZD8	NM_031866	134	U	0.666667	1	g-c	exact	TAATGGATACCATTA	TAATGGATACCATTA	TAATGGATACCATTA	TAATGGATACCATTA	TAATGGATACCATTA
chr15	26791941	26791957	0	15	taacat	tgt	atgtta	0.296464	GABRB3	NM_000814	981	U	0.833333	1	u-a	exact	TAACATACAAT-GTTA	TAACATACAAT-GTTA	TAACATACAAT-GTTA	TAACATACAAT-GTTG	TAACATACAAT-GTTA
chr17	17969423	17969437	0	15	ttttca	cat	tgaaaa	0.288054	GID4	NM_024052	867	U	0.833333	5	a-u	exact	TTTTCACA---------TTGAAAA	TTTTCACA---------TTGAAAA	TTTTCACA---------TTGAAAA	TTTTCACA---------TTGAAAA	TTTTCACA---------TTGAAAA
chr14	54943484	54943500	0	15	ttctta	tat	taagaa	0.261918	GMFB	NM_004124	1304	U	0.833333	5	a-u	exact	TTCTTAATATAAGAA	TTCTTAATATAAGAA	TTCTTAATATAAGAA	TTCTTAATATAAGAA	TTCTTAATATCAGAA
chr15	33026142	33026156	0	15	ttccac	tgt	gtggaa	0.222134	GREM1	NM_001191322	2697	U	0.5	4	c-g	exact	TTCCACTGTGTGGAA	TTCCACTGTGTGGAA	TTCCACCGTGTGGAA	TTCCACTGTGTGGAA	TTCCACTGTGTGGAA
chr11	88238180	88238196	0	15	atatac	tat	gtatat	0.0774535	GRM5	NM_000842	3562	U	0.833333	1	c-g	exact	ATATACATAGTAT-AT	ATATACATAGTAT-AT	ATATACATAGTAT-AT	ATATACATAGTAT-AT	ATATACATAGTAT-AT
chr2	27549237	27549253	0	15	tgctca	tat	tgagca	0.238455	GTF3C2	NM_001035521	287	U	0.5	3	a-u	exact	TGCTCAATATGAGCA	TGCTCAATATGAGCA	TGCTCAATATGAGCA	TGCTCAATATGAGCA	TGCTCAATATGAGCA
chr2	242166724	242166740	0	15	gaattt	tat	aaattc	0.64325	HDLBP	NM_001243900	2274	U	0.833333	3	u-a	exact	GAATT--TATAAAATTC	GAATT--TATAAAATTC	GAATT--TATAAAATTC	GAATT--TATAAAATTC	GGATT--TATAAAATTC
chr10	124909746	124909760	0	15	atacac	cat	gtgtat	0.32578	HMX2	NM_005519	108	U	0.666667	1	c-g	exact	ATACACCA----------------------------------------------TGTGTA-----------T	ATACACCA----------------------------------------------TGTGTA-----------T	ATACACCA----------------------------------------------TGTGTA-----------T	ATACACCA----------------------------------------------TGTGTA-----------T	ATACACCA----------------------------------------------TGTGTA-----------T
chr6	114378387	114378405	0	15	caacac	tat	gtgttg	0.373335	HS3ST5	NM_153612	14	U	0.5	1	c-g	tolerated	A------------CAACAC--ATAGTGTT----GT	A------------CAACAC--ATAGTGTT----GT	A------------CAACAC--ATGGTGTT----GT	A------------CAACAC--ACAGTGTT----AT	A------------CAACAC--ACAGTGTT----GT
chr20	30194219	30194233	0	15	attgta	tat	tacaat	0.240039	ID1	NM_181353	580	U	0.833333	2	a-u	exact	ATTGTATATTACAAT	ATTGTATATTACAAT	ATTGTATATTACAAT	ATTGTATATTACAAT	ATTGTATATTACAAT
chr2	8824387	8824401	0	15	actttt	tat	aaaagt	0.285193	ID2	NM_002166	574	U	0.833333	5	u-a	exact	ACTTTTTATAAAAGT	ACTTTTTATAAAAGT	ACTTTTTATAAAAGT	ACTTTTTATAAAAGT	ACTTTTTATAAAAGT
chr1	19232348	19232364	0	15	gtgtca	tat	tgacac	0.659556	IFFO2	NM_001136265	2689	U	0.5	2	a-u	tolerated	GTGTCAATATGACAC	GTGTCAATATGACAC	GTGTCAATATGACAC	ATGTCAATATGACAC	ATGTCAATATGACAC
chr1	19234004	19234020	0	15	tttctc	tgt	gagaaa	0.118014	IFFO2	NM_001136265	1033	U	0.666667	6	c-g	exact	TTTCTCACAGAGAAA	TTTCTCACAGAGAAA	TTTCTCACAGAGAAA	TTTCTCACAGAGAAA	TTTCTCACAGAGAAA
chr7	155100850	155100864	0	15	gcaatc	tgt	gattgc	0.163043	INSIG1	NM_198336	783	U	0.5	2	c-g	exact	GC-AATCTGTGATTGC	GC-AATCTGTGATTGC	GC-AATCTGTGATTGC	GC-AATCTGTGATTGC	GC-AATCTGTGATTGC
chr2	118866065	118866079	0	15	gcaatc	tgt	gattgc	0.941916	INSIG2	NM_016133	168	U	0.5	2	c-g	exact	GCAATCTGTGATTGC	GCAATCTGTGATTGC	GCAGTCTGTGATTGC	GCAATCTGTGATTGC	GCAATCTGTGATTGC
chr4	129795977	129795991	0	15	aacttt	tgt	aaagtt	0.239313	JADE1	NM_199320	2561	U	0.833333	4	u-a	exact	AAC-TTTTGTA--AAGTT	AAC-TTTTGTA--AAGTT	AAC-TTTTGTA--AAGTT	AAC-TTTTGTA--AAGTT	AAC-TTTTGTA--AAGTT
chr9	73000093	73000109	0	15	ttttta	tat	taaaaa	0.186755	KLF9	NM_001206	2581	U	1	5	a-u	exact	T--TTTT---AATAT------------AAAAA	T--TTTT---AATAT------------AAAAA	T--TTTT---AATAT------------AAAAA	T--TTTT---AATAT------------AAAAA	T--TTTT---AATAT------------AAAAA
chr12	25358540	25358556	0	15	ttttca	tgt	tgaaaa	0.289266	KRAS	NM_004985	4171	U	0.833333	5	a-u	exact	TTTTCAACA-TGAAAA	TTTTCAACA-TGAAAA	#NAME?	TTTTCAACA-TGAAAA	TTTTCAACA-TGAAAA
chr1	183114689	183114703	0	15	tttatt	tat	aataaa	0.27559	LAMC1	NM_002293	2765	U	1	3	u-a	exact	T--TT--ATTTA-TAATAAA	T--TT--ATTTA-TAATAAA	T--TT--ATTTA-TAATAAA	T--TT--ATTTA-TAATAAA	T--TT--ATTTA-TAATAAA
chr9	126795190	126795204	0	15	acacaa	cat	ttgtgt	0.222569	LHX2	NM_004789	205	U	0.666667	1	a-u	exact	ACACAACATTTGTGT	ACACAACATTTGTGT	ACACAACATTTGTGT	ACACAACATTTGTGT	ACACAACATTTGTGT
chr4	155670433	155670447	0	15	gcttac	tgt	gtaagc	0.507487	LRAT	NM_004744	146	U	0.5	3	c-g	tolerated	G------------CTTAC-TGTGT-AAGC	G------------CTTAC-TGTGT-AAGC	G------------CTTGC-CATGT-AAGC	G------------CTTAC-TGTGT-AAGC	G------------CTTAC-CATGT-AAGC
chr16	79630496	79630512	0	15	ttttgc	tgt	gcaaaa	0.376264	MAF	NM_001031804	2164	U	0.666667	4	c-g	exact	TTTTGCACAGCAAAA	TTTTGCACAGCAAAA	TTTTGCACAGCAAAA	TTTTGCACAGCAAAA	TTTTGCACAGCAAAA
chr6	161537948	161537962	0	15	atgtaa	tat	ttacat	0.242614	MAP3K4	NM_005922	47	U	0.833333	1	a-u	exact	ATGTAATATTTAC--AT	ATGTAATATTTAC--AT	ATGTAATATTTAC--AT	ATGTAATATTTAC--AT	ACGTAACGTTTCC--AC
chr2	85771791	85771805	0	15	tttctt	tat	aagaaa	0.094251	MAT2A	NM_005911	897	U	0.833333	6	u-a	exact	TTTCTTTATAAGAA---A	TTTCTTTATAAGAA---A	TTTCTTTATAAGAA---A	TTTCTTTATAAGAA---A	TTTCTTTATAAGAA---A
chr14	65541916	65541932	0	15	gtatgt	tgt	acatac	0.779329	MAX	NM_002382	1260	U	0.666667	1	u-a	exact	GTATGTACAACATAC	GTATGTACAACATAC	GTATGTACAACATAC	GTATGTACAACATAC	GTATGTACAACATAC
chr17	37562430	37562446	0	15	tgctac	tat	gtagca	0.394475	MED1	NM_004774	1280	U	0.5	2	c-g	exact	TGCTACATAGTAGCA	TGCTACATAGTAGCA	TGCTACACGGTAGCA	TGCTACATAGTAGCA	TGCTACATAGTAGCA
chr3	179110163	179110177	0	15	tcctgg	cat	ccagga	0.387081	MFN1	NM_033540	317	U	0.333333	4	g-c	exact	TCCT-GGCATCCAGGA	TCCT-GGCATCCAGGA	TCCT-GGCATCCAGGA	TCCT-GGCATCCAGGA	TCCT-GGCATCCAGGA
chr16	82182157	82182173	0	15	ggatgt	tgt	acatcc	0.801572	MPHOSPH6	NM_005792	161	U	0.5	1	u-a	tolerated	GGA-TGTACAACA-TCC	GGA-TGTACAACA-TCC	GGA-TGTATAACA-TCC	GGA-TGTATAACA-TCC	GGA-TGTATAACA-TCC
chr2	24992156	24992170	0	15	atttct	tgt	agaaat	0.321908	NCOA1	NM_003743	897	U	0.833333	5	u-a	exact	ATTTCTTGTAGAAAT	ATTTCTTGTAGAAAT	ATTTCTTGTAGAAAT	ATTTCTTGTAGAAAT	ATTTCTTGTAGAAAT
chr1	61923942	61923956	0	15	gacaaa	cat	tttgtc	0.540674	NFIA	NM_005595	2892	U	0.666667	1	a-u	exact	GACAAACA----TTTT--------GTC	GACAAACA----TTTT--------GTC	GACAAACA----TTTT--------GTC	GACAAACA----TTTT--------GTC	GACAAACA----TTTT--------GTC
chr1	61921872	61921886	0	15	tatctt	tgt	aagata	0.0939072	NFIA	NM_005595	822	U	0.833333	4	u-a	exact	TATCTTTGTAAGATA	TATCTTTGTAAGATA	TATCTTTGTAAGATA	TATCTTTGTAAGATA	TATCTTTGTAAGATA
chr19	36379227	36379243	0	15	gatttc	tgt	gaaatc	0.94179	NFKBID	NM_139239	216	U	0.666667	4	c-g	exact	GATTTCACAG-AAATC	GATTTCACAG-AAATC	GATTTCACAG-AAATC	GATTTCACAG-AAATC	GATTTCACAG-AAATC
chr16	69375861	69375875	0	15	gttatc	tgt	gataac	0.972747	NIP7	NM_001199434	307	U	0.666667	2	c-g	exact	GTTATCTGTGATAAC	GTTATCTGTGATAAC	GTTATCTGTGATAAC	GTTATCTGTGATAAC	GTTATCTGTGATAAC
chr11	66193461	66193475	0	15	taagtc	tgt	gactta	0.37961	NPAS4	NM_178864	2	U	0.666667	2	c-g	exact	TAAGTCTGTGAC-TTA	TAAGTCTGTGAC-TTA	TAAGTCTGTGAC-TTA	TAAGTCTGTGAC-TTA	TAAGTCTGTGAC-TTA
chr9	140194952	140194968	0	15	tcataa	cat	ttatga	0.250391	NRARP	NM_001004354	1066	U	0.833333	2	a-u	exact	TCAT----AAATGTTATGA	TCAT----AAATGTTATGA	TCAT----AAATGTTATGA	TCAT----AAATGTTATGA	TCAT----AAATGTTATGA
chr9	140194260	140194276	0	15	taatta	tgt	taatta	0.20032	NRARP	NM_001004354	1758	U	1	2	a-u	exact	TAATTAACATAATT-A	TAATTAACATAATT-A	TAATTAACATAATT-A	TAATTAACATAATT-A	TAATTAACATAATT--
chr7	107788857	107788873	0	15	aacttg	cat	caagtt	0.0904688	NRCAM	NM_001037132	1480	U	0.666667	3	g-c	exact	AA-CTTGATGCAAGTT	AA-CTTGATGCAAGTT	AA-CTTGATGCAAGTT	AA-CTTGATGCAAGTT	AA-CTTGATGCAAGTT
chr2	226516625	226516639	0	15	tatcaa	tat	ttgata	0.245278	NYAP2	NM_020864	345	U	0.833333	2	a-u	tolerated	TATCAATATTTGATA	TATCAATATTTGATA	TATCAACATTTGATA	TATCAACATTTGATA	TATCAACATTTGATA
chr5	138705353	138705367	0	15	aaaaat	tat	attttt	0.0878755	PAIP2	NM_001033112	867	U	1	1	u-a	exact	aaaaattat-attttt	aaaaattat-attttt	aaaaattat-attttt	aaaaattat-attttt	aaaaattat-attttt
chr2	206484850	206484864	0	15	atttta	cat	taaaat	0.0883776	PARD3B	NM_057177	4314	U	1	4	a-u	tolerated	ATTTTACATT-AAAAT	ATTTTACATT-AAAAT	ATTTTGCATT-AAAAT	ATTTTGCATT-AAAAT	ATTTTGCATT-AAAAT
chr7	82449801	82449817	0	15	ataaag	tat	ctttat	0.400502	PCLO	NM_014510	1975	U	0.833333	1	g-c	exact	ATAAAGATACTTTAT	ATAAAGATACTTTAT	ATAAAGATACTTTAT	ATAAAGATACTTTAT	ATAAATATACTTTAT
chr6	144145245	144145259	0	15	tcatta	tgt	taatga	0.193262	PHACTR2	NM_001100164	420	U	0.833333	2	a-u	exact	TCATTATGTT----------------------------------------------AATGA	TCATTATGTT----------------------------------------------AATGA	TCATTATGTT----------------------------------------------AATGA	TCATTATGTT----------------------------------------------AATGA	TCATTACGTT----------------------------------------------AAT--
chr1	151221686	151221700	0	15	tgtcta	tat	tagaca	0.210666	PIP5K1A	NM_001135636	1346	U	0.666667	3	a-u	exact	TGTCTATATTAGACA	TGTCTATATTAGACA	TGTCTATATTAGACA	TGTCTATATTAGACA	TGTCTATATTAGACA
chr20	30783440	30783456	0	15	ttcccc	cgt	ggggaa	0.237011	PLAGL2	NM_002657	797	U	0.333333	6	c-g	tolerated	TTCCCCACGGGGG---AA	TTCCCCACGGGGG---AA	TTCCCCACGGGGG---AA	TTCCCCACAGGGG---AA	TTCCCCACAGGGG---AA
chr11	74351877	74351891	0	15	acttac	tat	gtaagt	0.167983	POLD3	NM_006591	67	U	0.666667	3	c-g	tolerated	ACTTACTATGTAAGT	ACTTACTATGTAAGT	ACTTACTGTGTAAGT	ACTTACTGTGTAAGT	ACTTACTGTGTAAGT
chr19	10221911	10221925	0	15	tccttt	cat	aaagga	0.2656	PPAN	NM_020230	71	U	0.666667	6	u-a	exact	TCCTTTCATAAAGGA	TCCTTTCATAAAGGA	TCCTTTTATAAAGGA	TCCTTTCATAAAGGA	TCCTTTCATAAAGGA
chr12	110973221	110973237	0	15	atgtac	cat	gtacat	0.432423	PPTC7	NM_139283	1603	U	0.666667	1	c-g	exact	ATGTACATGGTACAT	ATGTACATGGTACAT	ATGTACATGGTACAT	ATGTACATGGTACAT	ATGTACATGGTACAT
chr3	71820859	71820875	0	15	attctg	tat	cagaat	0.357578	PROK2	NM_001126128	998	U	0.666667	4	g-c	exact	ATTCTGATACAGAA----------T	ATTCTGATACAGAA----------T	ATTCTGATACAGAATTTTTTTTTTT	ATTCTGATACAGAA----------T	ATTCTGATACAGAA----------T
chr2	120741603	120741617	0	15	agttta	cat	taaact	0.331768	PTPN4	NM_002830	6958	U	0.833333	3	a-u	tolerated	AGTTTACATTAAACT	AGTTTACATTAAACT	AGTTTATATTAAGCT	AGTTTACATTAAGCT	AGTTTACATTAAGCT
chr2	120739805	120739819	0	15	agaaaa	tat	ttttct	0.235787	PTPN4	NM_002830	5160	U	0.833333	0	a-u	exact	A------G-AA--A--------ATATTTTTC-T	A------G-AA--A--------ATATTTTTC-T	A------G-AA--A--------ATATTTTTC-T	A------G-AA--A--------ATATTTTTC-T	A------G-AA--A--------ATATTTTTC-T
chr20	40701525	40701541	0	15	actgta	cat	tacagt	0.263609	PTPRT	NM_007050	7976	U	0.666667	2	a-u	exact	ACTGTAATGTACA-GT	ACTGTAATGTACA-GT	ACTTTAATGTACA-GT	ACTGTAATGTACA-GT	ACTGTAATGTACA-GT
chr5	159503050	159503066	0	15	gcttaa	tat	ttaagc	0.558176	PWWP2A	NM_001267035	2094	U	0.666667	3	a-u	exact	GCTTAAATATTAAGC	GCTTAAATATTAAGC	GCTTAAATATTAAGC	GCTTAAATATTAAGC	GCTTAAATATTAAGC
chr5	159518937	159518953	0	15	tgtcac	tgt	gtgaca	0.168994	PWWP2A	NM_001130864	434	U	0.5	2	c-g	tolerated	TGTCACACA-GTGACA	TGTCACACA-GTGACA	TGTCACATG-GTGACA	TGTCACATA-GTGACA	TGTCACATA-GTGACA
chr3	20026498	20026512	0	15	tttcat	tat	atgaaa	0.255848	RAB5A	NM_004162	1184	U	0.833333	4	u-a	exact	TTTCATTATATGAAA	TTTCATTATATGAAA	TTTCATTATATGAAA	TTTCATTATATGAAA	TTTCATTATATGAAA
chr4	160280743	160280757	0	15	tgatca	tat	tgatca	0.112221	RAPGEF2	NM_014247	1453	U	0.666667	2	a-u	exact	TGATCATATTGATCA	TGATCATATTGATCA	TGATCATATTGATCA	TGATCATATTGATCA	TGATCATATTGATCA
chr5	130760771	130760787	0	15	tgatca	cat	tgatca	0.275352	RAPGEF6	NM_001164386	2170	U	0.666667	2	a-u	exact	TGATCAATGTGATCA	TGATCAATGTGATCA	TGATCAATGTGATCA	TGATCACTGTGATTG	TGATCAATGTGATCA
chr10	43624817	43624831	0	15	ggctct	tat	agagcc	0.791614	RET	NM_020975	1101	U	0.333333	4	u-a	tolerated	GGCTCT----TATAGAGCC	GGCTCT----TATAGAGCC	GGCTCT----TATAGAGCT	GGCTCT----CATAGAGCT	GGCTCT----TATAGAGCT
chr12	107156393	107156407	0	15	ttaccc	tat	gggtaa	0.129806	RFX4	NM_001206691	1147	U	0.5	3	c-g	exact	TTACCCTATGGGTAA	TTACCCTATGGGTAA	TTACCCTATGGGTAA	TTACCCTATGGGTAA	TTACCCTATGGGTAA
chr9	5775355	5775369	0	15	ttcata	cat	tatgaa	0.339916	RIC1	NM_001206557	1110	U	0.833333	3	a-u	exact	TTCAT---A---CA------TTA--TGAA	TTCAT---A---CA------TTA--TGAA	TTCAT---A---CA------TTA--TGAA	TTCAT---A---CA------TTA--TGAA	TTCAT---A---CA------TTA--TGAA
chr11	77377522	77377538	0	15	aatata	tat	tatatt	0.296296	RSF1	NM_016578	422	U	1	1	a-u	exact	aatata-----a-tatata------------------tt	aatata-----a-tatata------------------tt	aatata-----a-tatata------------------tt	aatata-----a-tatata------------------tt	aatata-----a-tatata------------------tt
chr1	41493682	41493698	0	15	tccttc	cat	gaagga	0.417831	SCMH1	NM_001031694	166	U	0.5	6	c-g	exact	T-------CCTTCATGGAAGGA	T-------CCTTCATGGAAGGA	T-------CCTTCATGGAAGGA	T-------CCTTCATGGAAGGA	T-------CCTTCATGGAAGGA
chr14	81940891	81940907	0	15	aaatgg	cat	ccattt	0.428282	SEL1L	NM_005065	2407	U	0.666667	1	g-c	exact	A-AATGGATGCCAT-----TT	A-AATGGATGCCAT-----TT	A-AATGGATGCCAT-----T-	A-AATGGATGCCAT-----TT	A-AATGGATGCCAT-----TT
chr1	151104559	151104575	0	15	tcctac	tgt	gtagga	0.436228	SEMA6C	NM_001178061	383	U	0.5	4	c-g	exact	TCCTACA-----CAGTAGG---A	TCCTACA-----CAGTAGG---A	TCCTACA-----CAGTAGG---A	TCCTACA-----CAGTAGG---A	TCCTACA-----TAGTAGG---A
chr16	30995602	30995616	0	15	gtttcc	tgt	ggaaac	0.708464	SETD1A	NM_014712	259	U	0.5	5	c-g	exact	GTTTCCTG-TGGAAAC	GTTTCCTG-TGGAAAC	GTTTCCTG-TGGAAAC	GTTTCCTG-TGGAAAC	GTTTCCTG-TGGAAAC
chr9	91628200	91628216	0	15	aagttt	cat	aaactt	0.288369	SHC3	NM_016848	144	U	0.833333	3	u-a	exact	AAGTTTATGAAACTT	AAGTTTATGAAACTT	ATATTTATGAAATTT	AAGTTTATGAAACTT	AAGTTTATGAAACTT
chr2	172641480	172641496	0	15	tgtaca	tat	tgtaca	0.0875925	SLC25A12	NM_003705	286	U	0.666667	1	a-u	exact	TGTACA--ATATGTAC---A	TGTACA--ATATGTAC---A	TGTACA--ATATGTAC---A	TGTACA--ATATGTAC---A	TGTACA--ATATGTAC---A
chr8	23429802	23429816	0	15	ggataa	tgt	ttatcc	0.56096	SLC25A37	NM_016612	435	U	0.666667	1	a-u	exact	GGATAATGTTTATCC	GGATAATGTTTATCC	GGATAATGTTTATCC	GGATAATGTTTATCC	GGATAATGTTTATCC
chr1	234460006	234460020	0	15	tctatc	tgt	gataga	0.0795079	SLC35F3	NM_173508	1018	U	0.666667	3	c-g	exact	TCTATCTGTGATAGA	TCTATCTGTGATAGA	TCTATCTGTGATAGA	TCTATCTGTGATAGA	TCTATCTGTGATAGA
chr14	58030803	58030819	0	15	atattc	tgt	gaatat	0.153492	SLC35F4	NM_001206920	32	U	0.833333	3	c-g	exact	ATATTCACAGAATAT	ATATTCACAGAATAT	ATATTCACAGAATAT	ATATTCACAGAATAT	ATATTCACAGAATAT
chr8	22278593	22278607	0	15	ttatca	tat	tgataa	0.176327	SLC39A14	NM_001128431	1383	U	0.833333	2	a-u	exact	TTATCATATTGATAA	TTATCATATTGATAA	TTATCATATTGAT-A	TTATCATATTGATAA	TTATCATATTGATAA
chr1	75667928	75667944	0	15	ttctgc	tgt	gcagaa	0.28831	SLC44A5	NM_001130058	1466	U	0.5	4	c-g	exact	TTCTGCACAGCAGAA	TTCTGCACAGCAGAA	TCCTGCATAGCAGAG	TTCTGCACAGCAGAA	TTCTGCACAGCAGAA
chrX	135128539	135128553	0	15	tcctgc	tat	gcagga	0.433296	SLC9A6	NM_001042537	1657	U	0.333333	4	c-g	exact	T-CCTGCTATGCA-GGA	T-CCTGCTATGCA-GGA	T-CCTGCTATGCA-GGA	T-CCTGCTATGCA-GGA	T-CCTGCTATGCA-GGA
chr20	48605383	48605397	0	15	tattga	tat	tcaata	0.278164	SNAI1	NM_005985	791	U	0.833333	2	a-u	exact	TATTGATATTCAAT-A	TATTGATATTCAAT-A	TATTGATATTCAAT-A	TATTGATATTCAAT-A	TATTGATATTCAAT-A
chr16	69342851	69342865	0	15	attgta	cat	tacaat	0.337403	SNTB2	NM_006750	8025	U	0.833333	2	a-u	exact	ATTGTACATTACAAT	ATTGTACATTACAAT	ATTGTATATTACAAT	ATTGTACATTACAAT	ATTGTACATTACAAT
chr12	93969847	93969861	0	15	ttctac	tgt	gtagaa	0.322678	SOCS2	NM_001270467	893	U	0.666667	4	c-g	tolerated	TTCTACTGTGTAG----AA	TTCTACTGTGTAG----AA	TTCTACCATGTAG----AA	TTCTACCATGTAG----AA	TTCTACCATGTAG----AA
chr12	109177171	109177187	0	15	aaatac	tat	gtattt	0.211078	SSH1	NM_018984	4575	U	0.833333	1	c-g	tolerated	AAATACATAGTA-TTT	AAATACATAGTA-TTT	AAATACACAGTA-TTT	AAATACACAGTA-TTT	AAATACACAGTA-TTT
chr14	31363715	31363731	0	15	tatcac	tat	gtgata	0.361123	STRN3	NM_001083893	884	U	0.666667	2	c-g	exact	TATCACATAGTGATA	TATCACATAGTGATA	TATCACATAGTGATA	TATCACATAGTGATA	TATCACATAGTGATA
chr3	121138907	121138921	0	15	acagta	tat	tactgt	0.322037	STXBP5L	NM_014980	964	U	0.666667	1	a-u	exact	ACAGTATA-TTACTGT	ACAGTATA-TTACTGT	ACAGTATA-TTACTGT	ACAGTATA-TTACTGT	ACAGTATA-TTACTGT
chr1	11084178	11084192	0	15	aacttt	cat	aaagtt	0.0606184	TARDBP	NM_007375	1468	U	0.833333	4	u-a	exact	AACTTTCAT-AAAGTT	AACTTTCAT-AAAGTT	AACTTTCAT-AAAGTT	AACTTTCAT-AAAGTT	AACTTTCAT-AAAGTT
chr2	85536666	85536680	0	15	ggtcaa	tat	ttgacc	0.557291	TCF7L1	NM_031283	82	U	0.5	2	a-u	exact	GGTCAATATTTGACC	GGTCAATATTTGACC	GGTCAATATTTGACC	GGTCAATATTTGAC-	GGTCAATATTTGACC
chr10	114925879	114925893	0	15	ggtcaa	tat	ttgacc	0.432747	TCF7L2	NM_001146274	149	U	0.5	2	a-u	exact	GGTCAATATTTGACC	GGTCAATATTTGACC	GGTCAATATTTGACC	GGTCAATATTTGACC	GGTCAATATTTGACC
chr3	195777829	195777845	0	15	gacagt	tat	actgtc	0.689336	TFRC	NM_001128148	966	U	0.5	1	u-a	exact	GACAGTATAACTGTC	GACAGTATAACTGTC	GACAGTATAACTGTC	GACAGTATAACTGTC	GACAGTATAACTGTC
chr7	11414601	11414617	0	15	gcacta	tat	tagtgc	0.765425	THSD7A	NM_015204	802	U	0.5	2	a-u	exact	GCACTAATATAGTGC	GCACTAATATAGTGC	GCACTAATATAGTGC	GCACTAATATAGTGC	GCACTAATATAGTGC
chr15	102182566	102182582	0	15	gtacag	cat	ctgtac	0.935618	TM2D3	NM_025141	98	U	0.5	1	g-c	exact	GTACAGATGCTGTAC	GTACAGATGCTGTAC	GTACAGATGCTGTAC	GTACAGATGCTGTAC	GTACAGATGCTGTAC
chr5	87491497	87491513	0	15	actgta	tat	tacagt	0.289508	TMEM161B	NM_153354	513	U	0.666667	2	a-u	exact	ACTGTAATATACAGT	ACTGTAATATACAGT	ACTGTAATATACAGT	ACTGTAATATACAGT	ACTGTAATATACAGT
chr9	117547098	117547114	0	15	gtttta	tgt	taaaac	0.74932	TNFSF15	NM_001204344	5616	U	0.833333	4	a-u	exact	GTTTTAAC-ATAAAAC	GTTTTAAC-ATAAAAC	GTTTTAAC-ATAAAAC	GTTTTAAC-ATAAAAC	GTTTTAAC-ATAAAAC
chr20	39752108	39752122	0	15	ttgtcc	tat	ggacaa	0.435533	TOP1	NM_003286	172	U	0.5	3	c-g	exact	TTGTCCTATGGACAA	TTGTCCTATGGACAA	TTGTCCTATGGACAA	TTGTCCTATGGACAA	TTGTCCTATGGACAA
chr8	126450481	126450495	0	15	tgtatc	tgt	gataca	0.337622	TRIB1	NM_025195	1769	U	0.666667	2	c-g	exact	TGTATCTGT-GATACA	TGTATCTGT-GATACA	TGTATCTGT-GATACA	TGTATCTGT-GATACA	TGTATCTGT-GATACA
chr15	50852637	50852653	0	15	gtatct	cat	agatac	0.503485	TRPM7	NM_017672	1220	U	0.666667	3	u-a	exact	GTATCTAT--------GAGATAC	GTATCTAT--------GAGATAC	GTATCTAT--------GAGATAC	GTATCTAT--------GAGATAC	GTATCTAT--------GAGATAC
chr19	31766076	31766092	0	15	gtaacc	cgt	ggttac	0.833594	TSHZ3	NM_020856	1359	U	0.5	2	c-g	exact	GTAACCAC-GGGTTAC	GTAACCAC-GGGTTAC	GTTACCAC-GGGTTAC	GTAACCAC-GGGTTAC	GTAACCAC-GGGTTAC
chr15	76193346	76193360	0	15	aacttg	cat	caagtt	0.407035	UBE2Q2	NM_001145335	1548	U	0.666667	3	g-c	exact	AACTTGCATCAAGTT	AACTTGCATCAAGTT	AACTTGCATCAAGTT	AACTTGCATCAAGTT	AACTTGCATCAAGTT
chr2	170940511	170940525	0	15	acagta	cat	tactgt	0.318241	UBR3	NM_172070	2159	U	0.666667	1	a-u	exact	ACAGTACATTACTGT	ACAGTACATTACTGT	ACAGTACATTACTGT	ACAGTACATTACTGT	ACAGTACATTACTGT
chr11	73712183	73712199	0	15	gcctaa	tat	ttaggc	0.55431	UCP3	NM_003356	256	U	0.5	3	a-u	tolerated	GCCTAAATATTAGGC	GCCTAAATATTAGGC	GCCTAAATGTTAGGC	GCCTAAATGTTAGGC	GCCTAAATGTTAGGC
chr11	73712216	73712232	0	15	aaatta	tat	taattt	0.0593212	UCP3	NM_003356	223	U	1	2	a-u	exact	aaattaatataattt	aaattaatataattt	aaattaatataattt	aaattaatataattt	AAATTAATATAATTT
chr6	34845242	34845256	0	15	tggttc	tgt	gaacca	0.249308	UHRF1BP1	NM_017754	5028	U	0.5	3	c-g	exact	TGGTTCTGTGAACCA	TGGTTCTGTGAACCA	TGGTTCTGTGAACCA	TGGTTCTGTGAACCG	TGGTTCTGTGAACCA
chr1	213162951	213162965	0	15	gtctta	tat	taagac	0.393342	VASH2	NM_001136474	1026	U	0.666667	4	a-u	exact	GTCTTATA-TTAAGAC	GTCTTATA-TTAAGAC	GTCTCACA-TGAAGGC	GTCTTATA-TTAAGAC	GTCTTATA-TTAAGAC
chr3	11598209	11598225	0	15	ttacgc	tgt	gcgtaa	0.301105	VGLL4	NM_001128219	1803	U	0.5	2	c-g	exact	TTACGCACAGCGTAA	TTACGCACAGCGTAA	TTACGCACAGCGTAA	TTACGCACAGCGTAA	TTACGCACAGCGTAA
chr12	42553247	42553263	0	15	ataaaa	tat	ttttat	0.152938	YAF2	NM_001190977	1126	U	1	1	a-u	exact	AT-A--A--------AAATATTTTAT	AT-A--A--------AAATATTTTAT	ATAA--A--------AAATATTTTAT	AT-A--A--------AAATATTTTAT	AT-A--A--------AAATATTTTAT
chr9	129600417	129600431	0	15	tcttct	tat	agaaga	0.203118	ZBTB43	NM_001135776	4226	U	0.666667	6	u-a	exact	TCTTCTTATAGAAGA	TCTTCTTATAGAAGA	TCTTCTTATAGAAGA	TCTTCTTATAGAAGA	TCTTCTTATAGAAGA
chr1	37949442	37949457	0	15	gataca	cat	tgtatc	0.616253	ZC3H12A	NM_025079	231	U	0.666667	1	a-u	exact	GATACACATTGTGTC	GATACACATTGTGTC	GATACACATTGTGTC	GATACACATTGTG--TC	GATACACATTGTG--TC
chr8	106816017	106816031	0	15	acttta	tat	taaagt	0.27422	ZFPM2	NM_012082	252	U	0.833333	4	a-u	exact	actttatattaaaGT	actttatattaaaGT	actttatattaaaGT	actttatattaaaGT	actttatattaaaGT
chr5	60841392	60841406	0	15	tatata	tat	tatata	0.132463	ZSWIM6	NM_020928	1249	U	1	1	a-u	exact	TATATATAT--TATAT------A	TATATATAT--TATAT------A	TATATATAT--TATAT------A	TATATATAT--TATAT------A	TATATATAT--TATAT------A
