# Supplementary material for: Identification of new high affinity targets for Roquin based on structural conservation
Source: Nucleic Acids Res. 2018 Oct 8;46(22):12109–25. doi: 10.1093/nar/gky908 (PMC6294493; doi:10.1093/nar/gky908)
Supplement: Supplementary Data [file gky908_supplemental_files.zip › Supplementary Table 7.xlsx]

## Sheet: all
chr	start	end	strand	motifLength	descr_h5	descr_ss	descr_h3	folding_prob	symbol	RefSeqID	motif position	Y_hexaloop	AU_rich_stem	purine_stack	closing_bp	CDE	conservation	hg19	ponTro4	mm9	canFam2	bosTau2
chr5	70863581	70863598	0	18	tttctt	gttcta	aagaaa	0.17	BDP1	NM_018429	2869	C	0.833333	6	u-a	0	exact	TTTCTTGTTCTAAAGAAA	TTTCTTGTTCTAAAGAAA	TTTCTTGTTCTAAAGAAA	TTTCTTGTTCTAAAGAAA	TTTCTTGTTCTAAAGAAA
chr1	153902430	153902447	0	18	gttttt	gtttta	aaaaac	0.79	DENND4B	NM_014856	326	U	0.833333	5	u-a	0	exact	GTTTTTGTTTTAAAAAAC	GTTTTTGTTTTAAAAAAC	GTTTTTGTTTTAAAAAAC	GTTTTTGTTTTAAAAAAC	GTTTTTGTTTTAAAAAAC
chr18	13646121	13646138	0	18	tatttt	gtttta	aaaata	0.07	LDLRAD4	NM_004338	465	U	1	4	u-a	1	0
chr5	121399402	121399419	0	18	tatttt	gtttta	aaaata	0.1	LOX	NM_002317	3019	U	1	4	u-a	0	0
chr8	87479410	87479427	0	18	gctcta	gtttta	tagagc	0.92	WWP1	NM_007013	288	U	0.5	4	a-u	0	exact	GCTCTAGTTTTATAGAGC	GCTCTAGTTTTATAGAGC	GCTCTAGTTTTATAGAGC	GCTCTAGTTTTATAGAGC	GCTCTAGTTTTATAGAGC
chr20	33097856	33097873	0	18	gcccta	gttcta	tagggc	0.98	ITCH	NM_031483	2257	C	0.333333	4	a-u	0	tolerated	GCCCTAGTTCTATAGGGC	GCCCTAGTTCTATAGGGC	GCCCTAGTTCTATAGGGC	GCCCTAGTTCTATAGGGT	GCCCTAGTTCTATAGGGC
chr12	88886588	88886605	0	18	tttatt	gttcta	aataaa	0.09	KITLG	NM_000899	4391	C	1	3	u-a	0	0
chr22	39913359	39913376	0	18	tttaaa	gtttta	tttaaa	0.04	MIEF1	NM_019008	3031	U	1	3	a-u	1	0
chr6	136878232	136878249	0	18	tagctt	gttcta	aagcta	0.42	MAP3K5	NM_005923	647	C	0.666667	3	u-a	0	exact	TAGCTTGTTCTAAAGCTA	TAGCTTGTTCTAAAGCTA	TAGCTTGTTCTAAAGCTA	TAGCTTGTTCTAAAGCTA	TAGCTTGTTCTAAAGCTA
chr14	23743546	23743563	0	18	ggtttg	gtttta	caaacc	1	HOMEZ	NM_020834	1221	U	0.5	3	a-u	0	0
chr3	112719847	112719864	0	18	aacatt	gtttta	aatgtt	0.43	GTPBP8	NM_014170	81	U	0.833333	2	u-a	0	tolerated	AACATTGTTTTAAATGTT	AACATTGTTTTAAATGTT	AATATTGTTTTAAATATT	AGCATTGTTTTAAATGTT	AACATTGTTTTAAATGTT
chr12	113830675	113830692	0	18	gctgga	gtttta	tccagc	0.96	SDS	NM_006843	54	U	0.333333	2	a-u	0	0
chr11	59814873	59814890	0	18	aaatat	gttcta	atattt	0.32	OOSP2	NM_173801	327	C	1	1	u-a	0	0
chr17	38513875	38513892	0	18	aataaa	gttcta	tttatt	0.41	RARA	NM_000964	1397	C	1	1	a-u	0	0
chr7	82996514	82996531	0	18	aaatat	gtttta	atattt	0	SEMA3E	NM_012431	371	U	1	1	u-a	0	0
chr10	13686433	13686450	0	18	aaacag	gtttta	ctgttt	0.18	FRMD4A	NM_018027	2588	U	0.666667	1	g-c	1	0
chr2	190635779	190635796	0	18	aagcag	gtttta	ctgctt	0.24	ORMDL1	NM_016467	697	U	0.5	1	g-c	0	0
chr10	104575010	104575027	0	18	gtagag	gtttta	ctctac	1	WBP1L	NM_017787	1922	U	0.5	1	g-c	0	0
chr9	141016502	141016529	0	18	ggatga	gtttta	tcatcc	0.98	CACNA1B	NM_001243812	170	U	0.166667	1	a-u	0	0
